# Supplementary material for: Private benefit of β-lactamase dictates selection dynamics of combination antibiotic treatment
Source: Nat Commun. 2024 Sep 27;15:8337. doi: 10.1038/s41467-024-52711-w (PMC11436977; doi:10.1038/s41467-024-52711-w)
Supplement: Supplementary file 4 — Source Data [file 41467_2024_52711_MOESM4_ESM.xlsx]

## Sheet: Figure 1A1
Method name: HRM_1536_longterm
Application: SparkControl				V2.3
Device: Spark				Serial number: 1805009474
Firmware:				ABS:V4.3.2|ABS_MEX:V5.0.7|MTP:V13.1.5
Date:				2018-08-10
Time:				9:56 AM
System				DESKTOP-NGE48P6
User				DESKTOP-NGE48P6\YouLab
Plate				[GRE1536fw] - Greiner 1536 Flat White Cat. No.: 782094/782095
Lid lifter				No lid
Humidity Cassette				No humidity cassette
Smooth mode				Not selected
List of actions in this measurement script:
Plate
	Temperature
	Kinetic
		Shaking
		Absorbance				Label 1
Name				GRE1536fw
Plate layout
Plate area				A1-AF48
Start Time				2018-08-08 17:53:31
Temperature control				On
Target temperature				30	°C
Mode	Kinetic
Kinetic cycles				121
Interval time				00:20:00	hh:mm:ss
Shaking (Orbital) Duration				5	s
Shaking (Orbital) Position				Current
Shaking (Orbital) Amplitude				2	mm
Shaking (Orbital) Frequency				240	rpm
Mode	Absorbance
Name	Label 1
Measurement wavelength				600	nm
Number of flashes				10
Settle time				0	ms
Part of Plate				A1-AF48
Start Time				2018-08-08 17:53:31
Label 1
Time [s]	0
Temp. [°C]	30
Cycle Nr.	1
<>	1	2	3	4	5	6	7	8	9	10	11	12	13	14	15	16	17	18	19	20	21	22	23	24	25	26	27	28	29	30	31	32	33	34	35	36	37	38	39	40	41	42	43	44	45	46	47	48
A	1.7963	1.5992	1.6849	1.5404	1.4594	1.2415	1.3144	1.0993	1.4124	0.9804	1.2156	0.5925	1.1366	0.5412	0.445	0.406	0.7476	0.8937	0.3833	0.3447	0.2989	0.4143	0.3237	0.3036	0.4216	0.4757	0.4372	0.437	0.2825	0.4689	0.2095	0.232	0.2334	0.2364	0.2937	0.2589	0.2269	0.2742	0.2032	0.2261	0.2712	0.2462	0.3725	0.2548	0.2618	0.3306	0.3138	0.2203
B	1.0473	1.3497	0.5761	1.2573	0.9242	0.708	0.6448	0.5674	0.4295	0.5262	0.3505	0.4295	0.3083	0.6949	0.3359	0.2989	0.2279	0.5603	0.5164	0.4062	0.3171	0.3555	0.1862	0.2551	0.2627	0.3304	0.2325	0.3082	0.1655	0.1787	0.239	0.1597	0.2904	0.1517	0.2864	0.2552	0.1998	0.1912	0.2861	0.2243	0.2879	0.302	0.299	0.192	0.2319	0.3003	0.2243	0.264
C	1.366	0.88	1.1591	0.8059	0.4784	0.9863	0.5757	0.7831	0.4352	0.3157	0.5113	0.3376	0.3346	0.2997	0.27	0.2676	0.2328	0.2311	0.2616	0.3701	0.2445	0.3062	0.2379	0.2824	0.2721	0.1769	0.158	0.1446	0.1346	0.2047	0.1483	0.1946	0.1326	0.1431	0.2187	0.1312	0.1319	0.1749	0.1358	0.1789	0.1511	0.152	0.1945	0.1645	0.1569	0.1861	0.1622	0.156
D	0.6001	0.5176	0.3819	0.271	0.2748	0.4841	0.2506	0.4059	0.2158	0.1994	0.1579	0.183	0.1876	0.1861	0.1887	0.1448	0.1499	0.163	0.1462	0.1794	0.1362	0.1897	0.1998	0.1224	0.177	0.1334	0.1182	0.1252	0.1122	0.1533	0.143	0.1177	0.1164	0.1506	0.1196	0.1705	0.1597	0.1722	0.1324	0.1241	0.175	0.1812	0.1372	0.1818	0.19	0.1987	0.1505	0.174
E	0.64	0.2569	0.3056	0.4868	0.3597	0.2718	0.1921	0.3398	0.1647	0.1707	0.1345	0.2594	0.1772	0.1657	0.1532	0.1281	0.1601	0.1484	0.1477	0.1335	0.131	0.1587	0.128	0.1191	0.1133	0.1576	0.1141	0.1499	0.1284	0.1057	0.1	0.112	0.1126	0.1163	0.1233	0.1494	0.1236	0.1353	0.1301	0.1196	0.1179	0.1531	0.1308	0.1315	0.1373	0.1333	0.155	0.1262
F	0.1206	0.1939	0.1228	0.1262	0.1157	0.1054	0.1065	0.1095	0.1205	0.1029	0.1156	0.1099	0.1125	0.1122	0.1085	0.1006	0.1193	0.1187	0.1258	0.1082	0.1013	0.1001	0.1146	0.1286	0.1073	0.1036	0.1249	0.1079	0.1068	0.116	0.1007	0.0989	0.1122	0.1156	0.1047	0.1	0.1077	0.119	0.1229	0.1286	0.1284	0.1436	0.1409	0.1295	0.1417	0.1223	0.1313	0.1404
G	0.1311	0.1478	0.1574	0.1463	0.1695	0.1691	0.1234	0.1433	0.1362	0.0998	0.1212	0.1268	0.1156	0.1131	0.1202	0.1108	0.1202	0.1055	0.1177	0.1078	0.1047	0.0987	0.0966	0.1036	0.1101	0.1008	0.0976	0.0996	0.0981	0.0982	0.0989	0.0959	0.1072	0.102	0.1043	0.1179	0.1124	0.1061	0.1086	0.1122	0.1187	0.1169	0.1079	0.1153	0.1258	0.114	0.1164	0.1082
H	0.1056	0.0968	0.103	0.104	0.1054	0.1117	0.1017	0.1058	0.1075	0.0978	0.099	0.0995	0.1015	0.0972	0.0953	0.0957	0.1036	0.0974	0.1076	0.1108	0.1002	0.0972	0.1031	0.0974	0.0984	0.1011	0.0982	0.097	0.0985	0.1011	0.1	0.1052	0.111	0.099	0.0994	0.1012	0.1014	0.1017	0.1209	0.1051	0.1036	0.1052	0.1061	0.1313	0.1133	0.1276	0.11	0.1199
I	0.107	0.1012	0.1101	0.1164	0.0998	0.102	0.0983	0.0983	0.1296	0.0952	0.0958	0.0976	0.1006	0.0978	0.1011	0.103	0.1059	0.1019	0.0988	0.099	0.0998	0.0985	0.0982	0.0969	0.1048	0.1045	0.0978	0.0977	0.1005	0.0972	0.0978	0.1	0.1007	0.1054	0.1071	0.1032	0.1085	0.1422	0.1034	0.1166	0.1058	0.1156	0.1093	0.1096	0.1078	0.1079	0.1077	0.1097
J	0.1013	0.0953	0.0956	0.1025	0.0967	0.0962	0.0999	0.0964	0.0971	0.0976	0.0982	0.0994	0.0973	0.1059	0.1016	0.1003	0.0968	0.1034	0.102	0.0997	0.1029	0.0988	0.0983	0.0982	0.1005	0.1012	0.1019	0.1003	0.1038	0.1077	0.1024	0.0989	0.1055	0.1087	0.1053	0.1011	0.1051	0.1036	0.1029	0.1036	0.1111	0.1068	0.1062	0.1089	0.1096	0.1104	0.1111	0.1416
K	0.1075	0.0956	0.1023	0.0984	0.0969	0.0976	0.0963	0.1025	0.0988	0.0955	0.0982	0.0962	0.0979	0.0965	0.0976	0.0991	0.098	0.0993	0.1022	0.1041	0.0983	0.1033	0.0987	0.1006	0.1006	0.0989	0.1095	0.1007	0.1058	0.1003	0.1021	0.1001	0.1074	0.105	0.1077	0.1046	0.1089	0.1061	0.1052	0.1052	0.1058	0.1099	0.1126	0.1095	0.1083	0.1113	0.1011	0.1151
L	0.0973	0.095	0.1055	0.0998	0.1017	0.0984	0.098	0.0962	0.102	0.095	0.0989	0.0983	0.1009	0.1016	0.0989	0.1052	0.0995	0.1006	0.0988	0.0983	0.0996	0.1033	0.1007	0.1006	0.1018	0.1021	0.1025	0.1072	0.1058	0.1027	0.1009	0.1076	0.1064	0.1027	0.1073	0.1048	0.106	0.1068	0.1073	0.0993	0.108	0.1111	0.107	0.1093	0.1107	0.1121	0.1105	0.1349
M	0.0962	0.094	0.0954	0.0939	0.0973	0.0978	0.0986	0.0995	0.0976	0.097	0.0982	0.1052	0.0997	0.1012	0.1	0.0982	0.1022	0.0982	0.0987	0.1009	0.1012	0.099	0.1019	0.1022	0.1017	0.1003	0.0998	0.1016	0.1047	0.1019	0.1037	0.105	0.1039	0.1063	0.1017	0.1068	0.0994	0.1049	0.1045	0.1106	0.1104	0.1066	0.1029	0.107	0.1093	0.1109	0.1163	0.1026
N	0.0983	0.0952	0.0982	0.0989	0.097	0.0972	0.0943	0.096	0.096	0.0992	0.1053	0.0982	0.0979	0.105	0.1005	0.1039	0.1035	0.0981	0.1091	0.1005	0.1036	0.104	0.1022	0.1105	0.1057	0.0983	0.1023	0.1024	0.1036	0.1026	0.1046	0.1062	0.1047	0.1063	0.1107	0.1046	0.1069	0.1074	0.1065	0.1149	0.1122	0.1095	0.111	0.1062	0.1259	0.1151	0.1116	0.1521
O	0.0989	0.0969	0.0962	0.1016	0.0971	0.1004	0.0998	0.0954	0.1002	0.0958	0.0941	0.1004	0.1001	0.0992	0.0971	0.0998	0.1058	0.1007	0.0989	0.1011	0.0998	0.0996	0.1002	0.1075	0.1036	0.1026	0.0993	0.1023	0.1012	0.1016	0.0999	0.1018	0.0996	0.1085	0.1044	0.1057	0.1046	0.1095	0.1124	0.1134	0.1128	0.1001	0.1119	0.1139	0.1108	0.1102	0.1123	0.1021
P	0.0992	0.0981	0.0965	0.0964	0.1011	0.1009	0.0977	0.0972	0.0997	0.1021	0.1006	0.1028	0.0972	0.099	0.0957	0.0983	0.0967	0.1033	0.103	0.0991	0.1028	0.1012	0.107	0.1028	0.1068	0.1029	0.1056	0.1036	0.1053	0.1039	0.1055	0.1103	0.1068	0.1062	0.1182	0.1038	0.1111	0.1084	0.1137	0.1127	0.1059	0.1122	0.1114	0.1142	0.1155	0.116	0.122	0.151
Q	0.0967	0.0953	0.0942	0.0957	0.0969	0.0984	0.0979	0.0946	0.0978	0.0967	0.096	0.1007	0.0948	0.0944	0.0986	0.1017	0.0986	0.0963	0.0943	0.1008	0.1021	0.1066	0.1039	0.1057	0.1019	0.1019	0.1	0.1007	0.1091	0.1047	0.1032	0.103	0.1053	0.1084	0.1068	0.1085	0.1107	0.1065	0.1107	0.1068	0.1069	0.1075	0.1118	0.1093	0.115	0.1074	0.1156	0.1181
R	0.094	0.0942	0.1001	0.0956	0.0963	0.0967	0.0952	0.0997	0.0976	0.0987	0.0952	0.0996	0.0989	0.0972	0.1045	0.1007	0.107	0.1059	0.102	0.105	0.1089	0.1036	0.1086	0.1045	0.1057	0.1129	0.1128	0.1042	0.109	0.1125	0.1104	0.1074	0.105	0.1101	0.1153	0.1083	0.1114	0.1101	0.1139	0.1125	0.1067	0.1107	0.1179	0.1138	0.1101	0.141	0.1185	0.1631
S	0.1038	0.0979	0.0958	0.0968	0.097	0.096	0.098	0.0973	0.0964	0.0965	0.0974	0.0968	0.099	0.0974	0.0999	0.1	0.0992	0.1026	0.1043	0.105	0.1055	0.1041	0.1046	0.1048	0.1037	0.102	0.1029	0.0997	0.1039	0.1053	0.1062	0.1045	0.1056	0.1083	0.1084	0.1073	0.1068	0.1087	0.1032	0.1084	0.1063	0.1062	0.1059	0.1071	0.121	0.1115	0.1025	0.115
T	0.0955	0.0977	0.0964	0.1003	0.1017	0.0992	0.0968	0.0972	0.0966	0.0985	0.0973	0.1012	0.1008	0.0981	0.1051	0.1003	0.0992	0.1015	0.1045	0.1059	0.1012	0.1054	0.1043	0.1121	0.1047	0.1042	0.1044	0.1056	0.1051	0.1071	0.1118	0.1127	0.108	0.1109	0.1157	0.1114	0.1152	0.1133	0.1017	0.1046	0.1077	0.1044	0.1061	0.1115	0.114	0.1099	0.1205	0.1709
U	0.1016	0.0968	0.0971	0.0956	0.0955	0.102	0.0981	0.0971	0.098	0.0999	0.0997	0.0969	0.0962	0.1021	0.1045	0.0992	0.1029	0.1148	0.0967	0.0998	0.1011	0.1028	0.1081	0.1051	0.1053	0.1003	0.0995	0.1068	0.1053	0.1088	0.1064	0.1032	0.1062	0.111	0.1154	0.1089	0.1068	0.1117	0.1088	0.1167	0.1042	0.1037	0.1094	0.1123	0.1003	0.122	0.1063	0.1196
V	0.0994	0.0956	0.0963	0.1035	0.0968	0.0959	0.0975	0.0976	0.0966	0.1001	0.0971	0.0956	0.0954	0.1021	0.1082	0.0955	0.1064	0.1008	0.1067	0.1087	0.1102	0.1059	0.1137	0.1106	0.1083	0.1036	0.1075	0.1055	0.1115	0.1072	0.1086	0.1125	0.111	0.114	0.1121	0.1102	0.114	0.1126	0.1085	0.1131	0.1087	0.1078	0.1122	0.1112	0.1181	0.1198	0.1194	0.173
W	0.1056	0.0972	0.0979	0.0983	0.0965	0.096	0.098	0.0969	0.0986	0.0989	0.1029	0.0968	0.0947	0.0952	0.093	0.0968	0.099	0.1025	0.0954	0.1014	0.1044	0.1105	0.0997	0.1134	0.1053	0.1043	0.1081	0.1102	0.107	0.1033	0.1073	0.1141	0.1103	0.1016	0.1168	0.1097	0.1037	0.111	0.1076	0.1058	0.107	0.1088	0.1036	0.1096	0.1096	0.1063	0.122	0.1157
X	0.0959	0.0972	0.1032	0.1025	0.1001	0.098	0.0987	0.0982	0.0993	0.0999	0.1048	0.0998	0.0954	0.1013	0.1068	0.1148	0.1079	0.1124	0.1022	0.1112	0.1115	0.1065	0.1101	0.1036	0.114	0.1031	0.1068	0.1056	0.108	0.1083	0.1119	0.1095	0.1073	0.1161	0.1092	0.1139	0.1054	0.115	0.1121	0.1167	0.1092	0.1202	0.1083	0.1111	0.1155	0.109	0.1198	0.1692
Y	0.1059	0.0961	0.0988	0.0984	0.0974	0.096	0.1073	0.1048	0.104	0.0999	0.1008	0.0982	0.0972	0.1002	0.0948	0.0983	0.1045	0.097	0.1024	0.1123	0.0994	0.1001	0.0986	0.1089	0.1067	0.0973	0.1064	0.1044	0.1076	0.1067	0.1088	0.1103	0.112	0.1079	0.1085	0.1067	0.0987	0.1126	0.111	0.113	0.1066	0.1106	0.1043	0.1143	0.0975	0.1086	0.1122	0.1108
Z	0.0939	0.0956	0.0963	0.097	0.0961	0.0977	0.1036	0.1038	0.1044	0.1044	0.1145	0.1035	0.1093	0.1012	0.1028	0.1165	0.1047	0.1057	0.1093	0.1105	0.1116	0.1074	0.1061	0.1089	0.1071	0.1094	0.1081	0.1073	0.1075	0.1123	0.1164	0.1092	0.1157	0.1112	0.1166	0.1146	0.1115	0.1124	0.1162	0.1111	0.1098	0.114	0.1097	0.1144	0.1128	0.111	0.119	0.1605
AA	0.1076	0.0959	0.0983	0.0971	0.0972	0.1068	0.1051	0.1079	0.1048	0.1	0.096	0.0973	0.0997	0.1024	0.0969	0.1182	0.1029	0.1024	0.1122	0.1034	0.1051	0.1187	0.1144	0.0978	0.1073	0.1122	0.1051	0.1058	0.1031	0.1091	0.0967	0.1154	0.1106	0.1101	0.1139	0.1148	0.106	0.1107	0.1148	0.1168	0.1022	0.1079	0.1106	0.1045	0.1136	0.1099	0.1188	0.1138
AB	0.0956	0.0978	0.1026	0.1031	0.097	0.0978	0.105	0.1038	0.1067	0.1001	0.1157	0.0985	0.0982	0.1135	0.0975	0.1133	0.1052	0.1126	0.1098	0.1074	0.1108	0.1166	0.1228	0.1057	0.1168	0.1151	0.1054	0.1227	0.1113	0.115	0.1116	0.1117	0.111	0.1082	0.1175	0.1071	0.1105	0.1098	0.1147	0.1105	0.1086	0.1142	0.1136	0.1199	0.1144	0.1115	0.1156	0.1734
AC	0.1101	0.1015	0.0965	0.0991	0.0957	0.1005	0.1169	0.1034	0.1032	0.1031	0.0965	0.0958	0.1084	0.0974	0.1059	0.0967	0.1005	0.0988	0.1134	0.0971	0.1011	0.1071	0.1059	0.1168	0.1222	0.1101	0.0974	0.1066	0.1027	0.1081	0.1101	0.1076	0.1076	0.1056	0.1162	0.1104	0.1038	0.1059	0.1065	0.1122	0.1127	0.1088	0.1112	0.1109	0.11	0.116	0.1085	0.1124
AD	0.1041	0.1116	0.0968	0.0958	0.1182	0.1105	0.1094	0.1135	0.102	0.1185	0.1008	0.1081	0.0975	0.1187	0.1229	0.1189	0.1142	0.12	0.1135	0.1091	0.1148	0.1183	0.1211	0.1142	0.1264	0.1125	0.1145	0.1186	0.1186	0.1134	0.1156	0.1127	0.1138	0.1072	0.1126	0.1129	0.114	0.1152	0.1128	0.1214	0.1173	0.1128	0.1141	0.1112	0.1136	0.1164	0.1145	0.1794
AE	0.1175	0.102	0.1016	0.1005	0.1061	0.104	0.1088	0.1034	0.1042	0.1065	0.0985	0.1033	0.1022	0.1107	0.1036	0.1056	0.0994	0.1029	0.1151	0.1109	0.111	0.1006	0.1145	0.1192	0.1092	0.1003	0.1061	0.1239	0.1088	0.1135	0.1212	0.1046	0.1142	0.1073	0.1202	0.1143	0.1101	0.1127	0.1112	0.1105	0.1066	0.1071	0.1162	0.1172	0.1102	0.1351	0.1134	0.1146
AF	0.1051	0.1034	0.0993	0.1145	0.0993	0.0999	0.0983	0.1059	0.1043	0.1118	0.1042	0.108	0.1018	0.1228	0.1134	0.1249	0.1133	0.1044	0.1168	0.1149	0.1184	0.1113	0.1078	0.1099	0.1185	0.1135	0.1128	0.1182	0.1097	0.1169	0.1274	0.1125	0.1165	0.1096	0.1141	0.1122	0.1282	0.1166	0.1082	0.1101	0.1094	0.1094	0.1149	0.1161	0.1199	0.1137	0.113	0.1829
Time [s]	1199.57
Temp. [°C]	30
Cycle Nr.	2
<>	1	2	3	4	5	6	7	8	9	10	11	12	13	14	15	16	17	18	19	20	21	22	23	24	25	26	27	28	29	30	31	32	33	34	35	36	37	38	39	40	41	42	43	44	45	46	47	48
A	0.1098	0.1003	0.1117	0.1036	0.1022	0.0979	0.0998	0.0973	0.1073	0.1019	0.1054	0.0969	0.1033	0.0968	0.0965	0.0967	0.1113	0.1064	0.0973	0.0967	0.0974	0.1005	0.0993	0.098	0.1025	0.1051	0.1063	0.1068	0.1015	0.1072	0.1055	0.1007	0.1018	0.1014	0.1038	0.1044	0.1057	0.1048	0.1057	0.1071	0.1103	0.1124	0.1136	0.1084	0.1092	0.1112	0.1114	0.1107
B	0.101	0.1032	0.099	0.1055	0.1022	0.0966	0.0991	0.0971	0.0973	0.097	0.0973	0.097	0.0961	0.1024	0.0966	0.0954	0.0988	0.1017	0.1012	0.1008	0.1001	0.1044	0.101	0.1006	0.1	0.1032	0.1007	0.1035	0.1007	0.1007	0.1029	0.1034	0.1082	0.1041	0.1024	0.1054	0.1035	0.1071	0.1119	0.1017	0.1085	0.11	0.1118	0.1073	0.1056	0.1157	0.1185	0.1245
C	0.1094	0.0991	0.1026	0.0981	0.0965	0.102	0.0969	0.0973	0.0981	0.0994	0.1012	0.1	0.097	0.1001	0.0977	0.0969	0.0997	0.1007	0.0979	0.104	0.1005	0.1042	0.1116	0.1056	0.1051	0.0996	0.0982	0.1001	0.1028	0.1063	0.1007	0.102	0.1015	0.105	0.1094	0.1008	0.102	0.1116	0.1034	0.1025	0.1044	0.1067	0.1104	0.1114	0.1082	0.1087	0.1133	0.1046
D	0.1069	0.1008	0.1038	0.0967	0.0966	0.1065	0.0963	0.1048	0.0991	0.0962	0.0985	0.1016	0.0978	0.0985	0.0996	0.0985	0.0996	0.0985	0.1024	0.1008	0.0993	0.1032	0.1029	0.0987	0.0997	0.1024	0.1009	0.1036	0.1016	0.099	0.1001	0.104	0.1046	0.1046	0.1045	0.1085	0.1057	0.1066	0.106	0.1055	0.1145	0.1159	0.109	0.1127	0.1172	0.1205	0.1182	0.1279
E	0.1077	0.0961	0.1021	0.1058	0.1002	0.0969	0.0966	0.1054	0.0945	0.0961	0.0954	0.105	0.0985	0.1004	0.0972	0.1026	0.0984	0.0994	0.1015	0.0991	0.1009	0.1067	0.1012	0.0972	0.0977	0.1065	0.1026	0.109	0.104	0.1009	0.1024	0.1016	0.1046	0.1063	0.1074	0.109	0.1039	0.1083	0.1094	0.1077	0.107	0.1207	0.1081	0.1107	0.1149	0.1117	0.1099	0.105
F	0.0949	0.0946	0.0966	0.0955	0.0963	0.0943	0.0952	0.0962	0.102	0.0961	0.0987	0.0967	0.0972	0.0979	0.098	0.0985	0.0993	0.0992	0.104	0.0995	0.1021	0.1003	0.1024	0.1062	0.1027	0.1017	0.1081	0.1023	0.1027	0.1041	0.1085	0.1045	0.1026	0.1093	0.1082	0.1071	0.1071	0.1092	0.112	0.1165	0.1073	0.1118	0.1128	0.1232	0.1233	0.1109	0.1273	0.1324
G	0.0981	0.0994	0.0996	0.0979	0.1041	0.1049	0.1008	0.102	0.0985	0.0964	0.1012	0.1	0.1038	0.1008	0.1025	0.1028	0.1019	0.0993	0.1022	0.1002	0.1024	0.1003	0.1024	0.1007	0.1032	0.1048	0.103	0.1034	0.1019	0.1056	0.105	0.1026	0.1072	0.1084	0.1092	0.1112	0.117	0.1115	0.1121	0.1094	0.109	0.1133	0.1102	0.1091	0.1137	0.1151	0.1142	0.1079
H	0.0988	0.0948	0.0956	0.0982	0.0983	0.0993	0.0985	0.1002	0.1022	0.1013	0.0991	0.0985	0.0984	0.0976	0.1006	0.0979	0.1032	0.0979	0.1037	0.1053	0.1025	0.1035	0.1033	0.1008	0.0998	0.1022	0.0995	0.1017	0.1036	0.1061	0.1069	0.109	0.1089	0.1046	0.1066	0.1018	0.1116	0.1049	0.1201	0.1113	0.1069	0.1086	0.1132	0.1257	0.1199	0.1185	0.1109	0.1275
I	0.0989	0.0969	0.0985	0.1043	0.0971	0.0971	0.0975	0.0949	0.1021	0.0957	0.0958	0.0968	0.0977	0.0986	0.0983	0.1013	0.1025	0.101	0.0987	0.1002	0.1063	0.1007	0.1015	0.1017	0.1072	0.1042	0.1008	0.1016	0.106	0.1008	0.103	0.1031	0.1038	0.1166	0.1104	0.1081	0.113	0.1344	0.1098	0.1168	0.1087	0.1155	0.1119	0.1103	0.1079	0.1058	0.1083	0.1098
J	0.0984	0.0947	0.0952	0.1	0.0961	0.0968	0.1026	0.097	0.0973	0.0986	0.0988	0.1007	0.0986	0.1053	0.1016	0.1011	0.0983	0.1034	0.1034	0.1009	0.1046	0.1007	0.103	0.1027	0.1027	0.1036	0.1043	0.1036	0.1064	0.1127	0.1048	0.1024	0.1075	0.1102	0.109	0.1032	0.1073	0.1054	0.1051	0.1058	0.1111	0.1101	0.1079	0.1108	0.1108	0.109	0.1113	0.1438
K	0.1047	0.0961	0.1016	0.0996	0.098	0.0983	0.0964	0.1032	0.0982	0.0963	0.0989	0.098	0.0981	0.0963	0.0995	0.1003	0.0992	0.0999	0.1029	0.1063	0.1006	0.1039	0.0996	0.1003	0.1029	0.1011	0.1103	0.1016	0.1065	0.1026	0.1045	0.1016	0.1104	0.1082	0.1093	0.1062	0.1095	0.1069	0.1063	0.1059	0.1059	0.1107	0.1128	0.1093	0.1084	0.1105	0.1013	0.1127
L	0.0961	0.0952	0.1041	0.0984	0.1006	0.0974	0.1003	0.0969	0.1007	0.0956	0.1008	0.0985	0.102	0.102	0.0996	0.1075	0.1007	0.1021	0.1027	0.1004	0.1034	0.1066	0.1048	0.105	0.1077	0.1059	0.106	0.1073	0.1094	0.1046	0.1043	0.1102	0.1087	0.1056	0.1101	0.1057	0.1092	0.1061	0.1097	0.1001	0.1089	0.1137	0.1084	0.1095	0.1111	0.1104	0.1095	0.1367
M	0.0968	0.0945	0.0949	0.0938	0.0961	0.0976	0.0983	0.0995	0.0983	0.0982	0.0987	0.1041	0.0994	0.1016	0.1008	0.1001	0.102	0.0995	0.1017	0.1019	0.1023	0.1017	0.1034	0.1063	0.1025	0.1027	0.101	0.1031	0.1064	0.104	0.1056	0.106	0.1048	0.1083	0.1025	0.1082	0.1003	0.1068	0.1049	0.1111	0.1102	0.1069	0.1032	0.1068	0.1079	0.11	0.1146	0.1024
N	0.0972	0.0947	0.0976	0.0995	0.097	0.0973	0.0946	0.0968	0.0965	0.0996	0.1072	0.0979	0.0976	0.1034	0.1013	0.1055	0.1034	0.1006	0.1123	0.1032	0.1059	0.108	0.1073	0.1141	0.1084	0.101	0.1061	0.1056	0.1062	0.106	0.1065	0.1087	0.1079	0.1093	0.1126	0.1066	0.1091	0.1083	0.1072	0.1152	0.1124	0.1103	0.1104	0.1064	0.1217	0.1154	0.1109	0.1488
O	0.0986	0.097	0.0962	0.1016	0.0979	0.1009	0.1003	0.0961	0.0998	0.0962	0.0947	0.1016	0.0998	0.0998	0.0983	0.1007	0.1055	0.1008	0.1007	0.1026	0.102	0.1037	0.105	0.1102	0.1074	0.1043	0.1011	0.1041	0.1022	0.1038	0.1013	0.1033	0.1018	0.1095	0.1058	0.1069	0.1053	0.1105	0.1128	0.1137	0.1108	0.101	0.1116	0.1108	0.1103	0.1094	0.1097	0.1023
P	0.0981	0.0981	0.0967	0.0962	0.1007	0.1015	0.0984	0.0973	0.1002	0.1028	0.1005	0.1031	0.0974	0.1006	0.0965	0.0997	0.0979	0.1058	0.106	0.1013	0.1046	0.104	0.1107	0.1056	0.1109	0.1058	0.1075	0.1047	0.1081	0.1067	0.1072	0.1127	0.1084	0.1078	0.1193	0.1052	0.1118	0.1096	0.1137	0.1131	0.1059	0.1124	0.1112	0.1125	0.1128	0.1148	0.1178	0.1499
Q	0.0983	0.0951	0.095	0.0958	0.0981	0.0977	0.0977	0.0958	0.0977	0.0974	0.0965	0.0992	0.0971	0.0956	0.1006	0.1051	0.1011	0.0981	0.0946	0.1041	0.1028	0.1098	0.1084	0.1101	0.1061	0.1036	0.1011	0.1038	0.1121	0.1069	0.1064	0.1067	0.1077	0.1112	0.107	0.1101	0.1121	0.1076	0.1093	0.107	0.1068	0.1079	0.1099	0.1097	0.1124	0.1072	0.1118	0.1145
R	0.0936	0.0945	0.1	0.0953	0.0971	0.097	0.096	0.1005	0.0983	0.0993	0.096	0.0997	0.0998	0.0972	0.1072	0.1021	0.1081	0.108	0.1047	0.1082	0.1116	0.1061	0.1109	0.1076	0.1089	0.1154	0.1144	0.1053	0.1117	0.1145	0.1141	0.1093	0.1064	0.1119	0.1154	0.1099	0.1115	0.1109	0.1146	0.1117	0.1075	0.1104	0.1146	0.113	0.1092	0.1408	0.1144	0.1573
S	0.1037	0.0985	0.096	0.0973	0.0973	0.0969	0.0993	0.0977	0.0968	0.0978	0.0978	0.0976	0.0996	0.0982	0.1022	0.1019	0.1015	0.1054	0.1066	0.1078	0.1092	0.1073	0.1081	0.1084	0.1072	0.1056	0.1044	0.1023	0.1045	0.1069	0.1082	0.1058	0.1061	0.1101	0.1088	0.1085	0.1074	0.1102	0.104	0.1079	0.106	0.1062	0.1054	0.1063	0.1197	0.1103	0.103	0.1127
T	0.0955	0.0981	0.0968	0.1006	0.1023	0.0995	0.0979	0.0988	0.0976	0.0983	0.0978	0.1036	0.1028	0.1006	0.1077	0.1033	0.0996	0.1041	0.1091	0.1082	0.1052	0.1083	0.1088	0.1165	0.1092	0.1081	0.1071	0.1091	0.1079	0.1105	0.1154	0.116	0.1107	0.113	0.1177	0.1132	0.1152	0.1137	0.1026	0.1046	0.1082	0.1046	0.1065	0.1109	0.1129	0.1095	0.1191	0.1712
U	0.102	0.0975	0.0977	0.096	0.0963	0.1022	0.0998	0.0986	0.0989	0.1013	0.1008	0.0986	0.0975	0.1046	0.1078	0.1015	0.1065	0.1201	0.0985	0.1017	0.1044	0.1061	0.112	0.1073	0.109	0.1028	0.1021	0.1086	0.1071	0.111	0.109	0.1052	0.1074	0.1133	0.1157	0.1106	0.108	0.1127	0.1088	0.1163	0.1044	0.1039	0.1087	0.1106	0.101	0.1187	0.1058	0.1174
V	0.0986	0.0966	0.0965	0.1033	0.0985	0.0986	0.1004	0.0991	0.0976	0.1021	0.0985	0.0974	0.0974	0.1041	0.1137	0.0987	0.1117	0.1044	0.1113	0.1149	0.1137	0.1127	0.1203	0.1166	0.1126	0.1084	0.1125	0.1108	0.1148	0.1106	0.1129	0.116	0.1148	0.117	0.1153	0.113	0.1158	0.1142	0.1104	0.1129	0.1093	0.1077	0.1127	0.1096	0.117	0.1199	0.1178	0.1747
W	0.1053	0.0971	0.0979	0.0983	0.0972	0.0974	0.1001	0.1001	0.1011	0.1003	0.104	0.098	0.0959	0.0968	0.0944	0.0991	0.102	0.1033	0.0976	0.105	0.106	0.1156	0.1	0.1185	0.1087	0.1075	0.1123	0.1138	0.1102	0.1053	0.1097	0.1173	0.1122	0.1032	0.1189	0.111	0.1049	0.1131	0.1077	0.1073	0.1076	0.1087	0.1046	0.1091	0.1093	0.1065	0.1202	0.1155
X	0.0958	0.0984	0.1039	0.1016	0.1027	0.0984	0.1009	0.099	0.1015	0.1021	0.1061	0.1022	0.0977	0.1035	0.1093	0.1189	0.1098	0.1143	0.1059	0.1159	0.1147	0.111	0.1133	0.1076	0.1173	0.1061	0.11	0.1098	0.1111	0.1096	0.1144	0.1119	0.1089	0.1171	0.1103	0.1143	0.1062	0.1157	0.1133	0.116	0.1086	0.119	0.1074	0.1092	0.1138	0.1074	0.1159	0.1636
Y	0.1074	0.098	0.0995	0.0991	0.0988	0.0989	0.1104	0.1071	0.1066	0.1031	0.1048	0.1006	0.0981	0.1033	0.0971	0.1008	0.1093	0.0993	0.1075	0.1191	0.1014	0.1029	0.1009	0.1137	0.1105	0.0976	0.1115	0.1081	0.111	0.1082	0.1115	0.1131	0.1137	0.1092	0.1103	0.1082	0.0988	0.1148	0.1118	0.1139	0.1064	0.1108	0.1047	0.1128	0.0983	0.1092	0.112	0.1095
Z	0.0938	0.0955	0.0997	0.0983	0.0975	0.098	0.1052	0.106	0.1056	0.1075	0.1168	0.1065	0.1111	0.1051	0.1046	0.1192	0.1077	0.1077	0.1124	0.114	0.1138	0.1089	0.1084	0.1108	0.1096	0.1115	0.11	0.1082	0.1098	0.1123	0.1172	0.1104	0.1161	0.1117	0.1169	0.1141	0.1101	0.1115	0.1153	0.1097	0.1081	0.1112	0.1075	0.1104	0.1103	0.1076	0.1157	0.1581
AA	0.1094	0.0997	0.1008	0.0966	0.0972	0.11	0.106	0.1114	0.1077	0.1003	0.1023	0.1004	0.1044	0.1053	0.101	0.125	0.1064	0.1041	0.1146	0.1062	0.1089	0.1242	0.121	0.1009	0.1108	0.1167	0.109	0.1078	0.1039	0.1117	0.0983	0.1167	0.1116	0.1129	0.1159	0.1159	0.1065	0.1119	0.1151	0.1166	0.102	0.1076	0.1106	0.1044	0.1124	0.1083	0.1164	0.1112
AB	0.0962	0.0994	0.1025	0.1083	0.0985	0.1007	0.1061	0.1053	0.1086	0.1028	0.1194	0.1019	0.1001	0.1168	0.0989	0.1182	0.1081	0.1152	0.1123	0.1121	0.1133	0.119	0.1254	0.1089	0.1217	0.1174	0.1074	0.1263	0.1138	0.1141	0.1141	0.113	0.11	0.1098	0.1183	0.1078	0.1104	0.1098	0.115	0.1104	0.1078	0.1133	0.1137	0.1182	0.1133	0.1095	0.1128	0.1669
AC	0.111	0.1036	0.0996	0.0971	0.0997	0.1022	0.1188	0.1095	0.1065	0.1075	0.0984	0.0984	0.1108	0.1009	0.1084	0.1007	0.1081	0.1027	0.1189	0.1005	0.1065	0.1107	0.1102	0.1227	0.1297	0.1133	0.1005	0.1091	0.1046	0.1102	0.1125	0.1077	0.1099	0.1071	0.1189	0.1128	0.1051	0.1083	0.1083	0.1133	0.1134	0.1091	0.112	0.1108	0.1111	0.1153	0.1092	0.1126
AD	0.1045	0.1132	0.0962	0.0998	0.1184	0.1126	0.1113	0.1165	0.1033	0.1222	0.1049	0.1103	0.1007	0.1239	0.1251	0.1239	0.1175	0.125	0.1176	0.1143	0.1198	0.1269	0.1261	0.1183	0.1318	0.1153	0.1226	0.1211	0.1212	0.117	0.1175	0.1127	0.1146	0.1067	0.1135	0.1135	0.1135	0.1165	0.1129	0.1197	0.1163	0.1111	0.1131	0.1092	0.1123	0.1135	0.1137	0.1814
AE	0.117	0.1014	0.1023	0.1005	0.1039	0.1041	0.1086	0.1115	0.1042	0.1059	0.0991	0.1067	0.1023	0.1113	0.1028	0.1053	0.1017	0.1037	0.117	0.1128	0.1139	0.1024	0.1174	0.1234	0.1129	0.1019	0.1089	0.1248	0.1112	0.1141	0.1215	0.1058	0.1152	0.1066	0.1218	0.1156	0.1099	0.1134	0.1111	0.11	0.1084	0.1066	0.1156	0.115	0.1084	0.1364	0.1102	0.1168
AF	0.106	0.1056	0.1	0.1175	0.1022	0.1036	0.1008	0.112	0.1079	0.1157	0.1098	0.1131	0.108	0.1291	0.1208	0.1319	0.1204	0.1121	0.1254	0.1222	0.128	0.1187	0.115	0.1169	0.1261	0.1189	0.1183	0.1227	0.1136	0.1178	0.1332	0.116	0.1185	0.1116	0.116	0.1125	0.1269	0.1181	0.1088	0.111	0.1109	0.1102	0.115	0.1168	0.1212	0.1125	0.1116	0.1802
Time [s]	2399.5
Temp. [°C]	30.1
Cycle Nr.	3
<>	1	2	3	4	5	6	7	8	9	10	11	12	13	14	15	16	17	18	19	20	21	22	23	24	25	26	27	28	29	30	31	32	33	34	35	36	37	38	39	40	41	42	43	44	45	46	47	48
A	0.108	0.0995	0.1091	0.1021	0.1007	0.0974	0.0987	0.0969	0.1056	0.1004	0.1036	0.0971	0.1017	0.0969	0.0965	0.097	0.11	0.1042	0.0977	0.097	0.0982	0.0999	0.0992	0.0977	0.1014	0.1033	0.1043	0.1046	0.1012	0.1052	0.1058	0.1007	0.1013	0.1014	0.1028	0.1032	0.1052	0.1036	0.1034	0.1051	0.108	0.1105	0.1108	0.1064	0.1069	0.109	0.1091	0.1087
B	0.1012	0.1031	0.0995	0.105	0.1021	0.0966	0.0992	0.0969	0.0975	0.097	0.0973	0.0973	0.0964	0.1017	0.0966	0.0957	0.0991	0.1014	0.1008	0.1008	0.1002	0.1037	0.101	0.1012	0.0999	0.1028	0.1007	0.1032	0.1008	0.1009	0.103	0.1031	0.1077	0.1041	0.1023	0.1051	0.1036	0.1068	0.1113	0.1016	0.1083	0.1094	0.111	0.1063	0.1064	0.116	0.1191	0.1258
C	0.1078	0.0993	0.1029	0.0986	0.0965	0.1013	0.0974	0.0975	0.0978	0.0993	0.1009	0.1001	0.0972	0.0998	0.0982	0.0976	0.1003	0.1011	0.0984	0.1026	0.1004	0.1035	0.1123	0.1045	0.1038	0.1001	0.0983	0.1004	0.1033	0.1061	0.1016	0.1016	0.1016	0.1049	0.1083	0.1007	0.1018	0.111	0.1031	0.1019	0.1037	0.106	0.1093	0.1102	0.1073	0.1079	0.1123	0.1042
D	0.108	0.1011	0.1048	0.0973	0.0966	0.1067	0.0966	0.1051	0.0998	0.0962	0.0982	0.1015	0.0977	0.0987	0.0997	0.0988	0.0995	0.0986	0.1026	0.101	0.0995	0.1032	0.1031	0.099	0.1	0.1025	0.101	0.1033	0.1017	0.099	0.1003	0.1037	0.1041	0.1047	0.1042	0.1088	0.1061	0.1069	0.106	0.1053	0.1141	0.1167	0.1088	0.1123	0.1176	0.1213	0.1187	0.1275
E	0.1081	0.0969	0.1033	0.1065	0.1005	0.0973	0.0971	0.1053	0.0948	0.0962	0.0955	0.1052	0.0988	0.1008	0.0976	0.1026	0.0989	0.0998	0.1018	0.099	0.1011	0.1069	0.1013	0.0973	0.0978	0.1066	0.1029	0.1091	0.1043	0.101	0.1023	0.1018	0.1046	0.1062	0.1078	0.1092	0.104	0.1085	0.1093	0.1079	0.1071	0.1208	0.1087	0.1105	0.1149	0.1119	0.1101	0.1058
F	0.0951	0.0945	0.0963	0.0954	0.096	0.0946	0.095	0.0967	0.1008	0.0967	0.0989	0.097	0.0973	0.098	0.0983	0.0997	0.0986	0.0984	0.1028	0.1002	0.103	0.1014	0.1024	0.1046	0.1025	0.1019	0.1068	0.1024	0.1033	0.1034	0.1081	0.1039	0.1026	0.1075	0.1084	0.1071	0.1062	0.1089	0.1098	0.1139	0.105	0.1091	0.1101	0.1191	0.1191	0.1084	0.1257	0.1324
G	0.0986	0.1006	0.1002	0.0985	0.1043	0.105	0.1018	0.1024	0.0991	0.0967	0.1013	0.1004	0.104	0.1012	0.1025	0.103	0.1023	0.0996	0.1025	0.1001	0.1022	0.1003	0.1017	0.1008	0.1034	0.1046	0.1025	0.1031	0.1015	0.1047	0.1043	0.1015	0.107	0.1073	0.1085	0.1107	0.1155	0.1107	0.1102	0.1092	0.1086	0.1124	0.1086	0.1084	0.1129	0.1129	0.1116	0.1071
H	0.0994	0.095	0.0965	0.0985	0.0988	0.0999	0.0981	0.1005	0.1029	0.1006	0.0985	0.0987	0.0987	0.0974	0.1007	0.098	0.1033	0.0981	0.1038	0.1053	0.1024	0.1034	0.1034	0.1009	0.0998	0.1024	0.0996	0.1016	0.1033	0.1056	0.1069	0.1089	0.109	0.1044	0.1061	0.1018	0.1101	0.1047	0.1192	0.1105	0.1066	0.1075	0.1118	0.1244	0.1193	0.1199	0.111	0.1234
I	0.0993	0.0972	0.0991	0.1039	0.0974	0.0972	0.0976	0.0951	0.1019	0.0963	0.0961	0.0967	0.0976	0.0985	0.098	0.1011	0.1021	0.1006	0.0987	0.1002	0.1058	0.1011	0.1015	0.1021	0.1069	0.104	0.1011	0.1016	0.1062	0.1004	0.1027	0.1029	0.1039	0.115	0.11	0.1078	0.1127	0.1336	0.1089	0.1161	0.1085	0.1146	0.1115	0.11	0.1073	0.1062	0.1081	0.1105
J	0.0982	0.0947	0.0953	0.0997	0.0962	0.097	0.1025	0.097	0.0973	0.0988	0.0987	0.1006	0.0991	0.1051	0.1013	0.1011	0.0985	0.103	0.1036	0.1013	0.1044	0.1015	0.103	0.1032	0.103	0.1041	0.1043	0.1037	0.1065	0.1123	0.1047	0.1028	0.1075	0.1094	0.1086	0.1034	0.1071	0.1053	0.1048	0.1054	0.1106	0.1093	0.1073	0.1091	0.1101	0.1095	0.1117	0.1411
K	0.1044	0.0963	0.1007	0.0983	0.098	0.0985	0.0965	0.1023	0.098	0.0962	0.0986	0.0986	0.0975	0.0962	0.0997	0.0996	0.0993	0.1002	0.1024	0.1055	0.1012	0.1032	0.1002	0.1007	0.1031	0.1016	0.1111	0.1012	0.106	0.1028	0.106	0.1019	0.1106	0.1087	0.1093	0.1069	0.1094	0.1065	0.1058	0.1058	0.1054	0.1096	0.1122	0.1089	0.1075	0.1095	0.101	0.1115
L	0.0967	0.0956	0.1042	0.0987	0.1007	0.0975	0.1003	0.0972	0.1007	0.0958	0.1003	0.0986	0.1023	0.1022	0.0995	0.1076	0.1007	0.1026	0.1028	0.1006	0.1037	0.1063	0.1045	0.1054	0.1084	0.1059	0.1064	0.1072	0.1096	0.1045	0.105	0.1102	0.1089	0.1053	0.1097	0.1059	0.1091	0.1062	0.1093	0.1001	0.1083	0.1131	0.108	0.1088	0.1103	0.1102	0.1103	0.1388
M	0.0971	0.0947	0.095	0.094	0.0961	0.0972	0.099	0.0999	0.0988	0.0986	0.0989	0.1039	0.0992	0.1014	0.101	0.1005	0.1013	0.0994	0.1022	0.1018	0.1024	0.1028	0.1034	0.1078	0.1021	0.1033	0.1016	0.1033	0.1073	0.1041	0.1057	0.1058	0.1048	0.1088	0.103	0.1089	0.1008	0.1072	0.1046	0.1111	0.1099	0.1076	0.1031	0.1062	0.1085	0.1095	0.1149	0.1025
N	0.0978	0.0947	0.0977	0.1006	0.097	0.0975	0.0949	0.0968	0.0967	0.0994	0.1068	0.0978	0.0976	0.1027	0.1013	0.1053	0.1042	0.101	0.1123	0.1043	0.1062	0.1086	0.1072	0.114	0.1083	0.1013	0.1071	0.1051	0.1065	0.1051	0.1071	0.1078	0.1073	0.109	0.1116	0.1062	0.1085	0.1075	0.1067	0.114	0.1112	0.109	0.1093	0.1048	0.119	0.1128	0.1091	0.1457
O	0.0982	0.0969	0.0961	0.1011	0.0976	0.1006	0.0997	0.0961	0.0998	0.0964	0.095	0.102	0.1	0.0995	0.0986	0.101	0.1051	0.1008	0.1011	0.1033	0.1023	0.1051	0.105	0.1107	0.1078	0.1052	0.1017	0.1046	0.1029	0.1041	0.1022	0.1031	0.1021	0.1098	0.106	0.1072	0.1061	0.1108	0.1129	0.1139	0.1104	0.1011	0.112	0.1103	0.1109	0.109	0.1102	0.1026
P	0.0976	0.0978	0.0967	0.0966	0.1006	0.1019	0.0984	0.0972	0.1	0.1033	0.0999	0.1037	0.0975	0.102	0.0968	0.1004	0.0986	0.1071	0.1072	0.1029	0.1056	0.1044	0.1117	0.1067	0.1123	0.1069	0.1088	0.1046	0.1096	0.1073	0.1082	0.1139	0.1093	0.1093	0.12	0.1053	0.1124	0.11	0.1137	0.114	0.1053	0.1121	0.1115	0.1127	0.113	0.1124	0.1176	0.1434
Q	0.099	0.0952	0.0949	0.0959	0.0981	0.0983	0.098	0.0963	0.0979	0.0973	0.097	0.0994	0.097	0.0962	0.1011	0.1051	0.1014	0.0977	0.095	0.1048	0.1031	0.11	0.1079	0.1104	0.1063	0.104	0.1014	0.104	0.1125	0.107	0.1063	0.1063	0.1075	0.1116	0.1068	0.11	0.1117	0.1078	0.1098	0.1068	0.1062	0.1066	0.1085	0.1093	0.1126	0.1071	0.1118	0.1187
R	0.0937	0.0948	0.0997	0.0953	0.097	0.0973	0.0961	0.1005	0.0982	0.0993	0.0964	0.0995	0.1	0.097	0.1082	0.1026	0.1092	0.1081	0.1049	0.1098	0.1122	0.1067	0.1114	0.1089	0.1095	0.1169	0.1154	0.1051	0.1131	0.115	0.1163	0.1102	0.1081	0.1123	0.1156	0.111	0.112	0.1116	0.1151	0.1123	0.1082	0.1113	0.1152	0.114	0.1096	0.1401	0.1134	0.1535
S	0.1033	0.0988	0.0959	0.0972	0.0975	0.097	0.0995	0.0981	0.0972	0.098	0.0981	0.0978	0.0995	0.0987	0.1024	0.1022	0.1022	0.1058	0.1072	0.1083	0.1099	0.1087	0.1091	0.1097	0.1076	0.1065	0.1046	0.1032	0.1046	0.1074	0.1097	0.1056	0.1061	0.111	0.1088	0.1086	0.1071	0.111	0.1041	0.1081	0.1058	0.1073	0.1053	0.1066	0.119	0.1105	0.1034	0.112
T	0.0955	0.0981	0.0967	0.1004	0.1019	0.1003	0.0981	0.0986	0.098	0.0977	0.0975	0.1044	0.1031	0.1013	0.1091	0.1043	0.0993	0.1052	0.1106	0.1119	0.1061	0.1106	0.1103	0.1184	0.1102	0.1098	0.1088	0.1096	0.1088	0.1117	0.1166	0.1158	0.1113	0.1138	0.1177	0.1129	0.1156	0.1139	0.1032	0.1048	0.1077	0.1048	0.1076	0.111	0.1129	0.1084	0.1191	0.1651
U	0.1021	0.0978	0.0975	0.0965	0.0961	0.1021	0.0996	0.0983	0.0996	0.1015	0.1008	0.099	0.0982	0.1048	0.1081	0.1017	0.1078	0.1202	0.0989	0.103	0.1046	0.1067	0.1126	0.1079	0.1089	0.1037	0.1029	0.1085	0.1073	0.1114	0.109	0.1051	0.107	0.1131	0.1157	0.1106	0.1073	0.1129	0.1082	0.1159	0.104	0.1039	0.1081	0.1097	0.1009	0.1164	0.1059	0.1162
V	0.0987	0.0956	0.0963	0.1031	0.098	0.098	0.0994	0.0981	0.0972	0.1008	0.0973	0.0977	0.0969	0.1033	0.1135	0.0982	0.1107	0.1045	0.1111	0.1162	0.1134	0.1108	0.1192	0.117	0.1127	0.1084	0.1113	0.1085	0.1152	0.1105	0.1125	0.115	0.1152	0.1161	0.1145	0.1127	0.1148	0.1143	0.1115	0.1125	0.1095	0.1083	0.1137	0.1106	0.116	0.1164	0.1162	0.1643
W	0.1052	0.0973	0.0979	0.0991	0.0977	0.0974	0.0998	0.1006	0.1018	0.1024	0.1043	0.0981	0.0964	0.0983	0.0951	0.0999	0.1029	0.104	0.0986	0.1058	0.1063	0.1171	0.1005	0.1204	0.1082	0.1097	0.1129	0.1147	0.1105	0.1061	0.1119	0.1171	0.1131	0.1036	0.119	0.1115	0.1045	0.1132	0.1081	0.1078	0.1075	0.1083	0.1052	0.1092	0.109	0.1064	0.1193	0.1151
X	0.0951	0.0996	0.1038	0.1035	0.1015	0.0981	0.1011	0.0988	0.1008	0.1022	0.1063	0.1024	0.0982	0.1012	0.11	0.1164	0.11	0.1146	0.1068	0.1165	0.1159	0.1155	0.1145	0.1099	0.1185	0.1075	0.1115	0.1094	0.1124	0.1111	0.1163	0.1123	0.1096	0.1176	0.1116	0.1148	0.1064	0.1164	0.1146	0.1165	0.1107	0.1197	0.1092	0.1108	0.1149	0.1079	0.1166	0.161
Y	0.1074	0.0992	0.0992	0.0989	0.0983	0.1006	0.1098	0.1074	0.1058	0.1037	0.1063	0.1001	0.0987	0.1033	0.0984	0.1006	0.11	0.1008	0.1077	0.1192	0.1028	0.1038	0.1021	0.1151	0.1097	0.0981	0.1122	0.1082	0.113	0.1082	0.1121	0.1125	0.114	0.1092	0.1102	0.1086	0.0993	0.1141	0.111	0.1135	0.1059	0.1104	0.1048	0.1127	0.0987	0.1089	0.1105	0.1087
Z	0.0947	0.0978	0.1007	0.0987	0.0989	0.0989	0.1057	0.1072	0.1065	0.1076	0.1177	0.1074	0.1125	0.1045	0.1059	0.1186	0.1081	0.1088	0.1138	0.1138	0.1147	0.1128	0.1102	0.1131	0.1103	0.1132	0.1122	0.1098	0.1127	0.1147	0.1191	0.1113	0.1165	0.1125	0.1182	0.116	0.1118	0.1129	0.1166	0.1117	0.1105	0.113	0.1113	0.1143	0.1118	0.1094	0.1177	0.1571
AA	0.1098	0.1006	0.1017	0.0968	0.0979	0.1094	0.1083	0.1111	0.1088	0.103	0.1048	0.1005	0.1064	0.1075	0.1038	0.1258	0.1094	0.105	0.1152	0.107	0.1103	0.1258	0.1223	0.1033	0.1103	0.1192	0.1103	0.1084	0.1053	0.1128	0.1002	0.1167	0.1141	0.1135	0.1165	0.1167	0.1082	0.1127	0.1161	0.1172	0.1021	0.1091	0.1109	0.1053	0.1149	0.1085	0.1173	0.1114
AB	0.0968	0.1004	0.1033	0.1049	0.1006	0.1013	0.1069	0.1085	0.1096	0.1046	0.1226	0.0997	0.1003	0.117	0.0993	0.118	0.1084	0.1155	0.1146	0.1133	0.1147	0.124	0.1276	0.1108	0.1223	0.12	0.109	0.1279	0.1161	0.1162	0.117	0.1143	0.1136	0.111	0.1194	0.1093	0.1113	0.1113	0.1158	0.1113	0.1092	0.1138	0.114	0.1177	0.1147	0.11	0.1139	0.1694
AC	0.1123	0.1036	0.1014	0.0976	0.0999	0.1024	0.1187	0.1125	0.1066	0.1086	0.0993	0.1008	0.1119	0.1058	0.1118	0.1054	0.1128	0.1047	0.1198	0.1035	0.1058	0.113	0.1113	0.1242	0.1293	0.1161	0.1019	0.1095	0.1068	0.1108	0.1165	0.1101	0.1105	0.1088	0.1188	0.1135	0.1056	0.1086	0.1096	0.1125	0.1126	0.1095	0.1111	0.1104	0.1099	0.1144	0.1086	0.1114
AD	0.1044	0.1133	0.0975	0.097	0.1184	0.1136	0.1146	0.1175	0.1039	0.1226	0.1055	0.1105	0.1014	0.1241	0.125	0.1239	0.1206	0.1254	0.1184	0.1185	0.1206	0.1301	0.1271	0.1203	0.1287	0.1175	0.1203	0.1174	0.1224	0.1185	0.1192	0.1134	0.1141	0.1073	0.114	0.1127	0.114	0.1162	0.1131	0.1199	0.1159	0.1107	0.1127	0.1088	0.1124	0.1132	0.1149	0.1733
AE	0.1202	0.1029	0.1032	0.1022	0.1049	0.1061	0.1109	0.1056	0.1096	0.1051	0.1018	0.1062	0.1062	0.1144	0.1042	0.1104	0.1071	0.1055	0.1209	0.1157	0.1166	0.106	0.1244	0.1283	0.1138	0.1024	0.1101	0.1262	0.1139	0.1157	0.1232	0.1069	0.1167	0.1073	0.1223	0.1156	0.1104	0.1144	0.1116	0.111	0.1069	0.107	0.1156	0.1149	0.11	0.1341	0.1101	0.1157
AF	0.1062	0.1055	0.1029	0.1178	0.1032	0.1031	0.1024	0.1113	0.1069	0.1163	0.1112	0.1133	0.109	0.131	0.1212	0.1321	0.1218	0.1119	0.1266	0.1251	0.1293	0.1203	0.1141	0.1175	0.1285	0.1193	0.1187	0.1224	0.1138	0.1212	0.1336	0.1164	0.1219	0.1114	0.1161	0.1138	0.113	0.1194	0.1077	0.1104	0.1096	0.1078	0.1129	0.1146	0.1228	0.1128	0.1121	0.1812
Time [s]	3599.42
Temp. [°C]	30
Cycle Nr.	4
<>	1	2	3	4	5	6	7	8	9	10	11	12	13	14	15	16	17	18	19	20	21	22	23	24	25	26	27	28	29	30	31	32	33	34	35	36	37	38	39	40	41	42	43	44	45	46	47	48
A	0.1081	0.0998	0.109	0.1017	0.1006	0.0977	0.0985	0.0971	0.1057	0.0998	0.104	0.0972	0.1022	0.0969	0.0967	0.0971	0.1101	0.1043	0.0977	0.0971	0.0983	0.0999	0.0993	0.098	0.1016	0.1036	0.1045	0.1049	0.101	0.1051	0.1058	0.1006	0.1014	0.1014	0.103	0.1034	0.1055	0.1037	0.1037	0.1051	0.108	0.1106	0.1107	0.1064	0.1068	0.1091	0.1091	0.1087
B	0.1014	0.1033	0.0996	0.1052	0.102	0.0972	0.0992	0.0973	0.0975	0.097	0.0974	0.0977	0.0965	0.1015	0.0969	0.0959	0.0992	0.1013	0.1006	0.101	0.1004	0.1034	0.1014	0.1017	0.1003	0.1028	0.1008	0.1033	0.1009	0.1009	0.1033	0.1032	0.1074	0.1042	0.1024	0.1051	0.1036	0.1073	0.1109	0.1017	0.1083	0.109	0.1107	0.1065	0.1055	0.1154	0.1184	0.1281
C	0.1075	0.0994	0.1024	0.0993	0.097	0.1013	0.0972	0.0976	0.0979	0.0993	0.1008	0.1002	0.0972	0.0996	0.0985	0.0977	0.1002	0.1011	0.0986	0.1026	0.1003	0.1033	0.1129	0.1042	0.1037	0.1002	0.0983	0.1006	0.1034	0.1062	0.1021	0.1016	0.1018	0.105	0.1077	0.1008	0.1014	0.111	0.1031	0.1018	0.1038	0.1057	0.1087	0.1101	0.1069	0.1073	0.1116	0.1043
D	0.1078	0.1016	0.1049	0.0976	0.0969	0.1071	0.0969	0.105	0.1	0.0964	0.0984	0.1015	0.0975	0.0988	0.0998	0.0988	0.0998	0.0987	0.1028	0.1013	0.0997	0.1036	0.1029	0.0991	0.1003	0.1028	0.1012	0.1035	0.1017	0.0993	0.1006	0.1039	0.1041	0.1048	0.1041	0.1088	0.1062	0.1073	0.1062	0.1055	0.1142	0.1167	0.109	0.1124	0.1172	0.1214	0.1183	0.1261
E	0.1069	0.0968	0.1025	0.1053	0.1004	0.0974	0.0973	0.1045	0.095	0.0965	0.0959	0.1041	0.0988	0.1004	0.0977	0.1027	0.0987	0.0998	0.1017	0.0992	0.1012	0.1066	0.1016	0.0975	0.098	0.1055	0.1029	0.1089	0.1044	0.1011	0.1024	0.1018	0.1045	0.1061	0.1069	0.1078	0.1035	0.108	0.1085	0.1073	0.1064	0.119	0.1074	0.1091	0.1133	0.1103	0.108	0.1047
F	0.0951	0.0948	0.0968	0.096	0.0962	0.0946	0.0953	0.0966	0.1012	0.0969	0.0989	0.0972	0.0974	0.0982	0.0983	0.0995	0.0992	0.0988	0.1031	0.1003	0.1029	0.1014	0.1026	0.1047	0.1026	0.102	0.1071	0.1024	0.1038	0.1035	0.1081	0.1036	0.1027	0.1074	0.1078	0.1067	0.106	0.109	0.11	0.1129	0.1052	0.1091	0.1099	0.1184	0.1194	0.1088	0.1261	0.1317
G	0.0986	0.0999	0.0999	0.0983	0.1034	0.1037	0.1018	0.1022	0.0987	0.097	0.101	0.0997	0.1033	0.1013	0.1013	0.1025	0.1016	0.1	0.1023	0.1001	0.1028	0.1012	0.1027	0.101	0.1032	0.1051	0.1029	0.1039	0.1022	0.1052	0.1053	0.1019	0.107	0.1077	0.1084	0.11	0.1142	0.1099	0.1099	0.1085	0.1074	0.1116	0.1078	0.1075	0.1118	0.112	0.1108	0.1067
H	0.0986	0.0951	0.096	0.0984	0.0982	0.0994	0.0985	0.0999	0.1016	0.1013	0.099	0.099	0.0985	0.0977	0.1013	0.0984	0.103	0.0983	0.103	0.1047	0.1029	0.1039	0.1032	0.1015	0.1003	0.1029	0.0999	0.1021	0.1043	0.1057	0.107	0.1087	0.108	0.1044	0.1068	0.1019	0.1103	0.1048	0.1183	0.1104	0.1062	0.1074	0.1112	0.1213	0.118	0.1181	0.1107	0.1266
I	0.0988	0.0978	0.0992	0.1037	0.0975	0.0973	0.0975	0.0954	0.1016	0.0961	0.0963	0.0968	0.0979	0.0987	0.0981	0.1012	0.1022	0.1006	0.099	0.1004	0.1056	0.1012	0.1021	0.1022	0.1062	0.1045	0.1009	0.1018	0.1063	0.1006	0.1026	0.1027	0.1037	0.1133	0.1096	0.1077	0.1126	0.133	0.1086	0.1153	0.1078	0.1137	0.1102	0.1093	0.1068	0.1054	0.1077	0.1092
J	0.0983	0.0949	0.0956	0.0996	0.0963	0.0973	0.1023	0.0971	0.0973	0.099	0.0987	0.1008	0.0991	0.1049	0.1013	0.1013	0.0988	0.103	0.1035	0.1013	0.1042	0.1017	0.1032	0.1033	0.1028	0.1042	0.1042	0.1037	0.1064	0.1121	0.1049	0.1029	0.1072	0.1091	0.108	0.103	0.1068	0.1053	0.1045	0.1052	0.1104	0.1092	0.1067	0.1087	0.1102	0.1091	0.1121	0.1428
K	0.1042	0.0966	0.1008	0.0985	0.0984	0.0986	0.0972	0.1023	0.0978	0.0966	0.0989	0.0981	0.0983	0.0963	0.0996	0.1001	0.0992	0.1002	0.1024	0.1059	0.1011	0.1029	0.1004	0.101	0.1028	0.1016	0.1104	0.1014	0.1059	0.103	0.1058	0.1021	0.1102	0.1079	0.1092	0.1062	0.1091	0.1064	0.1056	0.1057	0.1055	0.1099	0.1114	0.1089	0.1074	0.1096	0.1014	0.1113
L	0.0962	0.0956	0.1034	0.0984	0.1001	0.0976	0.1005	0.0973	0.1001	0.0964	0.101	0.0992	0.1021	0.1022	0.0999	0.1086	0.1006	0.1029	0.1041	0.1009	0.1049	0.1077	0.1054	0.1069	0.1098	0.1071	0.107	0.1071	0.1104	0.105	0.1062	0.1103	0.1094	0.1051	0.1102	0.1059	0.1099	0.1052	0.1098	0.1003	0.1089	0.1141	0.1079	0.1091	0.1115	0.1103	0.1104	0.1382
M	0.0975	0.0951	0.0953	0.0943	0.0962	0.0975	0.0989	0.0996	0.0989	0.0987	0.0989	0.1038	0.0992	0.1014	0.1013	0.0999	0.1016	0.0994	0.102	0.1018	0.1023	0.1027	0.1032	0.1071	0.1022	0.1031	0.1014	0.1034	0.1068	0.1035	0.1054	0.1058	0.1049	0.1074	0.1027	0.1081	0.1005	0.1069	0.1042	0.1104	0.1099	0.1067	0.1031	0.1064	0.1075	0.1099	0.1139	0.1028
N	0.0979	0.095	0.0978	0.1005	0.0971	0.0974	0.0954	0.0972	0.0969	0.0994	0.1065	0.0982	0.098	0.1021	0.1015	0.1053	0.1041	0.1015	0.1129	0.1035	0.1065	0.1092	0.1078	0.1145	0.1086	0.102	0.1072	0.1057	0.1069	0.1059	0.1071	0.1082	0.1079	0.1088	0.1114	0.1063	0.1091	0.1082	0.1061	0.114	0.1117	0.1096	0.1085	0.1059	0.1186	0.1141	0.1095	0.1461
O	0.0988	0.0969	0.0961	0.1012	0.0979	0.1003	0.1001	0.0964	0.0997	0.0967	0.0952	0.1014	0.0998	0.0995	0.0988	0.1009	0.1049	0.1007	0.1009	0.1034	0.1021	0.1048	0.1046	0.1101	0.1072	0.1054	0.1012	0.105	0.1034	0.1042	0.1018	0.1035	0.1018	0.109	0.1061	0.1064	0.1059	0.1099	0.1117	0.1133	0.1104	0.1012	0.1103	0.1105	0.1095	0.1086	0.1088	0.1031
P	0.0982	0.0989	0.0972	0.0971	0.101	0.1018	0.0987	0.0975	0.1002	0.1027	0.1008	0.1033	0.0979	0.1014	0.097	0.0998	0.0984	0.1058	0.1063	0.1017	0.1049	0.1042	0.1104	0.106	0.1108	0.1062	0.1073	0.1051	0.1084	0.1069	0.107	0.1124	0.1089	0.1077	0.1176	0.1047	0.1108	0.1091	0.1119	0.1124	0.1052	0.1112	0.109	0.1105	0.1117	0.1137	0.117	0.1408
Q	0.0994	0.0954	0.0952	0.096	0.0985	0.0979	0.0979	0.0962	0.0976	0.0972	0.097	0.0986	0.0968	0.0965	0.1009	0.1051	0.1015	0.0982	0.0951	0.1042	0.1034	0.1105	0.1081	0.1106	0.1065	0.1042	0.1015	0.1041	0.1124	0.1078	0.1066	0.1067	0.1082	0.1115	0.107	0.1094	0.1121	0.1074	0.1091	0.1073	0.1064	0.1066	0.1073	0.1096	0.1119	0.1076	0.1105	0.1182
R	0.0941	0.0951	0.0998	0.0961	0.0977	0.0975	0.0963	0.1005	0.0985	0.0995	0.0969	0.0999	0.1001	0.0973	0.1071	0.1022	0.1096	0.1082	0.1054	0.1085	0.1124	0.1073	0.1114	0.1094	0.1096	0.117	0.1145	0.1051	0.1128	0.1163	0.1165	0.1099	0.1079	0.112	0.1148	0.1097	0.1111	0.1106	0.1135	0.1113	0.1074	0.1103	0.1126	0.1133	0.1093	0.1395	0.1141	0.1542
S	0.1032	0.0989	0.0961	0.0973	0.0976	0.097	0.0996	0.0978	0.0975	0.098	0.0981	0.0979	0.0997	0.0992	0.1024	0.1023	0.1053	0.1057	0.1079	0.1082	0.1092	0.1085	0.1086	0.1096	0.1078	0.1068	0.1047	0.1034	0.1043	0.1072	0.1087	0.1059	0.1055	0.1098	0.1084	0.1082	0.1071	0.11	0.104	0.1072	0.1057	0.1064	0.1041	0.1057	0.1179	0.1097	0.1024	0.111
T	0.0959	0.0981	0.0969	0.1007	0.1018	0.1003	0.098	0.0988	0.0985	0.098	0.0976	0.1061	0.1032	0.1022	0.1091	0.1046	0.0995	0.1051	0.1113	0.1112	0.1076	0.1113	0.1108	0.119	0.1114	0.1105	0.1088	0.1104	0.1093	0.1122	0.1173	0.1162	0.111	0.113	0.1176	0.1127	0.1157	0.1133	0.1036	0.1048	0.1076	0.1055	0.108	0.112	0.1129	0.1077	0.1179	0.1708
U	0.1023	0.0984	0.0973	0.0971	0.0966	0.102	0.1	0.0986	0.0998	0.1018	0.1007	0.0994	0.0985	0.1036	0.1074	0.102	0.108	0.1191	0.0992	0.1035	0.1045	0.1066	0.1114	0.1076	0.1085	0.1039	0.1023	0.1086	0.1072	0.1114	0.1086	0.1054	0.1067	0.1126	0.1154	0.11	0.1072	0.1124	0.109	0.1158	0.1043	0.1056	0.1082	0.1099	0.102	0.1161	0.1068	0.116
V	0.0984	0.0958	0.097	0.1035	0.0978	0.0988	0.0992	0.0975	0.0982	0.1007	0.0967	0.0992	0.097	0.1032	0.113	0.0984	0.1129	0.1044	0.1112	0.1167	0.1133	0.1119	0.1185	0.1182	0.1127	0.109	0.1108	0.1095	0.1144	0.1101	0.1126	0.1148	0.1142	0.115	0.1139	0.1106	0.115	0.1117	0.1094	0.1119	0.1083	0.1078	0.1116	0.109	0.1137	0.114	0.1152	0.1571
W	0.1068	0.0973	0.0982	0.0994	0.0978	0.0975	0.1004	0.1008	0.1022	0.1014	0.1041	0.0979	0.097	0.0976	0.0953	0.1008	0.1041	0.1035	0.0993	0.106	0.1065	0.1175	0.101	0.12	0.1085	0.1089	0.1124	0.116	0.1112	0.1076	0.1113	0.1172	0.1134	0.1045	0.1195	0.1112	0.1067	0.1129	0.1083	0.1088	0.1081	0.1087	0.1054	0.1098	0.1093	0.1068	0.1204	0.1147
X	0.0957	0.0999	0.105	0.1029	0.1015	0.0987	0.1015	0.0988	0.1025	0.1022	0.1064	0.1055	0.0985	0.1059	0.1107	0.1167	0.1132	0.1153	0.1085	0.1213	0.1176	0.1184	0.1155	0.1117	0.121	0.1092	0.1122	0.1123	0.1127	0.1112	0.1166	0.1127	0.1104	0.1185	0.1121	0.1146	0.1069	0.1163	0.1137	0.1171	0.1095	0.1195	0.1073	0.1096	0.1136	0.1064	0.1167	0.1613
Y	0.1089	0.0987	0.1001	0.099	0.099	0.1015	0.1106	0.1083	0.1062	0.1037	0.1065	0.1003	0.0986	0.1052	0.0991	0.1012	0.1115	0.1005	0.1096	0.1199	0.1038	0.1059	0.1034	0.1171	0.1112	0.0986	0.1138	0.11	0.1129	0.1093	0.1135	0.1141	0.1152	0.1101	0.1125	0.1083	0.0995	0.1153	0.1134	0.1157	0.1062	0.1119	0.1057	0.1142	0.0993	0.1102	0.1123	0.1105
Z	0.0944	0.0986	0.1033	0.0981	0.0997	0.099	0.1054	0.1079	0.1065	0.1066	0.1161	0.1076	0.1126	0.1092	0.1073	0.1187	0.1108	0.1092	0.1153	0.115	0.1154	0.1141	0.1128	0.1145	0.1108	0.1141	0.1123	0.1109	0.1132	0.115	0.1195	0.1128	0.1181	0.113	0.1189	0.1143	0.112	0.1134	0.1165	0.1117	0.1102	0.1135	0.1101	0.1134	0.1113	0.1089	0.1178	0.1584
AA	0.108	0.1006	0.1038	0.0994	0.0978	0.1079	0.1066	0.1104	0.1103	0.1017	0.1063	0.0989	0.1052	0.1071	0.1044	0.1255	0.1088	0.1055	0.1152	0.1066	0.1096	0.1259	0.1207	0.104	0.1105	0.1187	0.1099	0.109	0.1054	0.1132	0.1001	0.1168	0.1132	0.1129	0.1165	0.1164	0.1071	0.1127	0.115	0.117	0.1019	0.1082	0.1095	0.1051	0.1125	0.1084	0.1152	0.1116
AB	0.0966	0.0998	0.1029	0.1082	0.1015	0.0997	0.1066	0.1082	0.1098	0.1048	0.1205	0.0998	0.1003	0.1161	0.0996	0.1173	0.1095	0.1146	0.1142	0.113	0.1144	0.125	0.1268	0.1115	0.1207	0.1204	0.1085	0.1298	0.1149	0.1172	0.117	0.1141	0.1135	0.111	0.1192	0.1078	0.1111	0.1107	0.1145	0.1105	0.1087	0.1133	0.1111	0.1179	0.1129	0.1087	0.1143	0.1671
AC	0.1133	0.1033	0.1046	0.1012	0.1027	0.102	0.1206	0.1133	0.1073	0.1105	0.1023	0.1064	0.1115	0.1071	0.1114	0.1074	0.1131	0.1055	0.12	0.1062	0.1077	0.113	0.1115	0.1243	0.1283	0.1164	0.1028	0.1102	0.1056	0.1109	0.1147	0.1098	0.1098	0.1081	0.1162	0.1122	0.1053	0.1076	0.1079	0.1112	0.1111	0.1092	0.1088	0.1091	0.1088	0.1128	0.1079	0.1096
AD	0.1055	0.1164	0.1004	0.1035	0.1225	0.1143	0.1194	0.122	0.1052	0.1282	0.1064	0.1132	0.1034	0.1267	0.1285	0.1286	0.1233	0.1298	0.1225	0.1196	0.1253	0.1334	0.13	0.1255	0.1341	0.1219	0.1242	0.1252	0.1248	0.1216	0.1225	0.1166	0.119	0.1095	0.1178	0.1159	0.12	0.1205	0.1166	0.1243	0.1195	0.1144	0.1156	0.1117	0.1123	0.1146	0.1144	0.1763
AE	0.1219	0.1025	0.1041	0.1046	0.1083	0.1063	0.1118	0.1099	0.1115	0.11	0.1053	0.1085	0.1082	0.1167	0.1088	0.1136	0.1115	0.1076	0.1227	0.1163	0.1181	0.1094	0.1218	0.1291	0.1144	0.1061	0.1103	0.1283	0.113	0.1168	0.1253	0.1078	0.1176	0.1077	0.1214	0.1147	0.1113	0.114	0.1104	0.1111	0.1067	0.1072	0.1144	0.1155	0.1083	0.1343	0.1095	0.115
AF	0.1068	0.1064	0.1072	0.1181	0.1062	0.1038	0.105	0.1126	0.1083	0.1178	0.112	0.1147	0.1085	0.1298	0.1211	0.1319	0.1223	0.1126	0.1284	0.1244	0.1302	0.1224	0.1138	0.1201	0.126	0.1224	0.1208	0.1234	0.115	0.1234	0.1348	0.1185	0.1224	0.1137	0.1184	0.1149	0.1153	0.1216	0.1111	0.1127	0.1117	0.1107	0.1157	0.117	0.1242	0.1123	0.1126	0.1831
Time [s]	4799.35
Temp. [°C]	30.1
Cycle Nr.	5
<>	1	2	3	4	5	6	7	8	9	10	11	12	13	14	15	16	17	18	19	20	21	22	23	24	25	26	27	28	29	30	31	32	33	34	35	36	37	38	39	40	41	42	43	44	45	46	47	48
A	0.1077	0.0999	0.1082	0.1011	0.1008	0.0978	0.0988	0.0972	0.1052	0.1006	0.1038	0.0975	0.1019	0.0972	0.0967	0.0975	0.1098	0.1038	0.098	0.0975	0.0988	0.1001	0.0997	0.0984	0.1017	0.1032	0.1043	0.1044	0.101	0.1046	0.1059	0.1008	0.1016	0.1018	0.1031	0.1031	0.1057	0.1038	0.1037	0.105	0.1081	0.1111	0.1106	0.1063	0.1071	0.109	0.1091	0.1088
B	0.102	0.1036	0.1001	0.1055	0.1022	0.0974	0.0998	0.0975	0.0977	0.0974	0.0975	0.0979	0.0966	0.1014	0.097	0.0962	0.0991	0.1012	0.1005	0.101	0.1004	0.1033	0.1014	0.1018	0.1004	0.1028	0.101	0.1031	0.1009	0.1009	0.1033	0.1029	0.107	0.1039	0.1025	0.1051	0.1037	0.1071	0.1106	0.1021	0.1085	0.1088	0.1106	0.1067	0.1062	0.1153	0.1179	0.1262
C	0.1071	0.0996	0.1021	0.0988	0.097	0.1016	0.0975	0.0976	0.098	0.1001	0.1007	0.1005	0.0975	0.0996	0.0987	0.0981	0.1002	0.1015	0.0988	0.1024	0.1004	0.1031	0.1132	0.1037	0.1033	0.1006	0.0983	0.101	0.1032	0.1063	0.1018	0.1018	0.1018	0.1045	0.1074	0.1007	0.1015	0.1114	0.1028	0.1017	0.1037	0.1057	0.1089	0.1099	0.1068	0.1073	0.1111	0.1039
D	0.1063	0.1013	0.1041	0.0979	0.0973	0.1064	0.0972	0.1041	0.0998	0.0967	0.0989	0.1019	0.0978	0.0991	0.1001	0.0988	0.0998	0.099	0.103	0.1012	0.1002	0.1038	0.1026	0.0994	0.1005	0.1032	0.1016	0.104	0.102	0.0994	0.1008	0.104	0.1043	0.1048	0.1041	0.1084	0.1062	0.1066	0.1062	0.1054	0.1138	0.1159	0.108	0.112	0.1166	0.1193	0.1175	0.1276
E	0.1069	0.0979	0.1027	0.1057	0.1008	0.098	0.0976	0.1047	0.0954	0.0962	0.0958	0.1044	0.0989	0.101	0.0979	0.1026	0.0992	0.1003	0.1019	0.0995	0.1014	0.1069	0.1017	0.0976	0.0983	0.1058	0.103	0.1089	0.1045	0.1012	0.1017	0.102	0.1048	0.1057	0.1075	0.1083	0.104	0.1087	0.1089	0.1078	0.1071	0.1196	0.1081	0.11	0.1144	0.1114	0.1091	0.1059
F	0.0955	0.0951	0.097	0.0966	0.0965	0.0946	0.0957	0.097	0.1015	0.0974	0.0994	0.0977	0.0977	0.0985	0.0989	0.1001	0.0992	0.0989	0.1032	0.1005	0.1033	0.102	0.1029	0.1047	0.1031	0.1027	0.1071	0.1029	0.1041	0.1039	0.1085	0.1041	0.1035	0.1078	0.1087	0.1071	0.107	0.1096	0.1105	0.1134	0.1056	0.1093	0.1103	0.1197	0.1181	0.1081	0.125	0.1316
G	0.0994	0.1001	0.1004	0.0989	0.1039	0.1045	0.1018	0.1028	0.0989	0.0969	0.1012	0.1002	0.1037	0.1014	0.1019	0.1029	0.1017	0.1003	0.1025	0.1003	0.1026	0.101	0.1021	0.101	0.1035	0.105	0.1024	0.1039	0.102	0.1049	0.1048	0.1013	0.1072	0.107	0.108	0.11	0.1141	0.1098	0.1098	0.1087	0.1077	0.1116	0.1074	0.1078	0.112	0.1111	0.1097	0.1065
H	0.0996	0.0957	0.0967	0.0988	0.0991	0.1003	0.0984	0.1003	0.1026	0.1006	0.0991	0.0996	0.099	0.0978	0.1011	0.0988	0.1035	0.099	0.1032	0.1052	0.1031	0.1036	0.1035	0.1014	0.1001	0.103	0.1	0.1022	0.1036	0.1055	0.1067	0.1091	0.1088	0.1042	0.106	0.1021	0.1098	0.1048	0.1186	0.1101	0.1064	0.1071	0.1107	0.1224	0.1176	0.1185	0.1101	0.127
I	0.0999	0.0972	0.0989	0.103	0.0973	0.0975	0.098	0.0957	0.1016	0.0966	0.0964	0.0971	0.0979	0.0987	0.098	0.1013	0.1022	0.1005	0.0991	0.1004	0.1063	0.1016	0.1023	0.103	0.1055	0.1045	0.1014	0.1023	0.1068	0.101	0.1027	0.1028	0.1039	0.1134	0.1097	0.1076	0.1131	0.1326	0.1088	0.1144	0.1076	0.1127	0.1097	0.1091	0.1064	0.105	0.1074	0.1087
J	0.0987	0.0951	0.0959	0.0998	0.0966	0.0975	0.1023	0.0973	0.0975	0.0991	0.0985	0.1009	0.0994	0.1044	0.1011	0.1014	0.0992	0.1029	0.1037	0.1015	0.1041	0.102	0.1036	0.1039	0.1029	0.1047	0.1045	0.104	0.1066	0.1125	0.1052	0.1031	0.1076	0.109	0.1081	0.1035	0.1073	0.1054	0.1052	0.1058	0.1108	0.1097	0.1072	0.1097	0.1103	0.1099	0.1123	0.1444
K	0.1042	0.0966	0.1	0.0991	0.0981	0.0988	0.0968	0.1021	0.0978	0.0967	0.0989	0.0984	0.0979	0.0966	0.1	0.0999	0.0995	0.1004	0.1023	0.1055	0.1017	0.1026	0.101	0.1015	0.1034	0.1025	0.1112	0.1013	0.1057	0.1038	0.1061	0.1025	0.1109	0.1083	0.1095	0.1067	0.1095	0.1063	0.1056	0.1058	0.1053	0.1099	0.1116	0.1091	0.1069	0.1094	0.1019	0.1115
L	0.0972	0.0963	0.104	0.0993	0.1005	0.0979	0.1004	0.0978	0.1005	0.0966	0.0999	0.099	0.1021	0.1026	0.1	0.1081	0.1005	0.1025	0.103	0.1008	0.1036	0.1063	0.1041	0.1053	0.108	0.1058	0.1053	0.1069	0.109	0.1047	0.1049	0.1099	0.1087	0.1046	0.109	0.1056	0.1089	0.1057	0.1091	0.1004	0.1085	0.1128	0.1077	0.1088	0.1102	0.1107	0.1095	0.1346
M	0.098	0.0952	0.0955	0.0945	0.0963	0.098	0.0993	0.0999	0.0993	0.099	0.0992	0.1041	0.0994	0.1017	0.1011	0.1006	0.1017	0.0996	0.1025	0.1017	0.1023	0.1025	0.1033	0.1074	0.1022	0.1034	0.1018	0.1036	0.1066	0.1037	0.1053	0.1058	0.1052	0.1077	0.103	0.1079	0.1008	0.1068	0.1042	0.1105	0.1101	0.1071	0.1032	0.1065	0.1072	0.1101	0.1145	0.1032
N	0.0989	0.0953	0.0981	0.1007	0.0973	0.098	0.0954	0.097	0.0968	0.0993	0.1058	0.0984	0.0981	0.1027	0.1011	0.1055	0.1043	0.1012	0.1125	0.1033	0.1062	0.1085	0.1071	0.1131	0.1071	0.1019	0.1075	0.1057	0.106	0.1053	0.1065	0.1073	0.1072	0.1081	0.1111	0.1057	0.1083	0.1069	0.1059	0.1135	0.1106	0.109	0.1076	0.1056	0.1177	0.1133	0.109	0.1469
O	0.0991	0.0971	0.0965	0.1012	0.0981	0.1005	0.1001	0.0965	0.0999	0.097	0.0954	0.1017	0.0999	0.0999	0.0985	0.1013	0.1054	0.1009	0.1013	0.1034	0.1022	0.1038	0.1047	0.11	0.106	0.1046	0.1016	0.1052	0.1027	0.1044	0.1014	0.1037	0.1022	0.1087	0.1063	0.1061	0.1057	0.109	0.1116	0.1131	0.1102	0.1016	0.1096	0.1102	0.1098	0.1087	0.1085	0.1033
P	0.0971	0.0986	0.0971	0.097	0.1009	0.1016	0.0988	0.0975	0.0999	0.1036	0.1	0.1034	0.098	0.1019	0.0973	0.1005	0.0994	0.1068	0.1072	0.1026	0.1061	0.1042	0.1112	0.107	0.1115	0.1071	0.1077	0.1054	0.1085	0.1076	0.1073	0.1134	0.1096	0.1082	0.118	0.1048	0.1114	0.109	0.1125	0.1127	0.1049	0.1106	0.1091	0.1111	0.1122	0.1138	0.1172	0.1476
Q	0.1	0.0956	0.0951	0.0963	0.0985	0.099	0.0983	0.0966	0.0976	0.0975	0.0973	0.0991	0.0966	0.0971	0.1009	0.1048	0.1017	0.0976	0.0957	0.1037	0.1028	0.1093	0.107	0.1101	0.1057	0.1045	0.1014	0.1039	0.111	0.1076	0.1059	0.1064	0.108	0.1107	0.1065	0.1087	0.1118	0.1067	0.1091	0.1072	0.1061	0.1069	0.1063	0.1086	0.1124	0.1072	0.1098	0.1173
R	0.0945	0.0955	0.1003	0.0966	0.098	0.0978	0.0967	0.1004	0.0988	0.0997	0.0973	0.0999	0.1006	0.0976	0.1069	0.1022	0.1094	0.1083	0.1051	0.1083	0.1122	0.1068	0.1112	0.1091	0.1093	0.1162	0.1139	0.1048	0.1116	0.1146	0.1156	0.1099	0.1065	0.1112	0.1139	0.1088	0.1114	0.1099	0.1139	0.1109	0.1074	0.1106	0.1123	0.1134	0.1095	0.1398	0.1145	0.1551
S	0.1045	0.0992	0.0965	0.0977	0.0979	0.0976	0.0998	0.0986	0.0976	0.0982	0.0985	0.0984	0.0996	0.099	0.1021	0.1027	0.1022	0.1053	0.1068	0.1082	0.1092	0.1077	0.1089	0.1103	0.1072	0.1063	0.105	0.1039	0.1046	0.1078	0.1083	0.1061	0.1062	0.11	0.1093	0.1086	0.1072	0.1099	0.1044	0.1091	0.1066	0.1076	0.1056	0.1072	0.1179	0.1109	0.1039	0.1132
T	0.0964	0.0989	0.0975	0.1011	0.1021	0.1009	0.0989	0.1001	0.099	0.0985	0.0988	0.1045	0.1033	0.1014	0.1085	0.1046	0.1004	0.1051	0.111	0.1112	0.1069	0.1094	0.1104	0.1179	0.111	0.1095	0.1083	0.1104	0.1088	0.1123	0.1164	0.1157	0.1117	0.113	0.1174	0.1129	0.1155	0.1125	0.1036	0.1051	0.1077	0.1055	0.1073	0.1115	0.1135	0.1097	0.1201	0.1695
U	0.1026	0.098	0.0979	0.0967	0.0967	0.1016	0.1003	0.0987	0.0996	0.1019	0.1002	0.0996	0.0987	0.1046	0.108	0.1022	0.1081	0.1195	0.0994	0.1035	0.1052	0.1066	0.112	0.1082	0.1096	0.1048	0.1031	0.1095	0.1071	0.112	0.108	0.1057	0.1072	0.1131	0.1153	0.1099	0.108	0.1119	0.1079	0.1152	0.1052	0.1052	0.1081	0.1101	0.1014	0.1162	0.1063	0.1164
V	0.0981	0.0968	0.0967	0.1031	0.099	0.0988	0.1008	0.0991	0.0977	0.1021	0.0981	0.0987	0.0986	0.1039	0.1137	0.1009	0.1136	0.1049	0.1133	0.1174	0.1145	0.1135	0.1198	0.1189	0.1143	0.1097	0.1115	0.1122	0.1148	0.1121	0.1126	0.1155	0.116	0.1159	0.1147	0.1123	0.1152	0.1126	0.1142	0.1117	0.1074	0.1077	0.1115	0.1088	0.1148	0.1164	0.1164	0.169
W	0.1054	0.0978	0.0981	0.0987	0.0975	0.0972	0.0997	0.1007	0.1021	0.1014	0.1034	0.0984	0.0969	0.0988	0.0958	0.1007	0.1032	0.1033	0.0999	0.1052	0.1061	0.115	0.1009	0.1191	0.1088	0.1081	0.1112	0.1145	0.1094	0.106	0.1095	0.1154	0.1121	0.1035	0.1178	0.1097	0.1045	0.1109	0.1065	0.1072	0.1071	0.1075	0.104	0.1088	0.1067	0.1055	0.1167	0.1131
X	0.0956	0.0991	0.1045	0.1012	0.102	0.0984	0.1019	0.0995	0.1017	0.1028	0.1062	0.1039	0.1003	0.104	0.1113	0.119	0.112	0.115	0.1081	0.1177	0.117	0.1162	0.1139	0.1105	0.1193	0.1077	0.1109	0.1123	0.1115	0.1114	0.1149	0.1118	0.1107	0.1169	0.111	0.1139	0.1067	0.1158	0.1138	0.1164	0.1097	0.1189	0.1073	0.1109	0.1139	0.1076	0.1155	0.1672
Y	0.109	0.0988	0.1004	0.0989	0.0987	0.1008	0.1104	0.1081	0.1076	0.1034	0.1067	0.1013	0.0986	0.1049	0.0995	0.1022	0.1125	0.1019	0.1108	0.121	0.1038	0.1059	0.1039	0.1173	0.1122	0.0988	0.1139	0.1105	0.1122	0.1103	0.1118	0.1138	0.1154	0.1096	0.1121	0.1086	0.0994	0.1138	0.1124	0.1152	0.1069	0.1116	0.1054	0.1137	0.0992	0.1108	0.1119	0.1108
Z	0.0935	0.0966	0.1024	0.0973	0.0986	0.0988	0.1064	0.105	0.106	0.105	0.1159	0.1067	0.1123	0.1057	0.1063	0.1204	0.1105	0.109	0.1141	0.1146	0.1165	0.1116	0.1097	0.1125	0.1105	0.1137	0.1108	0.1099	0.1123	0.1151	0.1166	0.111	0.1172	0.1123	0.117	0.1138	0.1106	0.1114	0.1147	0.1098	0.1091	0.1112	0.1065	0.1119	0.11	0.1085	0.1155	0.163
AA	0.109	0.0987	0.1043	0.1009	0.0978	0.1079	0.1068	0.1097	0.1107	0.1018	0.1052	0.0987	0.1042	0.1068	0.1028	0.1239	0.1081	0.1048	0.1149	0.1078	0.1101	0.1227	0.1204	0.1035	0.1106	0.118	0.1096	0.1087	0.1053	0.1134	0.0995	0.116	0.1128	0.1123	0.1158	0.1153	0.1068	0.111	0.1146	0.1158	0.1018	0.1079	0.1086	0.1054	0.1114	0.1078	0.114	0.1113
AB	0.0971	0.1001	0.1035	0.1051	0.1025	0.1005	0.1078	0.1082	0.111	0.1039	0.1213	0.1002	0.1004	0.1182	0.0998	0.1191	0.1126	0.1156	0.1163	0.116	0.1161	0.1248	0.1289	0.113	0.1236	0.1225	0.1098	0.1324	0.1166	0.1202	0.1188	0.1161	0.1153	0.1122	0.1215	0.109	0.1129	0.1106	0.1166	0.1118	0.1094	0.1156	0.1127	0.1188	0.1142	0.1124	0.1166	0.1697
AC	0.1135	0.103	0.1062	0.1052	0.1036	0.1025	0.1176	0.1115	0.108	0.1112	0.1044	0.1069	0.1116	0.1091	0.1121	0.1082	0.1135	0.1069	0.1202	0.1092	0.1091	0.1124	0.1139	0.1233	0.1299	0.1169	0.1036	0.1104	0.1058	0.1118	0.1149	0.1099	0.1105	0.1087	0.1189	0.1129	0.1073	0.1069	0.1089	0.1108	0.1107	0.1097	0.1081	0.1091	0.1106	0.1134	0.1082	0.1102
AD	0.1045	0.1122	0.1	0.0984	0.1185	0.1136	0.1175	0.1158	0.1046	0.1213	0.1045	0.1121	0.1021	0.1257	0.1231	0.123	0.124	0.1243	0.1187	0.1206	0.1209	0.1267	0.1255	0.1228	0.1286	0.1184	0.121	0.121	0.1224	0.1181	0.119	0.1156	0.1162	0.1088	0.1176	0.1129	0.117	0.1158	0.1162	0.1222	0.1171	0.1147	0.1137	0.1117	0.1127	0.1131	0.1133	0.1736
AE	0.1177	0.0992	0.1029	0.1044	0.1038	0.107	0.1088	0.1135	0.1128	0.1104	0.1071	0.1109	0.1057	0.1147	0.1083	0.113	0.1102	0.1022	0.1189	0.1133	0.117	0.108	0.1183	0.1232	0.1126	0.1038	0.1089	0.1254	0.1123	0.1153	0.1226	0.1064	0.1153	0.1082	0.1208	0.1135	0.1114	0.1117	0.1108	0.1095	0.1066	0.108	0.1133	0.114	0.1091	0.1349	0.1116	0.115
AF	0.1062	0.1054	0.1049	0.1151	0.1051	0.1028	0.1066	0.1105	0.1077	0.1146	0.1097	0.1149	0.1068	0.131	0.1189	0.1294	0.1246	0.1117	0.1268	0.1249	0.1287	0.1188	0.1227	0.1183	0.1276	0.1205	0.1191	0.121	0.1136	0.1211	0.1315	0.1171	0.1202	0.112	0.1171	0.1117	0.1148	0.1174	0.1092	0.1109	0.1089	0.109	0.1138	0.114	0.1227	0.1097	0.1119	0.1843
Time [s]	5999.27
Temp. [°C]	30.1
Cycle Nr.	6
<>	1	2	3	4	5	6	7	8	9	10	11	12	13	14	15	16	17	18	19	20	21	22	23	24	25	26	27	28	29	30	31	32	33	34	35	36	37	38	39	40	41	42	43	44	45	46	47	48
A	0.108	0.1001	0.1077	0.1013	0.1013	0.098	0.0993	0.0975	0.1053	0.1012	0.104	0.0975	0.1021	0.0973	0.0968	0.0972	0.1101	0.1037	0.0977	0.0975	0.099	0.1001	0.0998	0.0984	0.102	0.1035	0.1044	0.1045	0.101	0.1044	0.106	0.1007	0.1017	0.1017	0.1034	0.1032	0.1059	0.1041	0.1035	0.1049	0.1082	0.111	0.1101	0.1064	0.1068	0.1085	0.1086	0.1085
B	0.1017	0.1034	0.0999	0.1047	0.102	0.0972	0.0996	0.0977	0.098	0.0976	0.0977	0.0982	0.097	0.1009	0.0971	0.0963	0.0991	0.1004	0.1002	0.1011	0.1006	0.1029	0.1016	0.102	0.1003	0.1027	0.1008	0.1026	0.1006	0.101	0.1031	0.1025	0.106	0.1038	0.1025	0.1047	0.1035	0.1066	0.1098	0.1019	0.1078	0.1078	0.1095	0.106	0.1055	0.114	0.117	0.1297
C	0.1075	0.1005	0.1022	0.0988	0.0973	0.1017	0.0978	0.0975	0.0984	0.1004	0.101	0.1004	0.0978	0.0996	0.0988	0.0982	0.1	0.1015	0.0989	0.1026	0.1008	0.1032	0.1136	0.1038	0.1034	0.1003	0.0981	0.1011	0.1032	0.1063	0.1021	0.1019	0.1015	0.1048	0.1073	0.1009	0.1021	0.1115	0.1036	0.1022	0.104	0.1061	0.109	0.1101	0.1068	0.1074	0.1115	0.1043
D	0.1068	0.1017	0.1045	0.0987	0.0975	0.106	0.0976	0.1043	0.1	0.0969	0.0988	0.1015	0.0976	0.0993	0.1002	0.099	0.1	0.0992	0.1029	0.1016	0.1006	0.1039	0.1025	0.0996	0.1009	0.1035	0.1017	0.104	0.102	0.0999	0.1011	0.104	0.1039	0.1051	0.1041	0.1091	0.1065	0.1071	0.1064	0.1055	0.1139	0.1164	0.1084	0.1123	0.1165	0.1187	0.1173	0.1272
E	0.1063	0.0974	0.1018	0.1047	0.1007	0.0976	0.0985	0.1038	0.0957	0.0964	0.0962	0.1034	0.0987	0.1005	0.0981	0.1031	0.0987	0.1005	0.1022	0.0998	0.1018	0.1069	0.102	0.098	0.0988	0.105	0.1029	0.1088	0.1048	0.1016	0.1019	0.1025	0.1049	0.1061	0.1077	0.1078	0.1042	0.1084	0.1085	0.1076	0.1065	0.1183	0.1078	0.1092	0.1137	0.1108	0.1083	0.106
F	0.0962	0.0957	0.0977	0.0977	0.0968	0.0948	0.0962	0.097	0.1025	0.097	0.0995	0.098	0.0978	0.0982	0.0983	0.0995	0.0998	0.0993	0.1039	0.1012	0.1027	0.1013	0.1031	0.1053	0.1031	0.1025	0.1077	0.1027	0.1036	0.1042	0.1082	0.1042	0.1035	0.1083	0.1081	0.1057	0.1069	0.1096	0.1108	0.1138	0.1058	0.1095	0.1103	0.1186	0.1197	0.1102	0.1266	0.1318
G	0.0994	0.1005	0.1003	0.099	0.1036	0.1038	0.1022	0.1032	0.0991	0.0972	0.1013	0.1003	0.1036	0.1016	0.1019	0.103	0.1018	0.1008	0.1026	0.1007	0.1028	0.1012	0.1026	0.1013	0.1035	0.1053	0.1024	0.1043	0.1022	0.1055	0.1053	0.1014	0.1073	0.1075	0.1083	0.1101	0.1146	0.11	0.1102	0.1089	0.1079	0.1117	0.1076	0.1078	0.112	0.1115	0.1101	0.1071
H	0.0995	0.0958	0.0968	0.0991	0.0989	0.1001	0.0987	0.1001	0.102	0.1004	0.0989	0.0994	0.0988	0.0979	0.101	0.0991	0.1035	0.0993	0.1028	0.1049	0.1032	0.1038	0.1036	0.1013	0.1003	0.1034	0.0999	0.1021	0.1037	0.1058	0.1068	0.1091	0.1084	0.1043	0.1065	0.1023	0.1095	0.1048	0.1186	0.1099	0.1064	0.1067	0.1103	0.1209	0.1171	0.1179	0.1098	0.1286
I	0.0995	0.0989	0.0998	0.1042	0.0985	0.0987	0.0984	0.0959	0.1021	0.0971	0.0972	0.0974	0.0988	0.1	0.0985	0.102	0.1032	0.1013	0.0998	0.1011	0.106	0.1011	0.1017	0.1019	0.1065	0.1047	0.1012	0.1018	0.1053	0.1007	0.1026	0.1031	0.1038	0.1125	0.1099	0.107	0.1125	0.1339	0.109	0.1158	0.1079	0.1143	0.1108	0.1101	0.1077	0.1066	0.108	0.1092
J	0.0986	0.0952	0.096	0.0992	0.0967	0.0972	0.1026	0.0973	0.0977	0.0992	0.0986	0.101	0.0994	0.104	0.1008	0.1014	0.0992	0.1022	0.1037	0.1017	0.1036	0.1022	0.1044	0.104	0.103	0.105	0.1045	0.104	0.1065	0.1128	0.1052	0.1033	0.1071	0.1083	0.1083	0.103	0.1074	0.1051	0.1052	0.1054	0.1102	0.1091	0.1065	0.1084	0.1093	0.1081	0.1106	0.1439
K	0.1044	0.0972	0.1002	0.0995	0.0986	0.099	0.098	0.1026	0.0982	0.0968	0.0992	0.0978	0.0982	0.0973	0.0999	0.1001	0.0998	0.1006	0.1021	0.1057	0.1018	0.1024	0.1009	0.101	0.1033	0.1018	0.1104	0.1014	0.1053	0.1037	0.1056	0.1024	0.1101	0.1081	0.1092	0.1056	0.1085	0.106	0.1053	0.1048	0.1053	0.1096	0.1112	0.1089	0.1069	0.1092	0.1018	0.111
L	0.0973	0.0962	0.1036	0.0992	0.0999	0.0982	0.1008	0.0981	0.1	0.0968	0.0998	0.099	0.1018	0.1025	0.1002	0.1083	0.1	0.1028	0.103	0.1009	0.1036	0.106	0.104	0.1053	0.1084	0.1055	0.105	0.1068	0.1085	0.1049	0.1048	0.1098	0.1085	0.1046	0.1088	0.1056	0.1091	0.1053	0.1092	0.1001	0.1082	0.1123	0.1069	0.1084	0.1094	0.1095	0.1087	0.1371
M	0.0984	0.0955	0.0956	0.0947	0.0965	0.0981	0.0989	0.1001	0.0998	0.099	0.0997	0.1046	0.0998	0.1017	0.1011	0.1008	0.1018	0.0999	0.1025	0.1016	0.102	0.1023	0.1031	0.1061	0.1019	0.104	0.102	0.1038	0.1062	0.1041	0.1054	0.1056	0.1051	0.1076	0.103	0.1076	0.1012	0.1069	0.1045	0.1099	0.1105	0.1068	0.1034	0.1069	0.1073	0.1107	0.1144	0.1041
N	0.0992	0.0956	0.0983	0.1008	0.0974	0.0981	0.0958	0.0972	0.0969	0.0989	0.1056	0.0981	0.0981	0.1022	0.1009	0.1053	0.1039	0.1012	0.1124	0.103	0.1061	0.1072	0.1068	0.1114	0.1062	0.1021	0.1067	0.1056	0.1057	0.1054	0.1066	0.1071	0.1066	0.108	0.1105	0.1059	0.1086	0.107	0.1061	0.1131	0.1109	0.1089	0.1073	0.1059	0.1169	0.1133	0.1096	0.1451
O	0.0995	0.0971	0.0966	0.101	0.0984	0.1002	0.0999	0.0968	0.0999	0.0973	0.096	0.1019	0.1001	0.1001	0.0988	0.1015	0.1055	0.1014	0.1016	0.1036	0.103	0.104	0.1046	0.1091	0.1071	0.1047	0.1017	0.1051	0.1026	0.1044	0.1013	0.1039	0.1016	0.1087	0.1062	0.1057	0.1058	0.109	0.1113	0.1125	0.11	0.1018	0.1087	0.1095	0.1084	0.108	0.1074	0.1031
P	0.0979	0.0991	0.0978	0.0972	0.1014	0.1016	0.099	0.098	0.0997	0.1027	0.1005	0.103	0.0981	0.1011	0.0968	0.0997	0.0983	0.1056	0.1058	0.1013	0.1052	0.1029	0.1102	0.1059	0.1098	0.1062	0.1067	0.1056	0.1072	0.1073	0.1071	0.1118	0.1087	0.1077	0.1169	0.1048	0.1108	0.1082	0.1119	0.112	0.1047	0.1108	0.1093	0.1105	0.1108	0.1135	0.1166	0.1474
Q	0.1001	0.0956	0.095	0.0965	0.0987	0.0986	0.0982	0.097	0.0975	0.098	0.0977	0.0992	0.097	0.0977	0.1016	0.1052	0.1016	0.0981	0.0963	0.1033	0.1032	0.109	0.1078	0.1094	0.1057	0.1049	0.1014	0.1041	0.1109	0.108	0.1061	0.1069	0.1077	0.1111	0.1067	0.1083	0.1117	0.1065	0.1087	0.1066	0.1061	0.1075	0.1057	0.1092	0.1116	0.107	0.1097	0.1161
R	0.0947	0.0954	0.0998	0.0961	0.0976	0.098	0.0968	0.1002	0.0989	0.0998	0.0975	0.0995	0.1009	0.0977	0.1075	0.1027	0.1097	0.1085	0.1052	0.11	0.1127	0.1068	0.1118	0.1097	0.1097	0.1171	0.1146	0.105	0.1121	0.1167	0.1168	0.1106	0.1066	0.1119	0.1143	0.1093	0.1116	0.1098	0.1141	0.1111	0.1076	0.1111	0.1116	0.113	0.1086	0.1411	0.1133	0.1588
S	0.1043	0.0991	0.0969	0.0977	0.0981	0.0974	0.0997	0.0984	0.0975	0.0981	0.0988	0.0987	0.1002	0.0993	0.1022	0.1027	0.1016	0.1058	0.1073	0.1081	0.1104	0.1079	0.1091	0.1088	0.1071	0.1057	0.1047	0.1037	0.1043	0.1078	0.108	0.1062	0.1054	0.1098	0.1088	0.108	0.1071	0.1093	0.1046	0.1085	0.1059	0.1071	0.1049	0.1067	0.1174	0.1099	0.1039	0.1125
T	0.0962	0.0989	0.0976	0.1006	0.1015	0.1009	0.0992	0.0999	0.0988	0.0981	0.0992	0.1048	0.1034	0.1021	0.1089	0.1053	0.1001	0.106	0.1125	0.1103	0.1078	0.1114	0.1117	0.1188	0.112	0.1106	0.1091	0.1112	0.1089	0.1134	0.1173	0.1165	0.1118	0.1132	0.118	0.1126	0.1161	0.1122	0.1044	0.1049	0.1071	0.1057	0.1076	0.1112	0.1121	0.1083	0.1174	0.1691
U	0.1031	0.0989	0.0976	0.0972	0.097	0.1015	0.1002	0.099	0.0999	0.1021	0.1004	0.1005	0.0991	0.1047	0.1073	0.1026	0.1078	0.117	0.1001	0.104	0.1047	0.1051	0.1111	0.1077	0.1089	0.1046	0.1026	0.1091	0.107	0.1114	0.1077	0.1056	0.1064	0.1121	0.1141	0.1094	0.1078	0.1115	0.1079	0.1159	0.1053	0.1054	0.108	0.1097	0.1021	0.1157	0.1079	0.1148
V	0.0981	0.0967	0.0962	0.1029	0.0987	0.099	0.1008	0.0991	0.0981	0.1017	0.098	0.0995	0.0989	0.104	0.112	0.1006	0.1131	0.1047	0.1121	0.1164	0.1141	0.1125	0.1196	0.1186	0.1138	0.1093	0.1106	0.1116	0.1141	0.112	0.1127	0.1158	0.1147	0.1158	0.1143	0.1119	0.1148	0.1121	0.11	0.1112	0.1079	0.108	0.1115	0.1082	0.1127	0.1152	0.1146	0.1659
W	0.1065	0.0974	0.0982	0.0991	0.098	0.097	0.1003	0.1006	0.1024	0.1019	0.1036	0.0982	0.0973	0.0995	0.0959	0.1017	0.1042	0.1034	0.1007	0.1053	0.1059	0.1156	0.1016	0.1183	0.1096	0.1081	0.112	0.1158	0.1098	0.1075	0.1102	0.1168	0.1121	0.1041	0.1177	0.1104	0.1054	0.112	0.1069	0.1077	0.1078	0.107	0.1047	0.1097	0.1069	0.1067	0.117	0.1145
X	0.0954	0.1	0.1042	0.1017	0.1023	0.0983	0.1028	0.1	0.1028	0.1027	0.1068	0.1051	0.1003	0.1045	0.1113	0.1186	0.1132	0.1157	0.109	0.1189	0.118	0.1176	0.1155	0.111	0.1203	0.1081	0.1114	0.1131	0.1117	0.112	0.1157	0.1127	0.1107	0.1175	0.1112	0.114	0.1069	0.1157	0.114	0.1157	0.1091	0.1182	0.1063	0.1104	0.1115	0.1078	0.1157	0.1655
Y	0.1072	0.0988	0.1	0.0989	0.099	0.1011	0.11	0.1078	0.1072	0.1039	0.1073	0.1011	0.0984	0.1052	0.1014	0.103	0.1127	0.1043	0.1109	0.1199	0.1084	0.1069	0.1045	0.1165	0.1124	0.0985	0.1135	0.1114	0.1136	0.1101	0.1132	0.1146	0.1149	0.1111	0.1123	0.1088	0.1003	0.1137	0.1127	0.1152	0.1062	0.1109	0.1048	0.1135	0.1008	0.1097	0.1122	0.1091
Z	0.0939	0.0975	0.1032	0.0973	0.1001	0.0993	0.1065	0.1085	0.1069	0.1071	0.1143	0.1075	0.1136	0.1059	0.1066	0.1203	0.1115	0.1097	0.1147	0.113	0.1165	0.1132	0.1123	0.1135	0.1112	0.1133	0.1116	0.1108	0.1117	0.1161	0.117	0.1124	0.1169	0.1118	0.1173	0.1143	0.1108	0.1117	0.1153	0.1098	0.1083	0.1107	0.1071	0.1115	0.1082	0.108	0.1155	0.1606
AA	0.11	0.0984	0.1016	0.0977	0.0987	0.1085	0.1075	0.1113	0.1096	0.1037	0.106	0.1005	0.1096	0.1078	0.1032	0.1257	0.1098	0.1045	0.1161	0.1084	0.1105	0.1223	0.1215	0.1047	0.1113	0.1179	0.1107	0.1095	0.1056	0.1138	0.1003	0.1172	0.1134	0.1125	0.1165	0.1161	0.1076	0.1113	0.1148	0.1156	0.1021	0.1079	0.1095	0.1051	0.1115	0.1083	0.114	0.1119
AB	0.0978	0.1005	0.104	0.1064	0.1028	0.1018	0.1085	0.1102	0.1134	0.1067	0.1236	0.1006	0.1013	0.1199	0.1021	0.1222	0.1138	0.1183	0.1165	0.1165	0.1181	0.1252	0.1304	0.1125	0.125	0.1209	0.1092	0.1352	0.1161	0.1208	0.1182	0.1181	0.1154	0.1121	0.1203	0.1084	0.1122	0.1112	0.1152	0.1105	0.1094	0.1141	0.1112	0.1183	0.113	0.1105	0.1157	0.1756
AC	0.1137	0.1016	0.1041	0.0979	0.097	0.1013	0.117	0.1114	0.1071	0.1082	0.1003	0.1039	0.1112	0.1044	0.1087	0.1061	0.1139	0.1062	0.1179	0.1057	0.1079	0.1143	0.1139	0.1226	0.1288	0.1144	0.1036	0.1099	0.1068	0.1108	0.1132	0.1106	0.1101	0.1092	0.1181	0.1118	0.1059	0.1073	0.1077	0.1118	0.1119	0.109	0.1099	0.11	0.1096	0.114	0.1081	0.1116
AD	0.1046	0.1124	0.0998	0.1022	0.1195	0.1127	0.1176	0.1184	0.1051	0.1241	0.1065	0.111	0.103	0.1238	0.1258	0.1265	0.1215	0.127	0.1217	0.1177	0.123	0.127	0.129	0.1213	0.1321	0.1172	0.1204	0.1232	0.1203	0.1177	0.1187	0.1146	0.1158	0.1072	0.1142	0.1132	0.1152	0.1165	0.1127	0.1206	0.1165	0.1108	0.1106	0.1101	0.1101	0.1134	0.1121	0.1784
AE	0.1178	0.1005	0.1027	0.1016	0.1053	0.1058	0.1093	0.1111	0.1083	0.1056	0.103	0.1068	0.1035	0.113	0.1044	0.1101	0.1096	0.1035	0.1181	0.1145	0.116	0.1079	0.1183	0.1247	0.1138	0.1036	0.1093	0.1256	0.1109	0.1157	0.1203	0.108	0.1147	0.1073	0.1201	0.1141	0.1104	0.1122	0.1093	0.1097	0.1064	0.1062	0.1134	0.1139	0.1066	0.1342	0.1086	0.1145
AF	0.1065	0.1053	0.1046	0.1146	0.1052	0.1032	0.1038	0.1109	0.1074	0.1143	0.1113	0.1125	0.1087	0.1278	0.1189	0.1297	0.1198	0.1131	0.1249	0.1221	0.1278	0.1159	0.115	0.1158	0.1223	0.1181	0.1169	0.1174	0.1115	0.1178	0.129	0.115	0.1188	0.1099	0.1133	0.1105	0.1132	0.1179	0.1076	0.1095	0.1096	0.1075	0.1127	0.1144	0.1202	0.1108	0.111	0.1847
Time [s]	7199.19
Temp. [°C]	30.1
Cycle Nr.	7
<>	1	2	3	4	5	6	7	8	9	10	11	12	13	14	15	16	17	18	19	20	21	22	23	24	25	26	27	28	29	30	31	32	33	34	35	36	37	38	39	40	41	42	43	44	45	46	47	48
A	0.1098	0.1011	0.1094	0.1032	0.103	0.0994	0.1008	0.0987	0.1069	0.1026	0.1052	0.0979	0.1031	0.0979	0.0974	0.0972	0.1113	0.1043	0.0983	0.0982	0.0989	0.1003	0.1007	0.0994	0.1032	0.1049	0.1057	0.1062	0.1016	0.1052	0.1066	0.1018	0.1026	0.1019	0.1041	0.1048	0.1072	0.1051	0.1059	0.1065	0.1098	0.1125	0.1117	0.1081	0.1085	0.1104	0.1103	0.1105
B	0.102	0.1038	0.1008	0.1056	0.1025	0.0977	0.1001	0.0979	0.0982	0.0979	0.0977	0.0982	0.0971	0.1009	0.0973	0.0968	0.0995	0.1008	0.1004	0.1017	0.1012	0.1038	0.1017	0.1023	0.1013	0.1034	0.1011	0.1036	0.1006	0.1014	0.1035	0.103	0.1065	0.1044	0.1033	0.106	0.1038	0.1079	0.1104	0.1029	0.1085	0.1085	0.1107	0.107	0.107	0.1162	0.1193	0.1312
C	0.1067	0.1005	0.1028	0.1004	0.0975	0.1025	0.0979	0.0983	0.0986	0.1001	0.1012	0.1008	0.098	0.0995	0.0992	0.0985	0.1005	0.1019	0.0986	0.1021	0.1012	0.1029	0.114	0.1037	0.1031	0.1002	0.0982	0.1012	0.1033	0.1062	0.1024	0.1022	0.1017	0.1051	0.1072	0.1014	0.1013	0.1115	0.1028	0.1022	0.104	0.1055	0.1089	0.1102	0.1066	0.1074	0.111	0.1041
D	0.1066	0.1016	0.1049	0.0996	0.098	0.1062	0.0977	0.1043	0.1006	0.0971	0.0989	0.1013	0.0978	0.0997	0.1005	0.099	0.1002	0.0991	0.1032	0.1019	0.1009	0.1042	0.1025	0.0995	0.1012	0.103	0.1015	0.1038	0.1019	0.1	0.1016	0.1042	0.1039	0.1056	0.1035	0.1092	0.1069	0.1073	0.1064	0.1057	0.1144	0.1166	0.1091	0.1121	0.1173	0.1197	0.1176	0.1307
E	0.1068	0.098	0.1029	0.1049	0.1012	0.0986	0.0986	0.1042	0.096	0.0961	0.0961	0.1039	0.0994	0.1007	0.0986	0.1031	0.099	0.1007	0.1026	0.1002	0.1017	0.1073	0.1025	0.0982	0.0987	0.1052	0.103	0.1087	0.1049	0.1015	0.101	0.1027	0.1048	0.1058	0.1077	0.1077	0.1042	0.109	0.1084	0.1075	0.1064	0.1185	0.1078	0.1093	0.1139	0.1112	0.1079	0.1064
F	0.0963	0.0956	0.0978	0.0978	0.0964	0.0947	0.096	0.0971	0.1021	0.0969	0.0996	0.0979	0.098	0.0983	0.0985	0.0996	0.0993	0.099	0.1037	0.1007	0.1026	0.1015	0.1031	0.1052	0.1032	0.1018	0.1077	0.1027	0.1039	0.1041	0.1076	0.1038	0.1036	0.1077	0.1077	0.1054	0.1068	0.1098	0.1105	0.1136	0.1056	0.1088	0.1097	0.1181	0.1181	0.1087	0.125	0.1351
G	0.0994	0.1013	0.1007	0.0996	0.1039	0.1038	0.1027	0.1033	0.0997	0.0974	0.1016	0.1009	0.1042	0.1019	0.1023	0.1031	0.1024	0.1012	0.103	0.1002	0.1034	0.1015	0.1024	0.1018	0.1039	0.1053	0.102	0.1041	0.1025	0.1056	0.1045	0.101	0.1072	0.1078	0.1084	0.1102	0.1135	0.1099	0.1104	0.1093	0.1078	0.112	0.1076	0.1076	0.1124	0.1111	0.1098	0.1072
H	0.0999	0.0961	0.098	0.0993	0.0994	0.1002	0.099	0.1004	0.102	0.1003	0.0987	0.0995	0.099	0.0981	0.1009	0.0994	0.1038	0.0996	0.1027	0.1046	0.1036	0.1035	0.1042	0.1018	0.1006	0.1036	0.1	0.1024	0.1042	0.106	0.1068	0.1095	0.1086	0.1048	0.1064	0.1027	0.1098	0.1054	0.119	0.11	0.1069	0.1066	0.1106	0.1204	0.1173	0.118	0.1101	0.1291
I	0.1	0.0991	0.0999	0.104	0.0987	0.099	0.0986	0.096	0.102	0.0971	0.0976	0.0972	0.099	0.1004	0.0989	0.1019	0.1036	0.1017	0.1	0.101	0.1054	0.1011	0.1015	0.1021	0.1063	0.105	0.101	0.1019	0.1053	0.1009	0.1028	0.1028	0.1036	0.1121	0.1098	0.1074	0.1128	0.1341	0.1087	0.1152	0.1078	0.1138	0.1107	0.1102	0.1078	0.1064	0.1081	0.1091
J	0.0996	0.0958	0.0966	0.0999	0.0973	0.0981	0.1027	0.0976	0.0981	0.0993	0.0982	0.1008	0.0994	0.1045	0.1008	0.1018	0.0995	0.1026	0.1042	0.1018	0.1039	0.1016	0.1031	0.1041	0.1028	0.104	0.1051	0.1029	0.1068	0.112	0.1057	0.103	0.1077	0.1088	0.1073	0.1027	0.1073	0.105	0.1055	0.1055	0.111	0.109	0.1071	0.1085	0.1095	0.1096	0.1117	0.1437
K	0.1049	0.0979	0.1007	0.0997	0.0993	0.0993	0.0978	0.1032	0.0987	0.097	0.0996	0.0983	0.0981	0.1	0.0996	0.1007	0.1003	0.101	0.1022	0.1065	0.1011	0.103	0.1003	0.1008	0.1033	0.1023	0.1103	0.1021	0.1058	0.1041	0.1053	0.1029	0.1104	0.1083	0.1093	0.1056	0.1091	0.1069	0.1058	0.1048	0.1064	0.1108	0.1123	0.1096	0.1079	0.1106	0.1032	0.1126
L	0.0983	0.0962	0.1037	0.0997	0.1004	0.0986	0.1006	0.0984	0.1001	0.097	0.0992	0.0988	0.1017	0.1031	0.1005	0.1085	0.1003	0.103	0.102	0.1009	0.1031	0.105	0.1034	0.1046	0.1084	0.1048	0.1045	0.1065	0.1083	0.1046	0.1041	0.1098	0.1083	0.1046	0.1077	0.1059	0.1087	0.1054	0.1087	0.1005	0.1076	0.1111	0.1074	0.1077	0.1093	0.1088	0.1095	0.1353
M	0.0981	0.0954	0.0954	0.095	0.0965	0.0981	0.0997	0.1006	0.0996	0.0989	0.1004	0.1052	0.1	0.1017	0.1012	0.1009	0.1018	0.1	0.1025	0.1014	0.1022	0.103	0.1029	0.1068	0.1014	0.1038	0.1027	0.104	0.1073	0.1048	0.1057	0.1057	0.1049	0.108	0.1028	0.1083	0.1013	0.107	0.104	0.1094	0.1095	0.1067	0.103	0.1055	0.1059	0.1089	0.1132	0.1035
N	0.0992	0.096	0.0985	0.1009	0.0979	0.0988	0.0962	0.0974	0.0973	0.0989	0.1056	0.0985	0.098	0.1026	0.1007	0.1057	0.1044	0.1015	0.1122	0.1033	0.1065	0.1073	0.1076	0.1104	0.1063	0.102	0.1072	0.1056	0.1055	0.1062	0.1072	0.1073	0.107	0.1082	0.1104	0.1062	0.1087	0.1071	0.1069	0.1133	0.1109	0.1092	0.1076	0.1063	0.1177	0.1133	0.1093	0.1479
O	0.1003	0.0978	0.0971	0.1008	0.0989	0.1	0.0997	0.0971	0.1002	0.0972	0.096	0.1022	0.1005	0.1003	0.0988	0.1018	0.1053	0.1017	0.1015	0.1038	0.1028	0.1039	0.1046	0.1091	0.1066	0.1048	0.1023	0.1052	0.1028	0.1047	0.1012	0.104	0.102	0.1093	0.1065	0.1063	0.1061	0.1088	0.1118	0.113	0.1108	0.103	0.1091	0.1107	0.1097	0.1093	0.1091	0.1046
P	0.097	0.0987	0.0977	0.0973	0.1016	0.1015	0.0989	0.0974	0.0994	0.1032	0.0998	0.103	0.0979	0.1014	0.0967	0.1004	0.0987	0.1063	0.106	0.1026	0.1055	0.1032	0.1105	0.1064	0.1111	0.1068	0.1075	0.1057	0.1087	0.108	0.1075	0.1126	0.1098	0.1087	0.1172	0.1052	0.1104	0.1091	0.1125	0.1129	0.105	0.111	0.1102	0.1114	0.1111	0.1133	0.1157	0.1505
Q	0.1007	0.096	0.0954	0.0972	0.0982	0.0998	0.0987	0.0975	0.0977	0.0982	0.0982	0.1005	0.0968	0.0977	0.1013	0.1046	0.1012	0.0974	0.0967	0.1023	0.1023	0.1073	0.1062	0.1078	0.1043	0.1045	0.1015	0.103	0.1094	0.1073	0.1054	0.1061	0.1074	0.1101	0.1065	0.1081	0.1098	0.1068	0.1092	0.1075	0.1065	0.1075	0.1063	0.1087	0.113	0.1083	0.1093	0.1175
R	0.0949	0.0958	0.1	0.0967	0.0977	0.0983	0.0969	0.1	0.0989	0.0998	0.0977	0.0992	0.1009	0.0975	0.1062	0.1025	0.1094	0.1082	0.1048	0.1097	0.1123	0.1062	0.1114	0.1092	0.1098	0.1164	0.1143	0.1045	0.1116	0.1165	0.1156	0.111	0.1072	0.1117	0.1128	0.1098	0.1114	0.1098	0.1143	0.1097	0.1077	0.1102	0.1117	0.1132	0.1083	0.1404	0.112	0.158
S	0.1045	0.0996	0.0972	0.0977	0.0987	0.0976	0.1001	0.0987	0.0977	0.0989	0.0994	0.0999	0.1004	0.1002	0.1021	0.1033	0.1016	0.1059	0.1072	0.108	0.1092	0.107	0.1094	0.1081	0.1071	0.1059	0.1049	0.1032	0.104	0.1078	0.1071	0.106	0.1055	0.1109	0.1079	0.1086	0.1056	0.1094	0.1051	0.1088	0.1062	0.1075	0.105	0.107	0.116	0.1095	0.1045	0.1122
T	0.0959	0.0992	0.0976	0.1009	0.1014	0.1005	0.0986	0.0991	0.0985	0.098	0.0987	0.1034	0.1027	0.1015	0.1069	0.1037	0.1001	0.1051	0.1101	0.1094	0.1063	0.1075	0.1101	0.1156	0.1102	0.1085	0.1081	0.1093	0.1084	0.112	0.1148	0.115	0.1108	0.1122	0.115	0.112	0.1149	0.1117	0.1048	0.1056	0.1088	0.107	0.1096	0.112	0.1119	0.1091	0.1179	0.1664
U	0.104	0.0985	0.0976	0.0973	0.0974	0.1015	0.1015	0.0992	0.1001	0.1029	0.1	0.1011	0.1003	0.1054	0.1081	0.1041	0.1096	0.1213	0.101	0.1049	0.1075	0.1075	0.1136	0.1082	0.1111	0.1065	0.1048	0.1096	0.1068	0.1135	0.1091	0.1068	0.1069	0.1141	0.1146	0.1114	0.1084	0.113	0.1083	0.1156	0.1053	0.1054	0.1083	0.1103	0.1014	0.1163	0.1066	0.1171
V	0.0979	0.097	0.0961	0.1032	0.0981	0.0988	0.1003	0.0984	0.0976	0.102	0.0976	0.0987	0.0986	0.1038	0.1116	0.101	0.1122	0.105	0.1123	0.1151	0.1141	0.1112	0.1198	0.1188	0.1147	0.1097	0.1111	0.1121	0.1152	0.1129	0.1124	0.1167	0.1149	0.116	0.1147	0.1119	0.1153	0.1136	0.1098	0.1108	0.1097	0.1082	0.1117	0.1085	0.1138	0.1172	0.1174	0.1669
W	0.1062	0.0978	0.0984	0.0996	0.0978	0.0972	0.1007	0.1012	0.1026	0.1026	0.1039	0.0983	0.099	0.1001	0.097	0.1023	0.1047	0.1038	0.1018	0.1049	0.106	0.116	0.1023	0.118	0.1102	0.1086	0.1124	0.1153	0.1114	0.108	0.1094	0.1165	0.1123	0.105	0.1166	0.1106	0.1045	0.1121	0.1079	0.107	0.108	0.1061	0.1049	0.1085	0.1067	0.1061	0.1152	0.1139
X	0.0954	0.1	0.1037	0.1019	0.1012	0.0981	0.1017	0.0996	0.1018	0.102	0.106	0.1028	0.0997	0.1027	0.1101	0.1159	0.1102	0.1147	0.1087	0.1153	0.117	0.1143	0.1155	0.1103	0.1184	0.1069	0.113	0.1118	0.1111	0.1115	0.1141	0.112	0.1104	0.1174	0.111	0.1134	0.1065	0.1159	0.1137	0.1149	0.11	0.1178	0.1062	0.1106	0.1128	0.1096	0.1167	0.168
Y	0.1063	0.0994	0.0997	0.0987	0.099	0.1013	0.1088	0.1067	0.1064	0.1033	0.1061	0.0998	0.0991	0.1034	0.0998	0.1027	0.1098	0.1026	0.1086	0.117	0.1045	0.1065	0.1054	0.1144	0.1099	0.0987	0.1128	0.1094	0.1107	0.109	0.1104	0.1134	0.1137	0.1095	0.1106	0.1079	0.1004	0.1138	0.1122	0.1143	0.1063	0.1101	0.1054	0.1114	0.1001	0.1105	0.1113	0.1098
Z	0.0942	0.0986	0.1022	0.0989	0.0995	0.0999	0.1058	0.1077	0.1076	0.1066	0.1155	0.108	0.1136	0.1074	0.1066	0.1182	0.1092	0.1095	0.115	0.1131	0.1161	0.1113	0.1106	0.1137	0.1107	0.1131	0.1124	0.1108	0.1116	0.114	0.116	0.1125	0.1169	0.1118	0.1168	0.1145	0.1101	0.1119	0.1155	0.11	0.11	0.1104	0.1077	0.1124	0.1099	0.1101	0.1162	0.1591
AA	0.1089	0.0996	0.104	0.1016	0.0979	0.1074	0.1071	0.1109	0.1101	0.1018	0.1061	0.1	0.1042	0.1062	0.1058	0.1235	0.109	0.1037	0.1154	0.108	0.1135	0.1205	0.1209	0.1054	0.1104	0.1165	0.1096	0.1086	0.1078	0.1124	0.1	0.1167	0.1125	0.1118	0.1148	0.1157	0.1068	0.1106	0.1142	0.1152	0.102	0.107	0.1088	0.1043	0.1106	0.1073	0.1129	0.1104
AB	0.097	0.0999	0.1026	0.1063	0.1018	0.1007	0.1068	0.1089	0.1122	0.1054	0.1218	0.101	0.1013	0.1181	0.1018	0.1181	0.1123	0.1167	0.1154	0.1159	0.116	0.1233	0.1271	0.1105	0.1237	0.1198	0.1085	0.131	0.1145	0.1182	0.116	0.1151	0.1142	0.1117	0.1186	0.1081	0.1115	0.111	0.114	0.1102	0.1088	0.113	0.111	0.1173	0.1127	0.1109	0.1138	0.1756
AC	0.1142	0.1022	0.1018	0.1014	0.0972	0.1017	0.116	0.1128	0.1083	0.1071	0.1035	0.107	0.1108	0.1081	0.1093	0.1078	0.1135	0.1056	0.1182	0.1104	0.1099	0.1106	0.113	0.1231	0.1297	0.1146	0.1051	0.1098	0.1064	0.1116	0.114	0.1118	0.1108	0.108	0.1189	0.1124	0.1067	0.1085	0.1087	0.1121	0.1118	0.1093	0.1102	0.1097	0.1102	0.1141	0.1095	0.1121
AD	0.1044	0.1113	0.1005	0.1011	0.1163	0.1122	0.1163	0.1165	0.1051	0.1212	0.1063	0.1102	0.1034	0.1219	0.1236	0.1229	0.12	0.1251	0.1178	0.1159	0.1204	0.1258	0.1263	0.1199	0.1318	0.1155	0.1192	0.1175	0.1198	0.1178	0.1171	0.1144	0.1151	0.1069	0.113	0.1118	0.1141	0.1158	0.1116	0.1191	0.1162	0.1098	0.1103	0.1093	0.1118	0.1139	0.1137	0.1779
AE	0.1179	0.101	0.1034	0.1027	0.1046	0.1066	0.1091	0.1123	0.1108	0.1104	0.1055	0.1098	0.1025	0.1137	0.1048	0.1124	0.111	0.1037	0.1205	0.116	0.1171	0.1111	0.1199	0.126	0.1145	0.1049	0.1103	0.1258	0.1123	0.1163	0.121	0.1085	0.1153	0.1084	0.1206	0.1145	0.111	0.114	0.1101	0.1105	0.1067	0.107	0.1146	0.1146	0.1078	0.1358	0.1103	0.1173
AF	0.1068	0.1059	0.1053	0.1148	0.106	0.1037	0.1067	0.1116	0.1081	0.1147	0.1113	0.1129	0.1091	0.1271	0.1194	0.1289	0.1197	0.1145	0.1257	0.1248	0.1284	0.1184	0.1154	0.1157	0.126	0.1189	0.1183	0.1182	0.1119	0.1179	0.128	0.1155	0.117	0.1111	0.1139	0.113	0.1137	0.1188	0.1108	0.1104	0.1101	0.1089	0.1145	0.1154	0.122	0.1107	0.1105	0.1847
Time [s]	8399.12
Temp. [°C]	30.1
Cycle Nr.	8
<>	1	2	3	4	5	6	7	8	9	10	11	12	13	14	15	16	17	18	19	20	21	22	23	24	25	26	27	28	29	30	31	32	33	34	35	36	37	38	39	40	41	42	43	44	45	46	47	48
A	0.1099	0.1009	0.109	0.1029	0.1039	0.0999	0.101	0.0992	0.1069	0.1027	0.1054	0.098	0.1036	0.0976	0.0979	0.0972	0.112	0.1043	0.0988	0.0989	0.0989	0.1002	0.1009	0.1002	0.1034	0.105	0.1059	0.1064	0.101	0.1051	0.1071	0.1017	0.1031	0.1016	0.1038	0.1039	0.1078	0.1057	0.1056	0.1066	0.1101	0.1129	0.1109	0.1088	0.1091	0.1107	0.1105	0.1106
B	0.1018	0.1042	0.1015	0.1055	0.1032	0.0984	0.1005	0.0979	0.0986	0.0983	0.0983	0.0987	0.0978	0.1008	0.0981	0.0973	0.0999	0.1007	0.1002	0.102	0.1019	0.1039	0.1022	0.1028	0.1016	0.1038	0.1011	0.1037	0.1007	0.1021	0.1033	0.1029	0.1063	0.1049	0.1037	0.1061	0.1039	0.1077	0.1099	0.1033	0.1082	0.1083	0.1102	0.1071	0.1073	0.1158	0.1196	0.1265
C	0.1073	0.1018	0.1036	0.1008	0.0979	0.1034	0.0987	0.0982	0.1	0.1008	0.1023	0.1013	0.0989	0.0997	0.0996	0.0979	0.1005	0.1023	0.0987	0.1028	0.1019	0.1034	0.1144	0.1044	0.1038	0.1	0.0983	0.1017	0.1036	0.106	0.1027	0.1031	0.1019	0.1062	0.108	0.1023	0.1024	0.1129	0.1037	0.1036	0.1057	0.1069	0.1106	0.1118	0.1078	0.1092	0.112	0.1052
D	0.1059	0.1009	0.1051	0.0999	0.0986	0.1054	0.0987	0.1039	0.1004	0.0975	0.0996	0.1013	0.0983	0.1003	0.1009	0.099	0.1008	0.0991	0.103	0.1022	0.1014	0.105	0.1022	0.1004	0.1019	0.104	0.1015	0.1039	0.103	0.1007	0.102	0.1051	0.1035	0.106	0.1034	0.1097	0.1075	0.1074	0.1064	0.1063	0.1147	0.1161	0.1091	0.1127	0.117	0.1192	0.118	0.1312
E	0.1069	0.1006	0.1031	0.1046	0.1019	0.0992	0.0999	0.104	0.0966	0.0964	0.0962	0.1037	0.1001	0.1011	0.0993	0.1038	0.0991	0.1015	0.1033	0.101	0.1018	0.1078	0.1031	0.099	0.0996	0.1053	0.1032	0.1088	0.1057	0.1019	0.1012	0.1034	0.1057	0.1059	0.1084	0.1076	0.1042	0.1098	0.1089	0.1086	0.1065	0.1189	0.1081	0.1102	0.1146	0.1117	0.1077	0.1075
F	0.0973	0.0966	0.0986	0.0981	0.0967	0.0949	0.0965	0.0976	0.1036	0.0968	0.1001	0.0988	0.0988	0.0985	0.0981	0.0995	0.1	0.0993	0.105	0.1015	0.1022	0.1022	0.1035	0.1062	0.1035	0.1022	0.1087	0.1029	0.1049	0.1048	0.108	0.1043	0.1042	0.109	0.1082	0.1062	0.1073	0.1109	0.1116	0.1146	0.1065	0.1095	0.1101	0.119	0.1198	0.1108	0.128	0.1353
G	0.0994	0.1018	0.101	0.1002	0.1048	0.1038	0.1033	0.1043	0.1008	0.098	0.1021	0.1019	0.1049	0.1029	0.1021	0.1038	0.1031	0.102	0.1036	0.1004	0.1037	0.1019	0.102	0.1028	0.1048	0.1059	0.1019	0.1049	0.1033	0.1058	0.1046	0.1009	0.1072	0.1084	0.1087	0.1109	0.1137	0.1105	0.1107	0.1103	0.1083	0.113	0.1085	0.1078	0.113	0.112	0.11	0.1078
H	0.1009	0.0965	0.0984	0.1	0.0998	0.1009	0.0992	0.101	0.1028	0.0998	0.0985	0.0998	0.099	0.0987	0.1012	0.0998	0.1044	0.0995	0.1027	0.1046	0.1035	0.1039	0.1043	0.1023	0.1009	0.104	0.1001	0.1026	0.1048	0.1054	0.1072	0.1094	0.109	0.1052	0.1062	0.1032	0.1091	0.1053	0.1186	0.1102	0.1065	0.1062	0.1107	0.1201	0.1185	0.1188	0.1116	0.1323
I	0.1009	0.0998	0.1005	0.1037	0.0992	0.0995	0.0994	0.0965	0.1018	0.0979	0.0979	0.0973	0.0997	0.1007	0.0991	0.1023	0.1045	0.1023	0.1007	0.1009	0.1055	0.1011	0.1012	0.1027	0.1064	0.106	0.101	0.1021	0.1057	0.1009	0.1032	0.1025	0.1036	0.1104	0.1101	0.1078	0.1122	0.134	0.108	0.1157	0.1074	0.1141	0.1112	0.111	0.1087	0.1074	0.1081	0.1101
J	0.0997	0.0961	0.097	0.1	0.0979	0.0981	0.103	0.0981	0.0982	0.0998	0.0982	0.1006	0.0993	0.1041	0.1007	0.1022	0.0993	0.1022	0.1046	0.1022	0.1035	0.1019	0.1028	0.1047	0.103	0.1039	0.1055	0.1035	0.1072	0.1119	0.1058	0.1026	0.1078	0.1082	0.1074	0.1031	0.1075	0.1054	0.105	0.1057	0.1108	0.1084	0.1067	0.1083	0.1095	0.1095	0.112	0.1449
K	0.1058	0.0996	0.1013	0.1012	0.1007	0.0995	0.099	0.1038	0.099	0.0974	0.1	0.0981	0.0987	0.0994	0.0996	0.1019	0.1015	0.1015	0.1026	0.1076	0.1008	0.1035	0.1001	0.1008	0.1033	0.1028	0.1098	0.1033	0.1059	0.1039	0.105	0.1032	0.1104	0.108	0.1089	0.1051	0.1079	0.1077	0.1059	0.1041	0.1072	0.1106	0.1126	0.1102	0.1077	0.1104	0.1029	0.1119
L	0.0986	0.0962	0.1036	0.0992	0.1001	0.0983	0.1003	0.099	0.1001	0.0967	0.0996	0.0986	0.1016	0.1032	0.1007	0.1083	0.0999	0.1037	0.1023	0.1017	0.1029	0.1055	0.1029	0.1052	0.1088	0.1052	0.1044	0.1065	0.1085	0.1046	0.1045	0.1091	0.1087	0.1038	0.108	0.1059	0.1082	0.105	0.1079	0.1	0.1074	0.1106	0.1074	0.1075	0.1092	0.1098	0.1097	0.1378
M	0.0993	0.0955	0.0962	0.0953	0.0962	0.0991	0.1001	0.1007	0.1008	0.0998	0.1005	0.1054	0.1007	0.1026	0.1018	0.0995	0.1027	0.0995	0.1025	0.1013	0.1015	0.1024	0.1026	0.1051	0.1019	0.1036	0.1027	0.1038	0.1063	0.1036	0.1059	0.105	0.1057	0.1075	0.1019	0.108	0.1011	0.1076	0.1043	0.1107	0.111	0.1055	0.1037	0.1071	0.1069	0.1101	0.1149	0.1051
N	0.0993	0.0966	0.0989	0.1018	0.0984	0.099	0.0968	0.0978	0.0976	0.0988	0.1059	0.0988	0.098	0.1028	0.1006	0.1057	0.1048	0.1018	0.1126	0.1035	0.1064	0.1075	0.1069	0.1098	0.1061	0.1025	0.1066	0.1059	0.1052	0.1058	0.107	0.1066	0.1064	0.1079	0.1101	0.1067	0.1075	0.1068	0.1061	0.1128	0.1118	0.1086	0.1067	0.106	0.1175	0.1134	0.1106	0.1474
O	0.1005	0.0981	0.0972	0.1004	0.0993	0.0997	0.0998	0.0976	0.1006	0.0971	0.0954	0.1025	0.1006	0.1007	0.0986	0.1023	0.1049	0.1018	0.1017	0.1041	0.1035	0.1042	0.1032	0.109	0.1064	0.1051	0.1023	0.1058	0.1034	0.1038	0.1016	0.1036	0.1013	0.1089	0.1061	0.1066	0.1059	0.1084	0.1112	0.1123	0.1097	0.1027	0.1079	0.1095	0.1091	0.1076	0.1079	0.1038
P	0.0974	0.0994	0.0978	0.0982	0.1021	0.1021	0.0986	0.0975	0.0996	0.1033	0.0999	0.1029	0.0978	0.1019	0.0967	0.1	0.0985	0.1056	0.1058	0.1026	0.1051	0.1031	0.1095	0.1071	0.1114	0.107	0.1074	0.106	0.1084	0.1079	0.1082	0.1112	0.1099	0.1092	0.117	0.1061	0.1098	0.1085	0.1125	0.1133	0.1041	0.1109	0.1101	0.1105	0.1115	0.1133	0.1165	0.149
Q	0.1027	0.0956	0.0955	0.0971	0.0997	0.0988	0.0981	0.098	0.0973	0.0989	0.0986	0.0998	0.0973	0.0982	0.1012	0.1057	0.1018	0.0982	0.0977	0.1037	0.1028	0.1094	0.1069	0.1096	0.1061	0.1061	0.1025	0.1042	0.1107	0.1083	0.1072	0.1073	0.1087	0.1125	0.1063	0.1087	0.1116	0.1073	0.1087	0.108	0.107	0.1086	0.1069	0.1101	0.1139	0.109	0.1101	0.1177
R	0.0956	0.0963	0.1005	0.0979	0.0977	0.0989	0.0975	0.0998	0.0987	0.1001	0.0981	0.0994	0.1012	0.0981	0.1068	0.1024	0.1101	0.1087	0.1047	0.1102	0.111	0.1067	0.1109	0.1094	0.1095	0.1157	0.1143	0.1038	0.1122	0.1154	0.1159	0.1114	0.107	0.1122	0.113	0.1104	0.1115	0.1094	0.1146	0.1098	0.1076	0.1108	0.1134	0.1131	0.1095	0.1389	0.1129	0.1556
S	0.1053	0.0998	0.0976	0.0975	0.0988	0.0976	0.1004	0.0986	0.0979	0.0988	0.0998	0.1001	0.1004	0.1004	0.1031	0.1031	0.1017	0.1054	0.1075	0.1086	0.1086	0.1084	0.1081	0.109	0.1076	0.1061	0.1052	0.103	0.1041	0.1077	0.1086	0.106	0.1051	0.1106	0.1077	0.1083	0.1065	0.1098	0.1056	0.109	0.1061	0.1088	0.1057	0.1071	0.1172	0.1089	0.1054	0.1108
T	0.0959	0.0997	0.0979	0.1016	0.1011	0.1018	0.0992	0.0992	0.0992	0.098	0.0991	0.1049	0.1025	0.1027	0.1078	0.1034	0.1004	0.1055	0.11	0.1113	0.1067	0.1088	0.1104	0.1167	0.1104	0.1096	0.1091	0.109	0.1088	0.1122	0.1155	0.1153	0.1115	0.1126	0.1156	0.1112	0.1154	0.1116	0.1054	0.1056	0.1078	0.1072	0.1103	0.111	0.1129	0.1084	0.118	0.1682
U	0.1045	0.0988	0.0973	0.0981	0.0982	0.1012	0.1015	0.0987	0.1002	0.1029	0.1001	0.101	0.0999	0.1043	0.107	0.1037	0.1073	0.1154	0.1008	0.1052	0.1044	0.1068	0.1117	0.1086	0.1096	0.1058	0.1035	0.1091	0.1065	0.1114	0.1082	0.1056	0.1065	0.1116	0.1128	0.1105	0.1077	0.1115	0.1076	0.116	0.1059	0.1055	0.1084	0.1088	0.1032	0.1152	0.1071	0.1151
V	0.0976	0.0974	0.096	0.1027	0.0978	0.0988	0.1005	0.0981	0.0974	0.1018	0.0978	0.0985	0.0992	0.1034	0.1125	0.0995	0.112	0.1052	0.1122	0.1174	0.1134	0.1113	0.1188	0.1189	0.1148	0.1099	0.1106	0.1093	0.1151	0.1116	0.1123	0.1167	0.1151	0.1149	0.1143	0.113	0.1141	0.1132	0.111	0.1106	0.1093	0.1083	0.1122	0.1075	0.1146	0.1148	0.1159	0.1679
W	0.1072	0.0982	0.0991	0.1003	0.0985	0.0974	0.102	0.1009	0.1022	0.1031	0.1035	0.0975	0.0998	0.1004	0.0978	0.1019	0.1057	0.1035	0.1022	0.1057	0.1067	0.1175	0.1025	0.1189	0.1105	0.1086	0.113	0.1167	0.1106	0.1085	0.1114	0.1171	0.1138	0.1053	0.1165	0.1117	0.1045	0.1129	0.1066	0.1076	0.1085	0.1063	0.1052	0.1086	0.1089	0.1062	0.1172	0.1138
X	0.0951	0.0996	0.1044	0.1024	0.1017	0.0979	0.1018	0.1002	0.1019	0.1023	0.1056	0.1029	0.099	0.1052	0.1102	0.1152	0.1105	0.1149	0.1092	0.1165	0.1167	0.1154	0.1155	0.1118	0.1185	0.1075	0.1125	0.1116	0.1118	0.1118	0.1155	0.1129	0.1118	0.1179	0.1118	0.1142	0.1066	0.1168	0.1139	0.1151	0.1099	0.1177	0.1058	0.1098	0.1126	0.1091	0.1176	0.1648
Y	0.1096	0.1009	0.1004	0.0988	0.0997	0.1032	0.1118	0.1078	0.1069	0.1043	0.1066	0.1003	0.0988	0.1045	0.1011	0.1032	0.1114	0.1046	0.11	0.1195	0.106	0.1074	0.1062	0.116	0.1111	0.0986	0.114	0.1098	0.1116	0.1083	0.1111	0.1137	0.1134	0.1099	0.1104	0.108	0.0997	0.1139	0.1123	0.1146	0.1055	0.1098	0.105	0.1121	0.1002	0.1093	0.1115	0.1075
Z	0.0946	0.0993	0.103	0.0985	0.0993	0.1006	0.1058	0.1075	0.107	0.1069	0.1136	0.1062	0.1133	0.1055	0.1074	0.1171	0.1107	0.11	0.1155	0.1143	0.1154	0.1127	0.1114	0.1151	0.1106	0.1146	0.1132	0.1111	0.1128	0.1161	0.1163	0.1133	0.1178	0.1125	0.1171	0.1154	0.1112	0.1126	0.116	0.1115	0.1106	0.1107	0.1097	0.1129	0.1096	0.1081	0.1155	0.1632
AA	0.1102	0.0989	0.1033	0.1016	0.0986	0.1085	0.1088	0.1118	0.1122	0.1035	0.1073	0.1001	0.1067	0.1082	0.106	0.1252	0.1102	0.106	0.1169	0.1095	0.1123	0.1235	0.1228	0.1066	0.111	0.1198	0.1116	0.1094	0.1071	0.1143	0.1018	0.1168	0.1142	0.1145	0.116	0.1165	0.1072	0.1114	0.115	0.1155	0.1011	0.1076	0.1096	0.1046	0.1113	0.1067	0.113	0.1102
AB	0.0967	0.0996	0.1021	0.1076	0.1023	0.1001	0.106	0.1086	0.1123	0.104	0.1193	0.1017	0.1013	0.1152	0.1017	0.1161	0.1097	0.1139	0.1138	0.1127	0.1146	0.1204	0.1252	0.1103	0.1177	0.1189	0.1081	0.1273	0.1133	0.1174	0.1166	0.1137	0.1139	0.1107	0.1169	0.107	0.1111	0.1103	0.1141	0.1107	0.1089	0.1124	0.1114	0.1178	0.1116	0.1096	0.1116	0.1701
AC	0.1138	0.1022	0.105	0.1034	0.0996	0.1016	0.1179	0.1127	0.1078	0.1108	0.1061	0.1078	0.1109	0.1069	0.1114	0.1077	0.1121	0.1095	0.1183	0.1112	0.1085	0.1135	0.112	0.123	0.1273	0.1172	0.1053	0.1092	0.1067	0.1093	0.115	0.1104	0.1108	0.1083	0.1176	0.1116	0.1061	0.108	0.1079	0.1118	0.1111	0.1092	0.109	0.1089	0.109	0.1122	0.1089	0.1102
AD	0.1049	0.1126	0.1005	0.1035	0.1187	0.1127	0.1173	0.1181	0.1052	0.1225	0.107	0.1104	0.1067	0.1211	0.1249	0.1227	0.1199	0.1263	0.1191	0.1172	0.1212	0.1259	0.1267	0.1228	0.1302	0.1176	0.1207	0.1209	0.1208	0.1186	0.1187	0.1151	0.1166	0.1071	0.1139	0.1128	0.1142	0.1174	0.1129	0.1209	0.1165	0.1106	0.1116	0.1095	0.1106	0.1133	0.1134	0.1784
AE	0.1148	0.1011	0.1025	0.1023	0.1049	0.1067	0.1083	0.1151	0.1094	0.1097	0.106	0.11	0.1062	0.1128	0.1064	0.1113	0.1092	0.106	0.117	0.1137	0.1141	0.1116	0.1175	0.1238	0.1118	0.1056	0.109	0.1231	0.1115	0.1146	0.1201	0.1066	0.1132	0.1071	0.118	0.1136	0.1093	0.1126	0.1084	0.1088	0.1063	0.1059	0.1129	0.1127	0.106	0.1343	0.1074	0.1137
AF	0.1071	0.1048	0.1049	0.1143	0.1061	0.103	0.1065	0.1112	0.1073	0.1139	0.1108	0.1126	0.1092	0.1235	0.1185	0.1269	0.1182	0.1171	0.1252	0.1236	0.1259	0.1173	0.1154	0.1165	0.1206	0.1181	0.1178	0.1208	0.1121	0.1193	0.1303	0.1156	0.1187	0.111	0.1131	0.1131	0.1131	0.1194	0.108	0.1094	0.1101	0.1078	0.1128	0.114	0.1219	0.1123	0.1119	0.1839
Time [s]	9599.04
Temp. [°C]	30.1
Cycle Nr.	9
<>	1	2	3	4	5	6	7	8	9	10	11	12	13	14	15	16	17	18	19	20	21	22	23	24	25	26	27	28	29	30	31	32	33	34	35	36	37	38	39	40	41	42	43	44	45	46	47	48
A	0.1102	0.101	0.1079	0.1026	0.104	0.1006	0.1009	0.1	0.1073	0.1037	0.1057	0.098	0.1036	0.0972	0.0986	0.0971	0.1124	0.1037	0.0998	0.0998	0.0988	0.0999	0.1003	0.101	0.1033	0.1054	0.1062	0.1074	0.1012	0.1045	0.1073	0.1026	0.104	0.1011	0.1033	0.1036	0.1085	0.1064	0.1061	0.1071	0.1106	0.1131	0.1102	0.1091	0.1095	0.111	0.111	0.1107
B	0.1022	0.1054	0.1027	0.1067	0.1044	0.0995	0.1016	0.0979	0.0993	0.0993	0.0988	0.1	0.0989	0.1009	0.0985	0.0983	0.1008	0.1007	0.1001	0.1033	0.1026	0.105	0.103	0.1042	0.1027	0.1045	0.1011	0.1047	0.1007	0.1027	0.1037	0.1027	0.1063	0.1059	0.104	0.107	0.1042	0.1088	0.1101	0.1046	0.1084	0.1086	0.1107	0.109	0.1077	0.1159	0.1194	0.128
C	0.1064	0.1019	0.1023	0.1009	0.0976	0.1034	0.0978	0.0975	0.1	0.0995	0.1022	0.102	0.0993	0.099	0.1006	0.0979	0.1015	0.1026	0.0985	0.1018	0.1023	0.1026	0.1153	0.1032	0.1029	0.1002	0.098	0.1013	0.1048	0.1057	0.1037	0.1034	0.102	0.1062	0.1067	0.1014	0.1015	0.1125	0.1023	0.1032	0.1052	0.1053	0.1097	0.1109	0.1065	0.108	0.11	0.1041
D	0.1063	0.1014	0.1062	0.1001	0.0998	0.1057	0.0997	0.1039	0.1007	0.0974	0.1001	0.1012	0.099	0.1009	0.1008	0.0992	0.1012	0.0987	0.103	0.1026	0.1021	0.1055	0.1022	0.1011	0.1029	0.1045	0.1009	0.1033	0.1036	0.1015	0.1031	0.1056	0.1036	0.1067	0.103	0.1105	0.1081	0.1084	0.1065	0.1068	0.1154	0.1165	0.1098	0.1129	0.1174	0.1206	0.1173	0.1331
E	0.1061	0.1002	0.1041	0.1053	0.1024	0.1006	0.1008	0.1046	0.0976	0.0961	0.0959	0.1044	0.1013	0.1018	0.1003	0.1044	0.0999	0.1028	0.1044	0.1018	0.1018	0.109	0.1039	0.1002	0.1006	0.106	0.1033	0.1086	0.1067	0.1018	0.1007	0.1038	0.1066	0.1061	0.1097	0.1082	0.1041	0.1113	0.1092	0.1097	0.107	0.1202	0.1088	0.1115	0.1164	0.1135	0.1085	0.1087
F	0.0984	0.0965	0.0999	0.1001	0.0968	0.0947	0.0975	0.0981	0.1042	0.0968	0.1007	0.0997	0.0995	0.0987	0.0978	0.0993	0.1003	0.0994	0.1054	0.1019	0.1018	0.1031	0.104	0.1071	0.1029	0.1019	0.1096	0.1027	0.1055	0.1054	0.1072	0.104	0.1041	0.109	0.1085	0.1058	0.1073	0.1114	0.112	0.1151	0.1067	0.109	0.1095	0.1195	0.1194	0.1089	0.125	0.1372
G	0.0992	0.1029	0.1012	0.1005	0.1056	0.1039	0.1043	0.1047	0.1015	0.0989	0.1028	0.1028	0.1056	0.1036	0.1017	0.1038	0.1037	0.1028	0.1033	0.1004	0.1039	0.1028	0.1017	0.1036	0.1055	0.1067	0.1015	0.1057	0.1041	0.1062	0.1041	0.1005	0.1071	0.1085	0.1095	0.1112	0.1134	0.1112	0.1115	0.1111	0.109	0.1136	0.109	0.1079	0.1138	0.1123	0.1096	0.1089
H	0.102	0.0979	0.1002	0.1008	0.1	0.102	0.1	0.1018	0.104	0.0994	0.0985	0.1	0.099	0.0996	0.1011	0.1006	0.1058	0.0994	0.103	0.1047	0.1033	0.1039	0.105	0.1025	0.1006	0.1049	0.1003	0.1024	0.1054	0.1051	0.1076	0.1101	0.1098	0.1054	0.1062	0.1039	0.1092	0.1052	0.1196	0.1108	0.1064	0.1061	0.1116	0.12	0.1186	0.1188	0.1123	0.1305
I	0.1018	0.1	0.1006	0.104	0.1003	0.1006	0.1005	0.0971	0.1015	0.0988	0.0984	0.0976	0.1008	0.1008	0.0993	0.1024	0.1054	0.1032	0.1022	0.1011	0.1054	0.1013	0.1011	0.1037	0.1068	0.1066	0.1012	0.103	0.1068	0.1012	0.1042	0.1026	0.1037	0.11	0.1111	0.1089	0.1122	0.1342	0.1083	0.1161	0.1076	0.1144	0.1117	0.112	0.1095	0.1083	0.1083	0.1107
J	0.101	0.0971	0.0979	0.1012	0.0988	0.0994	0.1037	0.099	0.0992	0.1004	0.098	0.101	0.0998	0.1047	0.1008	0.103	0.099	0.1025	0.1055	0.1031	0.1038	0.1015	0.1018	0.1055	0.1023	0.1031	0.1057	0.1028	0.108	0.1117	0.1068	0.1019	0.1087	0.1088	0.1077	0.1033	0.108	0.1056	0.1053	0.1065	0.1119	0.1083	0.107	0.1078	0.1094	0.111	0.1133	0.1434
K	0.1057	0.0995	0.1003	0.0999	0.1006	0.0994	0.0994	0.1037	0.0987	0.0972	0.0995	0.098	0.0979	0.0998	0.0998	0.1019	0.1021	0.1025	0.1019	0.1073	0.1018	0.1027	0.1005	0.101	0.1031	0.1034	0.11	0.1034	0.1052	0.1047	0.1065	0.1037	0.1113	0.1084	0.1092	0.1054	0.1075	0.1076	0.105	0.104	0.1069	0.1108	0.1117	0.1102	0.1067	0.1089	0.1019	0.1101
L	0.0998	0.0965	0.1039	0.0997	0.1005	0.0984	0.1001	0.0999	0.1002	0.0967	0.0996	0.0983	0.1018	0.1043	0.1006	0.1081	0.1001	0.1042	0.1021	0.1022	0.1025	0.1056	0.1027	0.1053	0.1085	0.1055	0.1035	0.1066	0.1094	0.1057	0.1051	0.1089	0.1094	0.1036	0.1084	0.107	0.1088	0.1054	0.1075	0.1004	0.107	0.1099	0.1079	0.1078	0.1105	0.11	0.1112	0.1375
M	0.0988	0.0956	0.0959	0.0948	0.0959	0.0994	0.1007	0.1015	0.1016	0.1003	0.1014	0.106	0.1013	0.103	0.1016	0.0999	0.1029	0.099	0.1033	0.1011	0.1014	0.1038	0.1025	0.106	0.1016	0.1046	0.1036	0.1036	0.1071	0.1046	0.1063	0.1043	0.1062	0.1075	0.1019	0.1087	0.1019	0.1079	0.1047	0.1107	0.1111	0.1053	0.1034	0.1071	0.1063	0.11	0.115	0.106
N	0.0994	0.0977	0.1002	0.1025	0.0991	0.1	0.0979	0.0983	0.0984	0.0987	0.1057	0.0991	0.0984	0.1038	0.1003	0.1064	0.1054	0.1022	0.1127	0.1038	0.1066	0.108	0.1067	0.1075	0.1043	0.1027	0.1062	0.1058	0.1046	0.1058	0.1071	0.106	0.1057	0.1065	0.11	0.1073	0.1067	0.1061	0.1072	0.1132	0.1116	0.1092	0.1069	0.1064	0.1171	0.1124	0.1094	0.1475
O	0.1023	0.0987	0.0982	0.1009	0.1001	0.0998	0.0999	0.0981	0.1015	0.0969	0.0955	0.1027	0.1011	0.1013	0.0983	0.1027	0.1051	0.1027	0.1024	0.1045	0.1036	0.1051	0.1025	0.1084	0.105	0.106	0.103	0.1052	0.1027	0.1035	0.1008	0.1031	0.1008	0.1089	0.1069	0.1064	0.1064	0.108	0.1112	0.1132	0.111	0.1037	0.1079	0.1105	0.1091	0.1089	0.1091	0.1057
P	0.0971	0.1006	0.0978	0.0994	0.1032	0.1027	0.0984	0.0977	0.0994	0.1035	0.1005	0.1027	0.0984	0.1024	0.097	0.0999	0.0984	0.1049	0.1061	0.102	0.1048	0.1037	0.1086	0.1061	0.1106	0.106	0.1071	0.1062	0.1087	0.1075	0.1079	0.1104	0.1107	0.1085	0.1161	0.1066	0.1083	0.1086	0.1121	0.1136	0.1045	0.1108	0.1088	0.1098	0.1109	0.1119	0.1158	0.1444
Q	0.1032	0.0955	0.0955	0.0981	0.0998	0.0994	0.0987	0.0984	0.0974	0.0993	0.0993	0.1009	0.0965	0.097	0.1006	0.1051	0.1009	0.0969	0.098	0.1016	0.1021	0.1077	0.1046	0.1077	0.1038	0.1061	0.1021	0.103	0.109	0.1073	0.1059	0.1069	0.1092	0.1112	0.1068	0.1079	0.1108	0.1078	0.1089	0.1092	0.1074	0.1096	0.1067	0.1103	0.1145	0.1096	0.1104	0.1187
R	0.0967	0.0974	0.1016	0.0987	0.0981	0.0998	0.0983	0.0999	0.0982	0.1009	0.0992	0.099	0.1018	0.098	0.1065	0.1022	0.1092	0.1091	0.1044	0.1105	0.1106	0.1063	0.1101	0.1089	0.1089	0.1139	0.1137	0.104	0.1133	0.1141	0.1148	0.1107	0.1065	0.1101	0.1111	0.11	0.1098	0.1092	0.1135	0.1076	0.1084	0.1098	0.1111	0.1129	0.109	0.1388	0.1133	0.1544
S	0.1053	0.1	0.0981	0.097	0.0994	0.0972	0.101	0.0982	0.0975	0.1002	0.1005	0.0994	0.1011	0.0995	0.1033	0.1037	0.1014	0.106	0.1083	0.1095	0.1095	0.1092	0.1077	0.1097	0.1074	0.1071	0.1061	0.1029	0.1038	0.108	0.109	0.1073	0.1054	0.1107	0.1079	0.1095	0.1057	0.1106	0.1053	0.1105	0.1067	0.1087	0.1063	0.1079	0.1165	0.1091	0.1055	0.1123
T	0.0961	0.101	0.0995	0.1023	0.1013	0.1023	0.1001	0.0999	0.0994	0.0986	0.1008	0.104	0.1024	0.1027	0.1077	0.1034	0.1007	0.106	0.1101	0.1111	0.1068	0.1092	0.1097	0.1159	0.1095	0.1092	0.1086	0.1101	0.1087	0.1121	0.1149	0.1146	0.1124	0.1111	0.1156	0.1114	0.1152	0.1127	0.1043	0.1052	0.109	0.1067	0.1095	0.1098	0.1125	0.1101	0.1209	0.1676
U	0.1053	0.0986	0.0974	0.0988	0.0986	0.1009	0.1021	0.0983	0.1	0.1033	0.0995	0.1007	0.1006	0.1052	0.1077	0.104	0.1074	0.1169	0.1018	0.105	0.1062	0.1082	0.1136	0.1094	0.1102	0.1068	0.1044	0.1101	0.1066	0.1121	0.1087	0.1056	0.1065	0.1113	0.1129	0.1111	0.1102	0.1117	0.1076	0.1171	0.1064	0.1056	0.1094	0.1107	0.1016	0.1156	0.1065	0.1169
V	0.0975	0.0978	0.0955	0.1029	0.0974	0.0986	0.1005	0.0997	0.0979	0.1026	0.0984	0.1013	0.1006	0.1046	0.1113	0.1016	0.1111	0.1052	0.1123	0.1126	0.1127	0.1099	0.1168	0.1166	0.1143	0.1094	0.1092	0.1096	0.1151	0.1122	0.1108	0.1158	0.1144	0.1133	0.1136	0.1128	0.1141	0.1138	0.1078	0.11	0.11	0.1085	0.1128	0.109	0.1142	0.1165	0.1153	0.1654
W	0.1079	0.0984	0.0996	0.1005	0.0981	0.0976	0.1022	0.1015	0.1026	0.1037	0.103	0.0974	0.0994	0.1012	0.0975	0.1014	0.1055	0.1028	0.1024	0.1043	0.1054	0.1166	0.1021	0.1169	0.1093	0.1077	0.1126	0.1156	0.111	0.1082	0.109	0.1161	0.1127	0.1052	0.1147	0.1102	0.1039	0.1126	0.1055	0.107	0.108	0.106	0.104	0.1082	0.1077	0.1037	0.1165	0.1145
X	0.0952	0.1002	0.1044	0.1019	0.1022	0.098	0.1007	0.1007	0.1013	0.102	0.1052	0.1023	0.1011	0.1028	0.1126	0.1137	0.1099	0.1145	0.1096	0.1159	0.1162	0.1157	0.1139	0.1114	0.1176	0.1064	0.1119	0.1117	0.112	0.1115	0.1143	0.1124	0.1127	0.1173	0.1119	0.1124	0.1071	0.1154	0.1136	0.1158	0.1098	0.1184	0.1056	0.1104	0.112	0.1088	0.1173	0.1659
Y	0.1084	0.1001	0.1004	0.0984	0.1002	0.102	0.1087	0.1062	0.1057	0.1035	0.1049	0.0991	0.0985	0.1026	0.1018	0.1035	0.1088	0.1035	0.1085	0.1169	0.1052	0.1065	0.1058	0.1132	0.1091	0.0984	0.1112	0.1093	0.1104	0.1075	0.1088	0.1129	0.1121	0.1088	0.1083	0.1063	0.0999	0.1132	0.112	0.1142	0.1048	0.1085	0.1043	0.1109	0.1007	0.1081	0.1131	0.1065
Z	0.0952	0.0988	0.1027	0.0989	0.0979	0.1018	0.1052	0.1074	0.1084	0.1076	0.1125	0.1093	0.1123	0.1058	0.1082	0.1157	0.1132	0.1101	0.1155	0.1176	0.1156	0.1135	0.1112	0.1152	0.1098	0.1153	0.1122	0.1099	0.1136	0.1146	0.1156	0.1141	0.1182	0.112	0.1169	0.114	0.1117	0.1109	0.1159	0.1118	0.1081	0.1107	0.1097	0.1126	0.1098	0.1076	0.1149	0.1628
AA	0.1089	0.0974	0.1025	0.1046	0.0988	0.1077	0.1088	0.1111	0.1113	0.1033	0.1063	0.1008	0.1084	0.1068	0.1068	0.1226	0.1101	0.1071	0.1165	0.1091	0.1158	0.1226	0.1207	0.1067	0.1094	0.1184	0.1096	0.1087	0.1067	0.1133	0.1013	0.1158	0.1131	0.1127	0.1159	0.1147	0.1078	0.1108	0.1151	0.1148	0.1009	0.1092	0.109	0.1038	0.1131	0.1062	0.1155	0.1108
AB	0.0973	0.1002	0.1023	0.1068	0.1023	0.1009	0.1063	0.1086	0.114	0.1038	0.1182	0.1024	0.1011	0.1192	0.1019	0.1157	0.1132	0.1146	0.1148	0.1165	0.1155	0.1242	0.1245	0.111	0.1218	0.1206	0.1082	0.1253	0.1143	0.1158	0.1183	0.1152	0.1152	0.1107	0.1182	0.1072	0.1124	0.1108	0.1141	0.1119	0.1076	0.114	0.1123	0.1166	0.1136	0.1103	0.1149	0.17
AC	0.113	0.1008	0.1035	0.1056	0.0963	0.1013	0.1197	0.1129	0.1081	0.1084	0.107	0.1097	0.11	0.1067	0.1125	0.1073	0.1106	0.1059	0.1177	0.1114	0.1107	0.1126	0.1109	0.1231	0.1268	0.1143	0.1052	0.1083	0.1079	0.1097	0.1164	0.11	0.1102	0.1079	0.1173	0.1102	0.1063	0.1079	0.1087	0.1112	0.1104	0.1087	0.109	0.1081	0.1104	0.1107	0.1088	0.1092
AD	0.1051	0.1108	0.1002	0.1012	0.1148	0.1111	0.115	0.1149	0.1046	0.1189	0.1056	0.1086	0.1062	0.1169	0.1226	0.1192	0.1176	0.1211	0.1161	0.1148	0.1162	0.125	0.1234	0.1201	0.1288	0.1153	0.1181	0.1175	0.1194	0.1158	0.117	0.1144	0.1145	0.1069	0.1131	0.1099	0.1139	0.1165	0.1131	0.1213	0.1163	0.1129	0.1128	0.1103	0.1112	0.1114	0.114	0.1779
AE	0.1175	0.1019	0.1041	0.1027	0.1049	0.1075	0.1094	0.1144	0.1099	0.1088	0.1074	0.1113	0.1093	0.1161	0.1085	0.1117	0.1101	0.1099	0.1201	0.1148	0.1162	0.1119	0.118	0.126	0.1129	0.1063	0.1094	0.1241	0.1132	0.1153	0.1212	0.1071	0.1149	0.108	0.1191	0.1138	0.1112	0.1141	0.1092	0.1105	0.1061	0.1084	0.115	0.1128	0.1079	0.1363	0.1095	0.1167
AF	0.1078	0.1047	0.106	0.1124	0.1063	0.1027	0.1064	0.1109	0.1078	0.1138	0.1092	0.1132	0.1089	0.1233	0.1183	0.1247	0.1183	0.1138	0.1248	0.123	0.1239	0.1174	0.1162	0.1162	0.1205	0.1193	0.1183	0.1205	0.113	0.1187	0.1262	0.1167	0.1196	0.1116	0.114	0.1136	0.1146	0.1198	0.1083	0.1104	0.1105	0.1088	0.114	0.1137	0.123	0.11	0.1138	0.1934
Time [s]	10799
Temp. [°C]	30
Cycle Nr.	10
<>	1	2	3	4	5	6	7	8	9	10	11	12	13	14	15	16	17	18	19	20	21	22	23	24	25	26	27	28	29	30	31	32	33	34	35	36	37	38	39	40	41	42	43	44	45	46	47	48
A	0.1111	0.1016	0.1076	0.1029	0.1064	0.1017	0.1011	0.1016	0.1084	0.1055	0.1071	0.0983	0.1052	0.097	0.1	0.0972	0.1134	0.104	0.1017	0.1018	0.0984	0.1	0.1006	0.1032	0.1032	0.1071	0.1078	0.1079	0.1011	0.1047	0.1077	0.1043	0.1056	0.1012	0.1036	0.104	0.1104	0.1085	0.1085	0.1089	0.1124	0.1136	0.1107	0.111	0.111	0.1127	0.1127	0.1112
B	0.1024	0.1064	0.1036	0.1078	0.106	0.0996	0.1023	0.0977	0.1004	0.1004	0.0991	0.1013	0.1006	0.1008	0.1	0.1	0.1023	0.1008	0.1001	0.1043	0.1041	0.1058	0.1038	0.1056	0.1039	0.1057	0.1013	0.1058	0.1007	0.1041	0.1038	0.1023	0.1062	0.1073	0.1042	0.1079	0.1039	0.11	0.1098	0.1055	0.1083	0.1079	0.1099	0.109	0.1083	0.1171	0.1216	0.1277
C	0.1071	0.1038	0.1025	0.1025	0.0981	0.1052	0.0982	0.0978	0.101	0.1001	0.1038	0.1033	0.1009	0.0994	0.1016	0.0976	0.1026	0.1024	0.099	0.1026	0.1022	0.103	0.1169	0.1038	0.1036	0.1004	0.0981	0.1009	0.106	0.106	0.104	0.1052	0.102	0.1079	0.1074	0.1014	0.102	0.1132	0.1029	0.105	0.1067	0.1061	0.1121	0.1131	0.1075	0.1107	0.1109	0.105
D	0.1063	0.1016	0.1076	0.102	0.1014	0.1061	0.1017	0.1043	0.1009	0.0971	0.1014	0.1014	0.1002	0.102	0.1006	0.0994	0.1025	0.0988	0.1031	0.103	0.1032	0.1069	0.1023	0.1024	0.1045	0.1055	0.1008	0.1032	0.1049	0.1029	0.1043	0.1071	0.1036	0.108	0.1027	0.1119	0.1096	0.1098	0.1067	0.1082	0.1164	0.1162	0.1111	0.1144	0.1189	0.121	0.1167	0.1323
E	0.1067	0.102	0.1036	0.1046	0.102	0.1015	0.1019	0.1037	0.099	0.0962	0.0959	0.1036	0.1021	0.1017	0.1015	0.1057	0.0998	0.1036	0.1053	0.1021	0.1013	0.1096	0.1054	0.1017	0.102	0.1053	0.1032	0.1086	0.108	0.102	0.1007	0.1044	0.1077	0.1063	0.1107	0.1075	0.1039	0.1126	0.1086	0.1105	0.1069	0.1192	0.1087	0.1123	0.1169	0.1142	0.1079	0.1106
F	0.0996	0.0961	0.1011	0.101	0.0968	0.0946	0.0987	0.0984	0.1046	0.0968	0.1016	0.1008	0.101	0.0989	0.0976	0.0994	0.1004	0.0993	0.1062	0.1019	0.1018	0.1045	0.105	0.1078	0.1027	0.1018	0.1105	0.1028	0.1065	0.1061	0.1066	0.1038	0.1036	0.1096	0.1097	0.1048	0.1082	0.1127	0.1129	0.1154	0.1077	0.1086	0.1093	0.12	0.1195	0.108	0.1244	0.1343
G	0.0996	0.1046	0.1019	0.1013	0.1076	0.1048	0.1064	0.1056	0.1037	0.1002	0.1043	0.1051	0.1078	0.1053	0.1029	0.1043	0.1057	0.1045	0.1036	0.101	0.1054	0.1041	0.1013	0.1052	0.1074	0.1085	0.1014	0.1071	0.1055	0.108	0.1039	0.1005	0.1076	0.1098	0.111	0.113	0.1138	0.1128	0.1129	0.1133	0.1109	0.1154	0.1103	0.1088	0.1154	0.1141	0.1093	0.1091
H	0.103	0.0993	0.1019	0.1024	0.0998	0.1032	0.1011	0.1027	0.105	0.0995	0.0984	0.1	0.0988	0.1008	0.1012	0.1011	0.1069	0.0995	0.1028	0.1048	0.1031	0.1039	0.1062	0.1039	0.1006	0.1061	0.1004	0.103	0.106	0.1052	0.1087	0.1104	0.1111	0.107	0.1073	0.1051	0.1102	0.1056	0.1208	0.1118	0.1062	0.1061	0.1124	0.1197	0.1199	0.1178	0.1133	0.1344
I	0.1034	0.0998	0.1007	0.1034	0.1014	0.1016	0.1017	0.0974	0.1012	0.1	0.0978	0.0975	0.1018	0.1007	0.099	0.1024	0.1054	0.1037	0.1033	0.1007	0.105	0.1017	0.101	0.1054	0.1062	0.1078	0.1012	0.1045	0.1077	0.1015	0.1055	0.1021	0.1033	0.1093	0.1117	0.1092	0.1117	0.1332	0.1076	0.1151	0.1067	0.1133	0.111	0.1127	0.1097	0.1074	0.1079	0.111
J	0.1019	0.098	0.0987	0.1019	0.0996	0.1002	0.105	0.0997	0.0995	0.1015	0.098	0.1008	0.0996	0.104	0.1005	0.1038	0.0991	0.1024	0.1067	0.1041	0.1035	0.1015	0.1019	0.1068	0.1026	0.1033	0.1067	0.1031	0.1094	0.1119	0.1076	0.1019	0.1096	0.1083	0.1089	0.1029	0.1091	0.1055	0.1049	0.1073	0.1126	0.108	0.1067	0.1078	0.1086	0.1101	0.1123	0.1479
K	0.106	0.1008	0.0997	0.0998	0.1017	0.0994	0.1008	0.1045	0.0987	0.0974	0.0995	0.0981	0.0979	0.1006	0.1	0.1031	0.103	0.1031	0.1018	0.1081	0.1029	0.1023	0.1009	0.1009	0.1032	0.1048	0.1102	0.1042	0.1049	0.1057	0.1077	0.1051	0.1125	0.1091	0.1086	0.1049	0.1067	0.1084	0.1047	0.1039	0.1081	0.1117	0.1112	0.1115	0.1066	0.1089	0.1018	0.1099
L	0.1003	0.0967	0.1029	0.0989	0.0993	0.0977	0.0997	0.101	0.0993	0.0963	0.1011	0.0984	0.1011	0.1048	0.1002	0.1081	0.0995	0.1055	0.1026	0.1031	0.103	0.1062	0.1029	0.1079	0.1102	0.1072	0.1041	0.1064	0.1109	0.1062	0.1072	0.1086	0.1105	0.1034	0.1094	0.1079	0.1101	0.1047	0.1076	0.1	0.107	0.1102	0.109	0.1075	0.1099	0.11	0.1122	0.1384
M	0.0998	0.0958	0.0969	0.0949	0.0956	0.1014	0.1021	0.1026	0.1037	0.1011	0.103	0.1077	0.1028	0.1046	0.1023	0.0995	0.1047	0.0991	0.1048	0.1013	0.1017	0.1038	0.103	0.1046	0.1021	0.1056	0.1046	0.1034	0.1073	0.1052	0.1074	0.1048	0.1071	0.1083	0.1013	0.109	0.1026	0.1087	0.1056	0.112	0.112	0.1044	0.1029	0.108	0.1058	0.1101	0.116	0.1073
N	0.0991	0.0987	0.1011	0.1037	0.1001	0.1007	0.0991	0.0989	0.0994	0.0985	0.1067	0.0988	0.0982	0.1042	0.1003	0.1072	0.1064	0.103	0.1137	0.1047	0.1075	0.1088	0.1082	0.1079	0.1038	0.1039	0.1055	0.1073	0.1045	0.107	0.1076	0.106	0.1057	0.1072	0.111	0.108	0.1063	0.106	0.1079	0.1141	0.1126	0.11	0.106	0.1061	0.117	0.1129	0.1115	0.1445
O	0.1031	0.0995	0.0989	0.1005	0.1009	0.0995	0.0994	0.0994	0.1022	0.0972	0.0955	0.1039	0.1009	0.1024	0.0985	0.104	0.1042	0.1038	0.1038	0.1054	0.1054	0.1062	0.103	0.1083	0.1053	0.1072	0.1041	0.1077	0.1034	0.1037	0.1017	0.1033	0.1013	0.1104	0.1075	0.1075	0.1077	0.1079	0.1124	0.1145	0.1115	0.1058	0.1075	0.1115	0.1107	0.1107	0.1111	0.1062
P	0.0972	0.1017	0.0979	0.1004	0.1043	0.1036	0.0982	0.0978	0.0993	0.1039	0.1003	0.1024	0.0983	0.1028	0.0965	0.0991	0.098	0.1037	0.1064	0.1016	0.104	0.103	0.1074	0.1063	0.1109	0.1054	0.1075	0.1067	0.1082	0.1082	0.1087	0.1091	0.111	0.1089	0.116	0.1066	0.1074	0.1072	0.1125	0.1136	0.1034	0.1099	0.1078	0.1078	0.1098	0.111	0.1157	0.148
Q	0.1059	0.0959	0.0955	0.0989	0.1009	0.0991	0.0984	0.0996	0.097	0.1006	0.1004	0.1016	0.0968	0.0971	0.1003	0.1063	0.1007	0.0969	0.0996	0.102	0.102	0.108	0.1046	0.1078	0.1039	0.1067	0.1034	0.1032	0.1082	0.1093	0.1062	0.1087	0.1094	0.1126	0.1058	0.1074	0.1114	0.1084	0.1082	0.1096	0.108	0.1091	0.1063	0.1107	0.1145	0.1101	0.1093	0.1186
R	0.0979	0.0983	0.1016	0.0997	0.0981	0.101	0.0994	0.0996	0.0982	0.1019	0.1004	0.0991	0.1028	0.0976	0.1074	0.1023	0.1115	0.1098	0.1044	0.1118	0.1124	0.1065	0.1104	0.1108	0.1107	0.1144	0.1139	0.1041	0.1134	0.1145	0.1176	0.1125	0.1069	0.1113	0.1132	0.1111	0.1103	0.1095	0.1152	0.1085	0.1101	0.1119	0.1134	0.1138	0.1088	0.1386	0.1135	0.1579
S	0.1061	0.1006	0.0999	0.0977	0.1008	0.0974	0.1017	0.0984	0.0976	0.1007	0.1018	0.0996	0.1027	0.0999	0.1033	0.1047	0.1012	0.1069	0.1089	0.1101	0.1111	0.1096	0.1078	0.1101	0.1062	0.1072	0.1065	0.1021	0.1037	0.1089	0.1102	0.1081	0.1054	0.1124	0.1075	0.11	0.1057	0.1109	0.1074	0.1115	0.108	0.1104	0.1059	0.1091	0.1161	0.109	0.1075	0.1118
T	0.096	0.1018	0.1004	0.1029	0.101	0.1033	0.1003	0.0993	0.0994	0.0983	0.1016	0.1051	0.1023	0.1028	0.1073	0.1031	0.1009	0.1067	0.1112	0.1124	0.1079	0.1093	0.1095	0.1172	0.1095	0.111	0.11	0.1112	0.1081	0.1127	0.1151	0.1155	0.1133	0.1106	0.1159	0.1103	0.1165	0.1132	0.105	0.1054	0.1098	0.1073	0.1122	0.1109	0.1125	0.107	0.1185	0.1725
U	0.1059	0.0984	0.0971	0.0998	0.1002	0.1008	0.1031	0.0982	0.1	0.1041	0.0995	0.1002	0.1006	0.1058	0.1057	0.1044	0.1063	0.1147	0.1029	0.1054	0.1043	0.1083	0.1124	0.1105	0.1106	0.1064	0.1038	0.1111	0.1069	0.1128	0.1068	0.1053	0.1065	0.1114	0.1127	0.1114	0.1113	0.1115	0.1069	0.1184	0.1088	0.1058	0.1103	0.1112	0.1025	0.1161	0.1076	0.1173
V	0.0973	0.0997	0.0958	0.1027	0.0982	0.0986	0.1021	0.0998	0.0982	0.1028	0.1	0.1005	0.1017	0.1054	0.1104	0.1008	0.1113	0.1057	0.1133	0.1146	0.1132	0.1109	0.1165	0.1168	0.1148	0.1104	0.1102	0.1095	0.1156	0.1131	0.1111	0.1168	0.114	0.113	0.1143	0.1126	0.1153	0.1136	0.1075	0.1092	0.11	0.108	0.113	0.1075	0.1142	0.1164	0.1165	0.1654
W	0.1062	0.1	0.1009	0.1014	0.0979	0.0968	0.1023	0.1018	0.1033	0.1044	0.1024	0.0975	0.1005	0.1027	0.0975	0.1013	0.1056	0.1021	0.1042	0.1038	0.1046	0.1165	0.1024	0.1158	0.1104	0.1067	0.1119	0.1164	0.1106	0.1087	0.1082	0.1163	0.1136	0.1061	0.1141	0.1108	0.1035	0.1126	0.1047	0.1071	0.1093	0.1046	0.1045	0.1073	0.1078	0.1049	0.1163	0.1147
X	0.0954	0.1013	0.1039	0.1023	0.1033	0.0978	0.1009	0.1023	0.1007	0.1026	0.1049	0.1023	0.0996	0.1026	0.11	0.1136	0.1096	0.1147	0.1095	0.115	0.1153	0.1144	0.1116	0.1105	0.1158	0.106	0.1119	0.1109	0.1106	0.1117	0.1127	0.1125	0.1132	0.1171	0.1113	0.1127	0.107	0.1159	0.1126	0.1156	0.1106	0.1185	0.1048	0.1112	0.1102	0.1096	0.1172	0.1637
Y	0.111	0.1014	0.1022	0.0982	0.1016	0.1027	0.1106	0.1067	0.1067	0.1045	0.1064	0.0999	0.0985	0.1032	0.1003	0.1049	0.1099	0.1044	0.1112	0.1189	0.1076	0.1081	0.1079	0.1147	0.1101	0.0984	0.1121	0.1116	0.1106	0.108	0.1095	0.1147	0.1127	0.1097	0.1086	0.1067	0.0997	0.1135	0.1128	0.116	0.1051	0.1084	0.1063	0.113	0.1019	0.1087	0.1128	0.1075
Z	0.0944	0.0982	0.1047	0.099	0.0986	0.1021	0.1059	0.1106	0.1084	0.1103	0.1133	0.1067	0.1141	0.1058	0.1087	0.1167	0.1126	0.1112	0.1153	0.1146	0.1172	0.1146	0.1101	0.1152	0.1099	0.1152	0.112	0.1122	0.1122	0.1164	0.1139	0.1137	0.1192	0.111	0.1154	0.1144	0.1109	0.1107	0.1154	0.1112	0.1079	0.1082	0.1081	0.111	0.1076	0.1078	0.1145	0.1621
AA	0.1091	0.0977	0.1024	0.0997	0.0978	0.106	0.1095	0.1114	0.1095	0.1045	0.1075	0.1022	0.1065	0.1073	0.1054	0.1238	0.1127	0.1053	0.1181	0.1105	0.1136	0.1223	0.1208	0.1093	0.1098	0.1188	0.1106	0.1093	0.1063	0.114	0.1001	0.116	0.1146	0.113	0.1172	0.1146	0.1068	0.1097	0.1154	0.1142	0.1018	0.1088	0.1105	0.1046	0.1119	0.1072	0.1167	0.1121
AB	0.0966	0.1003	0.1021	0.1082	0.1033	0.1	0.1061	0.1094	0.1143	0.1063	0.119	0.1016	0.1023	0.1179	0.1028	0.1182	0.1115	0.1169	0.1151	0.1137	0.117	0.1237	0.1258	0.1106	0.1208	0.1203	0.1073	0.1273	0.1138	0.1174	0.1194	0.1148	0.1164	0.1095	0.1185	0.1074	0.1123	0.1118	0.1142	0.1112	0.1088	0.1137	0.1106	0.1176	0.112	0.112	0.1126	0.1739
AC	0.1126	0.101	0.1021	0.0995	0.0967	0.0995	0.1139	0.112	0.1081	0.1092	0.104	0.1079	0.1088	0.1058	0.1099	0.1076	0.1122	0.1041	0.117	0.1124	0.1098	0.1128	0.1101	0.124	0.1263	0.113	0.1053	0.1081	0.1073	0.1094	0.1143	0.1118	0.1122	0.1077	0.1192	0.1099	0.1077	0.1088	0.1084	0.1134	0.1116	0.1081	0.1114	0.1096	0.1119	0.1118	0.1105	0.1112
AD	0.1057	0.112	0.1003	0.1021	0.1166	0.1122	0.1172	0.1165	0.1048	0.1226	0.1083	0.1092	0.1084	0.1185	0.1239	0.1226	0.1202	0.1254	0.1183	0.1175	0.1191	0.1283	0.1261	0.1216	0.1305	0.1207	0.1191	0.1197	0.1186	0.1166	0.1173	0.1143	0.1154	0.106	0.1134	0.1108	0.1128	0.1172	0.1114	0.1212	0.1166	0.1119	0.1113	0.1103	0.1091	0.1131	0.1137	0.1781
AE	0.1168	0.1008	0.1038	0.0998	0.1056	0.1046	0.1076	0.1109	0.1077	0.1083	0.1042	0.1093	0.1014	0.1125	0.1071	0.1113	0.1104	0.1058	0.1169	0.1123	0.1139	0.1102	0.116	0.1241	0.1109	0.1058	0.1076	0.1233	0.1122	0.1135	0.1176	0.1056	0.113	0.1074	0.1167	0.1133	0.1104	0.1123	0.1083	0.1082	0.1052	0.1078	0.1133	0.1141	0.1057	0.1355	0.1082	0.1147
AF	0.1094	0.1056	0.1068	0.1144	0.1086	0.1045	0.1083	0.1112	0.1098	0.116	0.1112	0.1158	0.1116	0.1262	0.119	0.1259	0.1208	0.117	0.1275	0.1261	0.1257	0.1205	0.1208	0.1194	0.1223	0.1224	0.1244	0.1238	0.1146	0.1203	0.1273	0.1194	0.1218	0.113	0.1158	0.1143	0.1161	0.1202	0.1088	0.1113	0.1106	0.1099	0.1132	0.1129	0.1223	0.1115	0.1142	0.1829
Time [s]	11998.9
Temp. [°C]	30
Cycle Nr.	11
<>	1	2	3	4	5	6	7	8	9	10	11	12	13	14	15	16	17	18	19	20	21	22	23	24	25	26	27	28	29	30	31	32	33	34	35	36	37	38	39	40	41	42	43	44	45	46	47	48
A	0.1119	0.1009	0.1067	0.1029	0.1078	0.1037	0.0998	0.1039	0.1095	0.1071	0.1084	0.0984	0.1066	0.0971	0.1019	0.0974	0.1149	0.1034	0.104	0.1045	0.0984	0.1	0.1003	0.105	0.1024	0.1086	0.1089	0.107	0.101	0.1041	0.1075	0.1065	0.1081	0.1013	0.1032	0.1037	0.1126	0.1097	0.1102	0.1105	0.1138	0.1129	0.1093	0.1124	0.1124	0.1129	0.1133	0.1101
B	0.1027	0.1081	0.1055	0.1098	0.1076	0.0998	0.1019	0.0977	0.1021	0.1022	0.0988	0.1033	0.1028	0.1008	0.1018	0.1022	0.1049	0.1009	0.1002	0.1062	0.1063	0.1077	0.1057	0.1075	0.1067	0.1077	0.1016	0.1079	0.1008	0.1061	0.1041	0.1026	0.1064	0.11	0.1044	0.1098	0.1042	0.1122	0.1102	0.1074	0.1088	0.1083	0.1103	0.111	0.1071	0.1193	0.1241	0.1284
C	0.1062	0.1055	0.1025	0.1058	0.0984	0.1072	0.0979	0.0983	0.1011	0.1006	0.1056	0.1055	0.1028	0.0995	0.1036	0.0975	0.1047	0.1024	0.0988	0.1026	0.1019	0.1029	0.1187	0.104	0.1035	0.1004	0.0982	0.1006	0.108	0.1062	0.1037	0.1069	0.1022	0.1101	0.1073	0.1013	0.1022	0.1128	0.1033	0.107	0.1059	0.1058	0.1135	0.1146	0.1077	0.1123	0.111	0.1052
D	0.1059	0.1012	0.1084	0.1012	0.1027	0.1056	0.1036	0.1038	0.1003	0.0968	0.1035	0.1013	0.1023	0.104	0.1003	0.0993	0.1042	0.0989	0.1033	0.1024	0.1055	0.1087	0.1022	0.1046	0.1067	0.1078	0.101	0.1034	0.1072	0.1046	0.1063	0.1093	0.1037	0.1098	0.1029	0.114	0.1112	0.1111	0.1068	0.1098	0.118	0.1159	0.1128	0.1159	0.1202	0.1213	0.116	0.1369
E	0.1062	0.1043	0.1036	0.1045	0.1018	0.1036	0.1036	0.1038	0.1009	0.096	0.0957	0.1036	0.1042	0.1018	0.1039	0.1079	0.1	0.1031	0.107	0.1018	0.1013	0.1113	0.1076	0.1042	0.1045	0.1053	0.1034	0.1087	0.1103	0.1023	0.1007	0.1043	0.1093	0.1065	0.1124	0.1079	0.1039	0.1141	0.1085	0.1123	0.1072	0.1194	0.1088	0.1142	0.1193	0.1159	0.1078	0.1129
F	0.1023	0.0965	0.1034	0.1027	0.0974	0.0947	0.1009	0.0983	0.1072	0.0968	0.1034	0.1033	0.1032	0.0989	0.0976	0.0994	0.101	0.0996	0.1089	0.1018	0.1016	0.1067	0.1064	0.1102	0.1028	0.1021	0.113	0.1029	0.1089	0.1084	0.1066	0.1042	0.1037	0.1122	0.1118	0.1052	0.1108	0.1149	0.1154	0.1163	0.1099	0.1095	0.1104	0.1225	0.1224	0.1092	0.1242	0.1327
G	0.1005	0.1051	0.1019	0.101	0.1084	0.105	0.1082	0.1055	0.1057	0.1021	0.1059	0.107	0.1094	0.1073	0.103	0.104	0.1073	0.1062	0.1036	0.1011	0.1078	0.1066	0.1016	0.1072	0.1092	0.1114	0.1019	0.1095	0.1085	0.1099	0.1043	0.1009	0.1078	0.1124	0.1134	0.1147	0.1147	0.1159	0.1161	0.1157	0.1127	0.1178	0.1126	0.1093	0.1177	0.1168	0.1106	0.1101
H	0.105	0.1011	0.1036	0.104	0.0991	0.1041	0.1028	0.104	0.1062	0.0993	0.0985	0.0997	0.0988	0.103	0.1012	0.101	0.1073	0.0993	0.1026	0.1046	0.1032	0.104	0.1077	0.1058	0.1011	0.1079	0.1007	0.1028	0.1058	0.1053	0.1106	0.1105	0.1123	0.1088	0.1092	0.1071	0.1125	0.105	0.1221	0.1134	0.1061	0.1065	0.1145	0.1191	0.1216	0.117	0.1149	0.1349
I	0.1051	0.0992	0.1004	0.1031	0.1024	0.1032	0.1036	0.0966	0.1009	0.1019	0.0977	0.0977	0.1037	0.1003	0.0993	0.1023	0.1053	0.1058	0.1052	0.1006	0.1053	0.1017	0.1009	0.1067	0.106	0.1096	0.1015	0.1063	0.1096	0.1019	0.1072	0.1021	0.1034	0.1095	0.1136	0.1109	0.1119	0.1334	0.1086	0.1154	0.1065	0.1134	0.1113	0.1149	0.1117	0.1076	0.1089	0.1141
J	0.1034	0.0993	0.1003	0.1035	0.1015	0.1019	0.1068	0.1014	0.0992	0.103	0.0978	0.1011	0.0998	0.1042	0.1006	0.1058	0.0992	0.1023	0.1089	0.1059	0.1036	0.1014	0.1019	0.1089	0.1025	0.1032	0.1086	0.1029	0.1112	0.1123	0.1098	0.1024	0.1115	0.1087	0.1114	0.103	0.1112	0.1059	0.1054	0.1093	0.1145	0.1086	0.1077	0.1085	0.1092	0.1119	0.1143	0.1454
K	0.107	0.1024	0.099	0.0994	0.1031	0.0993	0.1025	0.1062	0.0984	0.0974	0.0995	0.0977	0.0978	0.1017	0.0997	0.1046	0.1047	0.1049	0.1015	0.1095	0.1023	0.1022	0.101	0.1007	0.1031	0.1066	0.1101	0.1057	0.1049	0.1078	0.1093	0.1068	0.1145	0.1104	0.1084	0.1046	0.1071	0.1099	0.1048	0.1038	0.1095	0.1138	0.1108	0.1134	0.1064	0.1091	0.1019	0.1103
L	0.1019	0.0963	0.1027	0.0991	0.0989	0.0975	0.0993	0.1027	0.0992	0.0962	0.1024	0.0981	0.1009	0.1063	0.0996	0.1081	0.0996	0.1076	0.1024	0.1045	0.1029	0.106	0.1028	0.1087	0.1121	0.1088	0.1035	0.1063	0.1121	0.1078	0.1087	0.1086	0.1118	0.1034	0.1113	0.1095	0.1124	0.1044	0.1077	0.1	0.1068	0.1101	0.1101	0.1079	0.1124	0.1098	0.1132	0.1348
M	0.1001	0.0958	0.0967	0.0948	0.0955	0.1024	0.1032	0.104	0.1045	0.1005	0.1049	0.109	0.1041	0.1058	0.1018	0.0998	0.106	0.0992	0.1059	0.101	0.1013	0.106	0.1024	0.1046	0.1014	0.1077	0.1063	0.1033	0.1092	0.1074	0.1091	0.105	0.1078	0.1099	0.1016	0.1107	0.1043	0.11	0.1072	0.1127	0.1118	0.1047	0.1028	0.1091	0.1061	0.1097	0.1176	0.1099
N	0.099	0.1002	0.1026	0.1051	0.1014	0.1021	0.1009	0.1007	0.1011	0.0983	0.1081	0.0988	0.0983	0.1054	0.1001	0.1088	0.1086	0.1052	0.1156	0.1062	0.1093	0.1104	0.1107	0.1073	0.1041	0.1062	0.1058	0.1095	0.1047	0.1096	0.1083	0.1066	0.1059	0.1076	0.113	0.1099	0.1071	0.1058	0.1101	0.1158	0.1146	0.1118	0.1061	0.1065	0.1187	0.1133	0.1136	0.1459
O	0.1049	0.1013	0.1003	0.1001	0.102	0.0991	0.0989	0.1012	0.1035	0.0968	0.0955	0.1054	0.1007	0.1037	0.0979	0.1051	0.1044	0.1051	0.1055	0.1068	0.1074	0.108	0.103	0.1073	0.1054	0.109	0.1058	0.1088	0.1031	0.1035	0.1007	0.1033	0.101	0.111	0.1097	0.109	0.109	0.1078	0.114	0.1152	0.1129	0.1068	0.1073	0.1125	0.1117	0.112	0.1121	0.1056
P	0.0969	0.1025	0.0973	0.1017	0.1055	0.1047	0.0982	0.0974	0.0989	0.1055	0.0999	0.1019	0.0982	0.1038	0.0967	0.0987	0.0982	0.104	0.108	0.1012	0.1043	0.1034	0.1085	0.1064	0.1131	0.1057	0.1096	0.1091	0.1102	0.1108	0.1108	0.1104	0.1131	0.1113	0.1185	0.1091	0.1082	0.1082	0.115	0.1159	0.1043	0.1097	0.1085	0.1093	0.1109	0.1124	0.1163	0.1474
Q	0.1068	0.0959	0.0955	0.1007	0.1023	0.099	0.0987	0.1017	0.0971	0.1025	0.1021	0.1034	0.0967	0.0975	0.1003	0.1077	0.1003	0.0971	0.1011	0.1011	0.1023	0.1073	0.1046	0.1068	0.1037	0.109	0.1049	0.1032	0.108	0.1111	0.1056	0.1104	0.1106	0.1142	0.1061	0.1071	0.1134	0.1092	0.1082	0.111	0.1102	0.1103	0.1062	0.1124	0.1158	0.1114	0.1079	0.1201
R	0.0998	0.1001	0.1029	0.1008	0.0977	0.1024	0.1009	0.0992	0.0978	0.1032	0.1016	0.0984	0.1041	0.0968	0.1088	0.1017	0.1123	0.1111	0.1044	0.1126	0.1135	0.1056	0.1106	0.1118	0.1118	0.1141	0.1133	0.104	0.1147	0.1149	0.1186	0.1144	0.1066	0.111	0.1146	0.1124	0.1108	0.1096	0.1172	0.1076	0.1115	0.1133	0.1143	0.1157	0.1086	0.1397	0.1152	0.1603
S	0.1077	0.0996	0.1008	0.0972	0.1018	0.0974	0.103	0.0984	0.0977	0.1035	0.103	0.0995	0.1025	0.1001	0.1057	0.1066	0.1014	0.1087	0.1102	0.1119	0.1125	0.1119	0.108	0.1117	0.1071	0.1101	0.108	0.1028	0.1033	0.1106	0.112	0.1099	0.1048	0.1133	0.1075	0.1111	0.106	0.111	0.1086	0.1123	0.1086	0.1119	0.1052	0.1101	0.1164	0.1087	0.1081	0.1121
T	0.0962	0.1031	0.1019	0.1043	0.1008	0.1048	0.1001	0.0989	0.0993	0.0984	0.1031	0.1053	0.1019	0.1015	0.1063	0.1027	0.1007	0.1076	0.112	0.1098	0.109	0.1069	0.1093	0.1173	0.1088	0.1119	0.1109	0.1128	0.1075	0.1121	0.1137	0.117	0.1144	0.1103	0.1168	0.1101	0.1175	0.1134	0.1054	0.1057	0.1115	0.1073	0.1133	0.109	0.1124	0.1094	0.1218	0.1671
U	0.1073	0.098	0.0969	0.1014	0.1014	0.1007	0.105	0.0986	0.0998	0.1062	0.0993	0.1008	0.101	0.1078	0.1069	0.1075	0.107	0.1172	0.1049	0.1052	0.107	0.1111	0.1158	0.1115	0.1133	0.1057	0.1043	0.1129	0.1058	0.1159	0.1074	0.1055	0.106	0.1117	0.1133	0.113	0.1119	0.1117	0.1068	0.1188	0.1096	0.1049	0.111	0.1124	0.1013	0.1173	0.1063	0.1188
V	0.0971	0.1011	0.0956	0.1023	0.0976	0.0991	0.1034	0.0981	0.0979	0.1028	0.1014	0.0985	0.1028	0.1071	0.1105	0.0998	0.1107	0.1078	0.1154	0.1132	0.1131	0.1109	0.1169	0.1166	0.117	0.1127	0.1088	0.1102	0.1172	0.1153	0.1112	0.1191	0.1144	0.1138	0.1164	0.1147	0.118	0.1162	0.109	0.1096	0.1132	0.1095	0.1146	0.1081	0.117	0.1212	0.1203	0.1699
W	0.1077	0.1011	0.102	0.103	0.0984	0.0969	0.1054	0.1039	0.1052	0.106	0.1028	0.0973	0.1023	0.1042	0.0981	0.1017	0.1076	0.1028	0.1061	0.104	0.1057	0.1187	0.103	0.1148	0.1124	0.1072	0.1144	0.119	0.1122	0.112	0.1085	0.1189	0.1148	0.1085	0.1143	0.1127	0.1057	0.1138	0.1056	0.1075	0.1116	0.1051	0.105	0.1084	0.1099	0.1062	0.119	0.1182
X	0.0946	0.1031	0.1044	0.1049	0.1061	0.0984	0.1019	0.1042	0.1023	0.1038	0.1064	0.1044	0.1002	0.1051	0.114	0.1162	0.1118	0.1186	0.1142	0.113	0.1183	0.1169	0.1143	0.1147	0.1185	0.1079	0.1157	0.1133	0.1118	0.1154	0.1145	0.1175	0.1142	0.1216	0.115	0.1126	0.11	0.1181	0.1143	0.118	0.1116	0.1207	0.1054	0.1131	0.1107	0.1123	0.1215	0.1715
Y	0.1101	0.1027	0.1031	0.0981	0.1031	0.1048	0.1123	0.1061	0.1069	0.1046	0.1062	0.0996	0.0998	0.103	0.1	0.1065	0.109	0.1076	0.1129	0.1189	0.1112	0.1086	0.1106	0.113	0.1099	0.1009	0.1117	0.1128	0.1104	0.1085	0.1086	0.1168	0.1114	0.1116	0.1093	0.1066	0.1003	0.1152	0.1165	0.1167	0.1055	0.1101	0.1079	0.1151	0.1053	0.1087	0.1148	0.1086
Z	0.0943	0.0985	0.1051	0.1007	0.0988	0.1043	0.1062	0.1106	0.1105	0.1108	0.1127	0.1077	0.1154	0.1068	0.1104	0.1158	0.1154	0.1128	0.1149	0.114	0.1192	0.1152	0.1108	0.1171	0.1106	0.1171	0.1122	0.1134	0.1121	0.118	0.1141	0.1162	0.1189	0.1114	0.1164	0.1134	0.1135	0.11	0.1181	0.1138	0.1077	0.1093	0.1115	0.1124	0.1087	0.1081	0.1136	0.1607
AA	0.1089	0.0975	0.1022	0.102	0.0983	0.1064	0.1111	0.1104	0.1095	0.1061	0.1086	0.1035	0.1064	0.1067	0.1081	0.1241	0.1128	0.1063	0.119	0.1111	0.1166	0.1222	0.1229	0.1098	0.1098	0.1196	0.1119	0.1084	0.1059	0.116	0.1013	0.1159	0.1147	0.114	0.1186	0.1141	0.1067	0.1089	0.1166	0.1133	0.1013	0.11	0.1115	0.1044	0.1127	0.1069	0.115	0.1136
AB	0.096	0.0998	0.1014	0.1102	0.1048	0.0999	0.1056	0.107	0.1153	0.1038	0.1173	0.1022	0.1018	0.1172	0.1017	0.1155	0.1108	0.1165	0.1124	0.1121	0.1166	0.12	0.1222	0.1089	0.116	0.1196	0.1067	0.1258	0.1107	0.1155	0.1183	0.1152	0.1151	0.1086	0.1188	0.1063	0.1135	0.1118	0.1151	0.1124	0.1073	0.1147	0.1122	0.1176	0.1112	0.1136	0.1129	0.1718
AC	0.114	0.1021	0.1047	0.1029	0.0975	0.1011	0.1168	0.1155	0.111	0.113	0.1067	0.1076	0.1105	0.1086	0.1117	0.1105	0.1117	0.1062	0.1193	0.1155	0.1141	0.114	0.1133	0.1269	0.1307	0.114	0.1092	0.1103	0.1102	0.112	0.1185	0.115	0.1136	0.111	0.1222	0.1117	0.1104	0.111	0.1122	0.1146	0.1118	0.1094	0.1128	0.1143	0.1128	0.1131	0.1129	0.1132
AD	0.1069	0.1131	0.0997	0.1028	0.1184	0.1136	0.1187	0.1169	0.1055	0.1216	0.1096	0.1097	0.1107	0.1193	0.1248	0.1244	0.1218	0.1265	0.1166	0.1151	0.1188	0.1264	0.1267	0.1224	0.1315	0.1165	0.1201	0.1197	0.1175	0.1167	0.1163	0.1162	0.1131	0.1062	0.1149	0.1101	0.113	0.1176	0.1117	0.1219	0.1151	0.1131	0.1135	0.1106	0.1102	0.1158	0.1156	0.182
AE	0.1158	0.1005	0.1052	0.1008	0.1068	0.1063	0.1086	0.1132	0.1089	0.1103	0.1059	0.1111	0.1023	0.1157	0.1096	0.1133	0.109	0.1086	0.1181	0.1143	0.116	0.1154	0.1182	0.1274	0.1132	0.1068	0.1095	0.1262	0.1141	0.1155	0.1194	0.1084	0.1131	0.1101	0.1185	0.1137	0.1136	0.1149	0.109	0.1096	0.1058	0.1098	0.1163	0.1174	0.1061	0.1387	0.109	0.1186
AF	0.1099	0.1045	0.1071	0.1119	0.1093	0.1026	0.1089	0.1101	0.1096	0.1152	0.1129	0.1148	0.113	0.1254	0.1198	0.1251	0.1189	0.1185	0.1265	0.1256	0.1249	0.117	0.1197	0.122	0.1218	0.1198	0.1191	0.1236	0.1112	0.1186	0.1243	0.1184	0.1174	0.1132	0.1131	0.1148	0.117	0.1205	0.1085	0.1126	0.1131	0.111	0.1156	0.1144	0.1241	0.1106	0.1139	0.1859
Time [s]	13198.8
Temp. [°C]	30
Cycle Nr.	12
<>	1	2	3	4	5	6	7	8	9	10	11	12	13	14	15	16	17	18	19	20	21	22	23	24	25	26	27	28	29	30	31	32	33	34	35	36	37	38	39	40	41	42	43	44	45	46	47	48
A	0.1161	0.1018	0.1081	0.104	0.1119	0.107	0.1007	0.1078	0.1127	0.1114	0.1115	0.0988	0.11	0.0974	0.1049	0.0974	0.119	0.1041	0.1073	0.1083	0.0979	0.1006	0.1003	0.1082	0.1028	0.1121	0.1123	0.1076	0.1016	0.1046	0.1072	0.11	0.1119	0.1015	0.1038	0.1044	0.1165	0.1134	0.1144	0.1135	0.1181	0.113	0.1105	0.1165	0.1162	0.1169	0.117	0.1102
B	0.1023	0.1103	0.1079	0.1113	0.1103	0.0988	0.1007	0.0973	0.1048	0.1049	0.0981	0.1059	0.1066	0.1004	0.1043	0.1057	0.1082	0.1005	0.0999	0.1082	0.1096	0.1104	0.1083	0.111	0.1093	0.1098	0.1016	0.1095	0.1007	0.1089	0.1037	0.1025	0.1057	0.1135	0.1036	0.1118	0.104	0.1143	0.1095	0.1097	0.1079	0.1078	0.1096	0.1132	0.1073	0.1212	0.128	0.1309
C	0.107	0.1086	0.1031	0.1085	0.0986	0.1107	0.0983	0.0985	0.1006	0.1013	0.1083	0.1089	0.1063	0.1	0.1066	0.0973	0.1074	0.102	0.0992	0.1031	0.102	0.1034	0.1213	0.1047	0.1038	0.1004	0.0984	0.1006	0.1111	0.1062	0.1027	0.1092	0.1021	0.113	0.1079	0.1016	0.1025	0.1132	0.104	0.1099	0.1064	0.1064	0.1162	0.1185	0.1087	0.1157	0.1118	0.1057
D	0.1068	0.1015	0.112	0.1013	0.1057	0.1063	0.1067	0.1044	0.1008	0.0966	0.1059	0.1012	0.1048	0.1062	0.1001	0.0996	0.107	0.099	0.1031	0.1024	0.1089	0.1116	0.1024	0.1073	0.1097	0.1099	0.1005	0.1033	0.1091	0.1079	0.11	0.1125	0.1032	0.1125	0.102	0.1162	0.114	0.1139	0.1069	0.113	0.1211	0.1162	0.1158	0.1183	0.1239	0.1256	0.1172	0.1395
E	0.1058	0.1076	0.1036	0.1042	0.1017	0.1065	0.1058	0.1037	0.1041	0.0963	0.0956	0.1036	0.1075	0.1016	0.1065	0.111	0.0998	0.1027	0.1099	0.101	0.1012	0.1138	0.1103	0.1072	0.1069	0.1053	0.1034	0.1085	0.1129	0.1021	0.1006	0.1036	0.1117	0.1063	0.1149	0.1075	0.1039	0.1168	0.1085	0.1146	0.1071	0.1191	0.109	0.1171	0.1221	0.119	0.1078	0.1166
F	0.1053	0.0965	0.1063	0.1059	0.0976	0.0953	0.1041	0.0979	0.11	0.0968	0.1058	0.1064	0.1063	0.0989	0.0979	0.0993	0.1015	0.1002	0.1118	0.1016	0.1016	0.1099	0.1087	0.1133	0.1029	0.102	0.1157	0.1029	0.111	0.1103	0.1062	0.1041	0.1037	0.1142	0.1139	0.1049	0.1126	0.1175	0.1176	0.1157	0.1119	0.1093	0.1101	0.1247	0.1252	0.1096	0.1246	0.1342
G	0.1002	0.1029	0.101	0.0997	0.1091	0.1031	0.1095	0.1043	0.107	0.1042	0.1067	0.1091	0.1105	0.1088	0.1013	0.1026	0.1086	0.1087	0.1026	0.1004	0.1104	0.1093	0.1015	0.1094	0.1108	0.1132	0.101	0.1116	0.1104	0.112	0.1033	0.1002	0.1068	0.1127	0.1144	0.1157	0.1118	0.1166	0.1157	0.1167	0.1128	0.1176	0.1131	0.1072	0.1177	0.1168	0.1077	0.1079
H	0.1067	0.1031	0.1062	0.1064	0.0985	0.1061	0.1052	0.1061	0.1088	0.0991	0.0985	0.0994	0.0987	0.1056	0.1011	0.1004	0.1067	0.0993	0.1021	0.1042	0.1027	0.1036	0.1096	0.1085	0.1009	0.1099	0.1004	0.1031	0.1048	0.1052	0.1125	0.1096	0.1143	0.1112	0.1108	0.1092	0.1142	0.1041	0.1236	0.115	0.1056	0.1053	0.1163	0.1177	0.1233	0.1166	0.117	0.1407
I	0.1083	0.0993	0.1012	0.1035	0.1052	0.1062	0.1069	0.0963	0.1008	0.1047	0.0979	0.0977	0.1068	0.1003	0.0995	0.1027	0.1051	0.1082	0.1085	0.1007	0.1049	0.1019	0.1005	0.1094	0.1062	0.1121	0.1013	0.109	0.112	0.1014	0.1086	0.1021	0.1035	0.1085	0.116	0.1131	0.1109	0.1337	0.1078	0.1155	0.1068	0.1134	0.111	0.1177	0.1139	0.1072	0.1083	0.1164
J	0.1053	0.1014	0.1019	0.1057	0.1034	0.104	0.1092	0.1036	0.0985	0.1055	0.0977	0.1007	0.0995	0.1036	0.1004	0.1082	0.0991	0.1019	0.1114	0.1078	0.103	0.101	0.1019	0.1114	0.1025	0.1026	0.1096	0.1029	0.1133	0.1118	0.1114	0.1019	0.1131	0.1076	0.1131	0.1029	0.113	0.1049	0.1045	0.1106	0.1158	0.1076	0.1067	0.1082	0.1087	0.1143	0.1168	0.1523
K	0.1099	0.106	0.1	0.1004	0.1065	0.0995	0.1059	0.1086	0.0991	0.0974	0.0997	0.0977	0.0981	0.1043	0.0998	0.1075	0.1079	0.1074	0.1017	0.1119	0.101	0.1027	0.1003	0.1006	0.1029	0.1093	0.1095	0.1084	0.1049	0.1099	0.1107	0.1086	0.1162	0.112	0.1076	0.1038	0.1066	0.1117	0.1047	0.103	0.1119	0.1164	0.1102	0.1156	0.1064	0.1086	0.1021	0.1093
L	0.1053	0.0967	0.1029	0.0991	0.0993	0.0976	0.099	0.105	0.0992	0.0961	0.1041	0.0981	0.101	0.1088	0.0996	0.1075	0.0993	0.1101	0.1016	0.1063	0.102	0.1048	0.1021	0.1103	0.1139	0.1099	0.1028	0.1061	0.1142	0.1097	0.1098	0.1085	0.1135	0.1032	0.1135	0.1116	0.1137	0.1046	0.107	0.1003	0.1069	0.1085	0.1125	0.1079	0.1145	0.1093	0.1148	0.1372
M	0.0995	0.0961	0.0971	0.0949	0.0953	0.1048	0.1057	0.1068	0.1075	0.1001	0.1074	0.1115	0.1069	0.1081	0.1019	0.0993	0.109	0.099	0.108	0.101	0.101	0.108	0.1022	0.1038	0.1016	0.1096	0.1091	0.1029	0.1122	0.1101	0.1114	0.1044	0.1097	0.1115	0.101	0.1127	0.107	0.112	0.1088	0.1146	0.1114	0.1039	0.1025	0.1109	0.1056	0.1092	0.1198	0.1124
N	0.1002	0.1026	0.1053	0.1077	0.1037	0.1051	0.1039	0.1025	0.1035	0.0984	0.1098	0.0991	0.0981	0.1081	0.0999	0.1107	0.1109	0.1068	0.1164	0.1081	0.1104	0.1109	0.1124	0.1047	0.1028	0.1076	0.1049	0.1104	0.1037	0.1106	0.1067	0.1057	0.1045	0.1063	0.1138	0.1113	0.1054	0.1045	0.1117	0.1168	0.1161	0.1127	0.1057	0.1059	0.1204	0.1131	0.1157	0.1433
O	0.1073	0.1033	0.1024	0.0992	0.1035	0.0986	0.0975	0.104	0.1049	0.0961	0.0956	0.1082	0.0999	0.1058	0.0981	0.1079	0.1039	0.1073	0.1081	0.1093	0.1103	0.1106	0.1034	0.1075	0.1055	0.1116	0.1086	0.1114	0.1038	0.104	0.1012	0.1033	0.1014	0.1135	0.1118	0.1115	0.1122	0.1082	0.1174	0.1184	0.1154	0.1101	0.1084	0.1152	0.1147	0.1146	0.1144	0.1059
P	0.0978	0.1051	0.0977	0.105	0.1082	0.1072	0.0979	0.0976	0.0993	0.1075	0.1	0.1021	0.0979	0.1057	0.097	0.0982	0.0982	0.1029	0.1086	0.1004	0.1037	0.1021	0.1075	0.1052	0.1155	0.1049	0.1114	0.11	0.1115	0.1119	0.1126	0.1091	0.1147	0.1128	0.1203	0.1105	0.1073	0.107	0.1167	0.1187	0.1041	0.1104	0.1098	0.1086	0.1102	0.1104	0.1146	0.1496
Q	0.1094	0.0957	0.0956	0.1029	0.1042	0.0993	0.0984	0.1041	0.0971	0.105	0.1045	0.1061	0.0962	0.0972	0.0998	0.1095	0.1001	0.0968	0.1035	0.1008	0.1019	0.1067	0.104	0.1059	0.1033	0.1111	0.1069	0.1026	0.1073	0.1127	0.1053	0.1122	0.1119	0.1166	0.1053	0.1065	0.115	0.1109	0.1082	0.1129	0.1121	0.1126	0.1061	0.1137	0.1175	0.1135	0.1071	0.1218
R	0.1024	0.1024	0.1047	0.1035	0.0974	0.1045	0.1033	0.0989	0.0976	0.105	0.104	0.0982	0.1062	0.0969	0.1103	0.1014	0.1155	0.1128	0.104	0.1149	0.1157	0.1036	0.1106	0.1132	0.1146	0.1125	0.1125	0.1035	0.1172	0.1142	0.1199	0.1173	0.106	0.1098	0.1161	0.1145	0.1106	0.1085	0.1184	0.1072	0.1136	0.1149	0.1175	0.1177	0.1086	0.1395	0.1163	0.1595
S	0.1093	0.0995	0.1043	0.0975	0.1047	0.0975	0.1051	0.0986	0.0978	0.1053	0.1056	0.0996	0.1021	0.1004	0.1069	0.1086	0.1008	0.1092	0.1115	0.1137	0.1141	0.1128	0.1075	0.1125	0.1054	0.1108	0.1099	0.102	0.1035	0.1126	0.1125	0.1118	0.1052	0.1157	0.1074	0.1136	0.1068	0.1147	0.1112	0.1155	0.1116	0.1158	0.106	0.1134	0.1162	0.1098	0.1127	0.1135
T	0.0961	0.1054	0.1051	0.1057	0.1003	0.1069	0.0997	0.0987	0.0989	0.0981	0.1057	0.1075	0.1019	0.1009	0.1063	0.1029	0.1008	0.1103	0.1144	0.1141	0.1113	0.1071	0.11	0.1189	0.1091	0.1146	0.1142	0.1155	0.1077	0.1125	0.1129	0.12	0.1173	0.1104	0.119	0.1104	0.1203	0.1167	0.1063	0.1061	0.1144	0.1081	0.1174	0.1103	0.1124	0.1089	0.1226	0.1704
U	0.1104	0.0983	0.0969	0.1047	0.1046	0.1008	0.1074	0.0981	0.0999	0.108	0.0995	0.1011	0.1006	0.1093	0.1055	0.1091	0.1058	0.1156	0.1063	0.1047	0.1053	0.1116	0.117	0.1137	0.1152	0.1043	0.1036	0.1142	0.1061	0.1184	0.1058	0.1057	0.1052	0.1105	0.1115	0.1154	0.1133	0.1108	0.1067	0.1211	0.1125	0.1053	0.1131	0.1145	0.1022	0.1197	0.1069	0.1218
V	0.097	0.1033	0.0953	0.1022	0.0972	0.098	0.1052	0.0977	0.0977	0.1018	0.1036	0.0998	0.1046	0.109	0.1088	0.0993	0.1093	0.1094	0.1162	0.113	0.1125	0.108	0.1167	0.1147	0.1188	0.1139	0.1085	0.108	0.1187	0.1166	0.1095	0.122	0.1134	0.1133	0.1178	0.1166	0.1195	0.1175	0.1088	0.1092	0.1155	0.108	0.1169	0.1077	0.1185	0.1226	0.121	0.1707
W	0.1073	0.1026	0.1044	0.1058	0.0987	0.0969	0.108	0.106	0.1075	0.1092	0.1032	0.0976	0.1056	0.1075	0.0983	0.1019	0.1107	0.103	0.1081	0.104	0.1052	0.1205	0.1034	0.1146	0.1153	0.1073	0.1176	0.1222	0.1141	0.1156	0.1089	0.121	0.1175	0.1113	0.113	0.115	0.1047	0.1167	0.1062	0.1064	0.1134	0.1047	0.1048	0.1074	0.1122	0.1058	0.1206	0.1203
X	0.0945	0.1048	0.1028	0.1054	0.1061	0.0975	0.1	0.1055	0.0999	0.1017	0.1044	0.1006	0.0991	0.1014	0.1126	0.1122	0.1071	0.1174	0.1137	0.1113	0.1138	0.111	0.1113	0.1125	0.1147	0.1051	0.1159	0.1103	0.1085	0.1154	0.11	0.1158	0.1159	0.121	0.1144	0.1113	0.1105	0.1183	0.1124	0.118	0.1142	0.1223	0.1037	0.1142	0.1079	0.1132	0.1204	0.1732
Y	0.1122	0.105	0.1055	0.0977	0.1045	0.1064	0.1138	0.1055	0.1064	0.1039	0.1057	0.0988	0.0982	0.1021	0.1001	0.1087	0.108	0.1085	0.1139	0.1206	0.1123	0.1076	0.1122	0.1116	0.1083	0.0984	0.1107	0.1141	0.1094	0.108	0.1069	0.1183	0.1109	0.1134	0.1073	0.1055	0.1001	0.1161	0.1167	0.1185	0.1051	0.1079	0.1107	0.1161	0.1061	0.1087	0.1162	0.1076
Z	0.0936	0.0983	0.1062	0.1032	0.0966	0.107	0.1054	0.112	0.1118	0.1143	0.112	0.1053	0.1169	0.1047	0.1125	0.1149	0.1152	0.1148	0.1139	0.1109	0.1204	0.1151	0.1107	0.1173	0.11	0.1196	0.1124	0.1152	0.1114	0.1203	0.1121	0.1183	0.1214	0.111	0.1146	0.113	0.1137	0.1093	0.1192	0.1143	0.1084	0.1089	0.1132	0.111	0.1066	0.1066	0.1123	0.1693
AA	0.1068	0.0971	0.1019	0.1019	0.0972	0.1052	0.113	0.1095	0.108	0.1074	0.1103	0.1056	0.1047	0.1052	0.1091	0.1247	0.114	0.1051	0.1188	0.1123	0.1164	0.1218	0.1237	0.1106	0.1086	0.1194	0.1123	0.1077	0.1059	0.1171	0.0997	0.1149	0.1145	0.1149	0.1181	0.1133	0.1049	0.1076	0.1175	0.1119	0.1013	0.1114	0.1127	0.1034	0.1138	0.1059	0.1159	0.1148
AB	0.0961	0.0999	0.1013	0.1123	0.1061	0.0996	0.1057	0.1072	0.1175	0.1041	0.1178	0.1007	0.1019	0.1185	0.1013	0.1161	0.1087	0.1187	0.1135	0.1113	0.1193	0.1181	0.123	0.1084	0.1183	0.1223	0.1069	0.1245	0.1111	0.1142	0.1191	0.1175	0.1169	0.1086	0.1205	0.1061	0.1156	0.1143	0.1167	0.1132	0.1079	0.1161	0.1139	0.1172	0.1099	0.1156	0.1107	0.1758
AC	0.1111	0.1024	0.1032	0.1019	0.0972	0.1005	0.1163	0.1163	0.1114	0.1155	0.1061	0.1125	0.1099	0.1068	0.1109	0.1125	0.1101	0.1077	0.1159	0.1155	0.1128	0.1138	0.1112	0.126	0.131	0.1141	0.1112	0.1082	0.1114	0.1111	0.1187	0.1133	0.1146	0.1129	0.1213	0.1103	0.1116	0.1117	0.1127	0.115	0.1104	0.1073	0.1131	0.1141	0.1128	0.1115	0.1121	0.1106
AD	0.108	0.1134	0.0989	0.106	0.1177	0.1138	0.119	0.1161	0.1058	0.1208	0.1111	0.1076	0.1112	0.1149	0.1241	0.1237	0.119	0.1255	0.115	0.1129	0.115	0.1234	0.1254	0.1209	0.129	0.1169	0.1236	0.1153	0.116	0.1141	0.1126	0.117	0.1109	0.1054	0.1144	0.1088	0.111	0.1178	0.1111	0.1221	0.1188	0.1132	0.1133	0.1086	0.1086	0.1165	0.116	0.1773
AE	0.116	0.101	0.1055	0.1016	0.1085	0.1056	0.1083	0.1126	0.1085	0.1129	0.1062	0.1091	0.104	0.1173	0.1128	0.1154	0.1088	0.111	0.1178	0.114	0.1158	0.118	0.1182	0.1265	0.1127	0.1057	0.1087	0.1252	0.1155	0.114	0.1175	0.1074	0.1121	0.1107	0.1162	0.1122	0.1138	0.1168	0.1085	0.1081	0.1049	0.1117	0.117	0.1174	0.1065	0.1381	0.1083	0.1186
AF	0.1123	0.1041	0.1092	0.1116	0.1102	0.1023	0.1111	0.1101	0.1108	0.1162	0.1143	0.1155	0.1152	0.1266	0.1213	0.1244	0.1183	0.1208	0.1279	0.1272	0.1225	0.1151	0.1221	0.1175	0.1211	0.1215	0.1213	0.1244	0.1105	0.1186	0.1211	0.1198	0.1176	0.1152	0.1113	0.1165	0.1177	0.1219	0.1077	0.1134	0.1143	0.1122	0.1169	0.1128	0.1262	0.1098	0.1162	0.1841
Time [s]	14398.8
Temp. [°C]	30
Cycle Nr.	13
<>	1	2	3	4	5	6	7	8	9	10	11	12	13	14	15	16	17	18	19	20	21	22	23	24	25	26	27	28	29	30	31	32	33	34	35	36	37	38	39	40	41	42	43	44	45	46	47	48
A	0.118	0.101	0.1066	0.1025	0.1159	0.1111	0.0999	0.1121	0.1147	0.115	0.1138	0.0986	0.1129	0.0972	0.1088	0.0975	0.1214	0.1031	0.1117	0.112	0.098	0.1002	0.1	0.1136	0.1022	0.1156	0.1156	0.1068	0.1012	0.1038	0.1067	0.1146	0.1165	0.1015	0.1035	0.1038	0.1203	0.1173	0.1186	0.117	0.121	0.1123	0.1094	0.1205	0.1201	0.1207	0.1204	0.1095
B	0.1031	0.114	0.1123	0.1151	0.1152	0.099	0.1007	0.0979	0.1095	0.1094	0.0981	0.11	0.1114	0.1007	0.1083	0.1107	0.1134	0.1006	0.1	0.1125	0.1141	0.1144	0.1131	0.1152	0.1141	0.1135	0.1017	0.1135	0.1009	0.1125	0.1042	0.1021	0.1062	0.1182	0.1037	0.1161	0.1039	0.119	0.1098	0.1137	0.1086	0.1081	0.1098	0.1177	0.108	0.124	0.1317	0.1327
C	0.1074	0.1123	0.1035	0.1131	0.0988	0.1144	0.0989	0.0988	0.1008	0.1016	0.1122	0.1135	0.1103	0.1003	0.1108	0.0973	0.112	0.1019	0.0993	0.1033	0.1019	0.1035	0.1259	0.1048	0.1041	0.1005	0.0986	0.1007	0.1149	0.1064	0.1025	0.1137	0.1021	0.117	0.1081	0.1018	0.1024	0.1129	0.1041	0.1141	0.1062	0.1067	0.1197	0.1223	0.1088	0.1206	0.1119	0.1055
D	0.1056	0.1007	0.114	0.0997	0.1097	0.1054	0.1109	0.1036	0.1002	0.0963	0.1098	0.1013	0.1084	0.1099	0.0999	0.0994	0.1107	0.0991	0.1032	0.1021	0.1134	0.115	0.1021	0.1116	0.1137	0.1136	0.1011	0.1035	0.1139	0.1118	0.1147	0.1176	0.1035	0.1158	0.1019	0.1198	0.1173	0.1167	0.1069	0.1167	0.1237	0.1153	0.1193	0.1212	0.1266	0.1291	0.1166	0.1477
E	0.107	0.1124	0.1042	0.1044	0.1023	0.1109	0.1101	0.1042	0.1084	0.0962	0.0956	0.1042	0.1123	0.1024	0.1115	0.1155	0.1004	0.1027	0.1141	0.1011	0.1015	0.1172	0.1147	0.1127	0.1121	0.106	0.1034	0.1088	0.1173	0.1023	0.101	0.1036	0.1161	0.1065	0.1192	0.1079	0.1041	0.1214	0.1089	0.1186	0.1078	0.1198	0.1091	0.1217	0.1267	0.1235	0.1078	0.1228
F	0.1084	0.096	0.1092	0.1092	0.0972	0.0948	0.1083	0.0974	0.1126	0.0969	0.1089	0.11	0.1101	0.0988	0.0978	0.0995	0.1008	0.0994	0.1148	0.1008	0.1017	0.115	0.1115	0.1168	0.1027	0.102	0.1192	0.1029	0.1157	0.1135	0.1059	0.1044	0.1033	0.1165	0.1182	0.1048	0.1162	0.1211	0.1204	0.1147	0.1139	0.1086	0.1093	0.1268	0.1275	0.1089	0.1249	0.1361
G	0.1008	0.1029	0.1014	0.1001	0.1133	0.1037	0.1144	0.1044	0.1116	0.1089	0.1104	0.1144	0.1146	0.1136	0.1023	0.1032	0.1131	0.1131	0.1033	0.101	0.1147	0.1142	0.1013	0.114	0.115	0.1182	0.1016	0.1165	0.1157	0.1163	0.104	0.1005	0.1076	0.1173	0.1193	0.1191	0.1128	0.1214	0.1207	0.1221	0.117	0.1222	0.1179	0.1078	0.1222	0.1217	0.1086	0.1083
H	0.1111	0.1073	0.1109	0.1104	0.0998	0.1105	0.1091	0.1095	0.1132	0.0989	0.0987	0.0998	0.0992	0.1101	0.1013	0.1004	0.1067	0.0998	0.1029	0.1051	0.103	0.1042	0.1135	0.1126	0.1012	0.1143	0.1011	0.1035	0.1047	0.1055	0.1164	0.1108	0.118	0.1155	0.1145	0.1139	0.1188	0.1048	0.1278	0.1192	0.1065	0.1064	0.1209	0.1189	0.1279	0.1181	0.1219	0.1412
I	0.1124	0.0989	0.1007	0.1026	0.1086	0.1093	0.1111	0.0956	0.1006	0.1089	0.0979	0.0977	0.1105	0.1001	0.0994	0.1025	0.1044	0.1119	0.1127	0.1007	0.1049	0.1019	0.1007	0.1137	0.1059	0.1161	0.1016	0.1128	0.1164	0.1015	0.1129	0.1022	0.1036	0.1086	0.1192	0.1175	0.1113	0.1332	0.1079	0.1151	0.1068	0.1133	0.1108	0.1211	0.1171	0.1069	0.1084	0.1208
J	0.1099	0.1046	0.1062	0.1101	0.1077	0.1083	0.1132	0.1078	0.0984	0.1098	0.0978	0.1013	0.1	0.1042	0.1007	0.112	0.0994	0.1023	0.1156	0.1114	0.1036	0.1012	0.1016	0.1156	0.1026	0.1025	0.1134	0.103	0.1175	0.112	0.1149	0.1021	0.1166	0.1083	0.1175	0.1029	0.1168	0.1056	0.1047	0.114	0.1195	0.1079	0.1069	0.1071	0.1091	0.1183	0.1215	0.156
K	0.1117	0.1094	0.0992	0.0996	0.1102	0.0993	0.1104	0.1112	0.0985	0.0972	0.0992	0.0977	0.0978	0.1082	0.0998	0.1109	0.112	0.1106	0.1016	0.115	0.1011	0.1024	0.101	0.1008	0.103	0.1137	0.1098	0.1115	0.1048	0.1132	0.1155	0.1121	0.1205	0.1151	0.1075	0.104	0.1061	0.1143	0.1044	0.1031	0.1149	0.1203	0.1104	0.1194	0.1058	0.1078	0.1017	0.1091
L	0.1088	0.0962	0.1025	0.099	0.0989	0.0974	0.099	0.1093	0.0989	0.0962	0.1076	0.0982	0.1008	0.1117	0.0996	0.1076	0.0992	0.1145	0.1019	0.1093	0.1028	0.1052	0.1026	0.1145	0.119	0.1134	0.1035	0.106	0.1184	0.1121	0.1143	0.108	0.117	0.1027	0.1169	0.1148	0.1171	0.1039	0.1074	0.0995	0.1062	0.1086	0.1149	0.1068	0.1164	0.109	0.1181	0.1409
M	0.0999	0.0961	0.0968	0.0949	0.0952	0.1077	0.1092	0.1099	0.1116	0.0997	0.1113	0.1151	0.1106	0.1117	0.1019	0.0994	0.1128	0.0989	0.1121	0.101	0.1012	0.1119	0.1025	0.1036	0.1016	0.1138	0.1126	0.1031	0.1158	0.1136	0.1149	0.1048	0.1129	0.115	0.1012	0.1165	0.1098	0.1161	0.1123	0.1182	0.1115	0.1043	0.1028	0.1141	0.1061	0.1097	0.1239	0.1171
N	0.0996	0.1056	0.1086	0.1115	0.1069	0.1075	0.1079	0.1061	0.1068	0.0983	0.1134	0.0989	0.0982	0.1108	0.0999	0.114	0.1143	0.1108	0.1204	0.1118	0.1137	0.1145	0.1168	0.1054	0.1033	0.1117	0.1051	0.1141	0.104	0.1142	0.106	0.1056	0.105	0.1064	0.1169	0.1147	0.1052	0.1048	0.1142	0.1194	0.1201	0.1156	0.1051	0.1053	0.1224	0.1127	0.1182	0.1475
O	0.1106	0.1068	0.1056	0.0994	0.107	0.0987	0.0985	0.108	0.1083	0.0967	0.0953	0.1117	0.0996	0.1093	0.0977	0.1107	0.1043	0.111	0.1116	0.1124	0.1151	0.1132	0.1031	0.1068	0.1051	0.1146	0.1116	0.1146	0.1028	0.1031	0.1006	0.1035	0.1009	0.1161	0.1143	0.1139	0.1141	0.107	0.1196	0.121	0.118	0.1136	0.1072	0.1169	0.117	0.1167	0.1171	0.1049
P	0.0965	0.1072	0.0971	0.1075	0.1112	0.1093	0.0981	0.0974	0.0987	0.1116	0.0996	0.1018	0.0983	0.109	0.097	0.0989	0.0985	0.1043	0.1133	0.102	0.1052	0.1033	0.1091	0.1057	0.1204	0.1052	0.1157	0.114	0.116	0.1163	0.1157	0.1105	0.1201	0.1158	0.1241	0.1149	0.1077	0.1084	0.1209	0.1223	0.1046	0.1097	0.1086	0.1088	0.1107	0.1134	0.1166	0.1529
Q	0.1142	0.0959	0.0953	0.1064	0.108	0.0984	0.0984	0.1079	0.0968	0.1086	0.1079	0.1087	0.0965	0.097	0.1003	0.1126	0.1005	0.097	0.1071	0.101	0.102	0.107	0.1043	0.1066	0.1039	0.1143	0.1099	0.1029	0.1077	0.1156	0.1057	0.1167	0.1143	0.1214	0.1057	0.1069	0.118	0.1147	0.1081	0.1169	0.1158	0.1149	0.1064	0.1181	0.1211	0.1174	0.1079	0.1247
R	0.106	0.1067	0.1075	0.1074	0.098	0.1087	0.1073	0.0991	0.0976	0.1085	0.1081	0.0982	0.1094	0.0966	0.1143	0.1015	0.119	0.1154	0.104	0.1187	0.1193	0.1047	0.1108	0.1176	0.1182	0.1125	0.1127	0.1038	0.1213	0.1145	0.124	0.1201	0.1063	0.1094	0.12	0.1181	0.1102	0.1091	0.1205	0.1064	0.116	0.117	0.1193	0.1199	0.1082	0.14	0.1198	0.1645
S	0.1125	0.0992	0.1077	0.0969	0.1073	0.0968	0.1077	0.098	0.0974	0.1091	0.1088	0.0988	0.1012	0.1003	0.1103	0.1121	0.1007	0.1127	0.1145	0.1174	0.1173	0.1166	0.1077	0.1166	0.1054	0.1142	0.1134	0.1021	0.1033	0.1152	0.1164	0.1147	0.1048	0.1196	0.1068	0.1165	0.1052	0.1168	0.1154	0.118	0.1145	0.1186	0.1052	0.1157	0.1175	0.1085	0.1151	0.1126
T	0.0963	0.1093	0.1087	0.1095	0.1003	0.1106	0.0991	0.0991	0.0991	0.098	0.1097	0.1106	0.1016	0.1003	0.1057	0.1026	0.1008	0.1134	0.1161	0.1166	0.1137	0.1066	0.1091	0.1226	0.1087	0.118	0.1179	0.1181	0.1077	0.1106	0.1124	0.1226	0.1202	0.1098	0.1219	0.1094	0.1233	0.12	0.1061	0.1059	0.1171	0.1079	0.1206	0.1087	0.1129	0.1085	0.1263	0.1756
U	0.1144	0.0983	0.0968	0.1083	0.1087	0.1008	0.1105	0.0979	0.0997	0.111	0.0994	0.1007	0.1003	0.1118	0.1046	0.1117	0.105	0.1136	0.1099	0.1045	0.1054	0.114	0.1197	0.1168	0.1179	0.1044	0.1028	0.1168	0.106	0.1205	0.1056	0.1048	0.1059	0.1098	0.1104	0.1186	0.1169	0.1103	0.1069	0.1248	0.117	0.1057	0.1175	0.1177	0.103	0.1232	0.1085	0.1258
V	0.0969	0.1071	0.0954	0.1024	0.097	0.0997	0.1089	0.0972	0.0981	0.1014	0.1074	0.1017	0.1081	0.112	0.1092	0.0996	0.1107	0.1128	0.1196	0.1113	0.1129	0.1083	0.1164	0.1168	0.1225	0.1174	0.1088	0.1085	0.1225	0.1201	0.1113	0.126	0.1124	0.1138	0.1219	0.1188	0.1241	0.1212	0.1092	0.1095	0.1175	0.1077	0.1207	0.1078	0.1233	0.1263	0.1257	0.1758
W	0.107	0.1054	0.1074	0.1098	0.0982	0.0965	0.1111	0.1087	0.1104	0.1124	0.1027	0.0976	0.1111	0.1118	0.0986	0.101	0.1137	0.1022	0.1113	0.104	0.1049	0.1223	0.1034	0.1137	0.1179	0.1072	0.12	0.1253	0.1168	0.1174	0.1087	0.1233	0.1203	0.1143	0.1124	0.1176	0.1051	0.1196	0.1059	0.1064	0.1163	0.1049	0.1044	0.1061	0.1169	0.105	0.1252	0.1239
X	0.0944	0.108	0.1035	0.1103	0.1107	0.0984	0.1002	0.1103	0.1017	0.1033	0.1057	0.1039	0.0994	0.1016	0.1176	0.1151	0.1106	0.1231	0.1208	0.1132	0.1171	0.1127	0.1139	0.1196	0.1183	0.1072	0.1218	0.1116	0.1107	0.1192	0.1135	0.1215	0.1197	0.1273	0.1201	0.1111	0.1148	0.1224	0.1139	0.1226	0.1161	0.1256	0.1059	0.1194	0.111	0.1156	0.1255	0.1808
Y	0.1148	0.1084	0.1078	0.0977	0.1082	0.1094	0.1168	0.1052	0.1061	0.1035	0.1049	0.0986	0.0996	0.1012	0.1015	0.1125	0.1077	0.1115	0.116	0.1226	0.1173	0.1072	0.1168	0.1113	0.1091	0.0986	0.1097	0.1165	0.1101	0.107	0.1073	0.121	0.1108	0.1168	0.1077	0.1055	0.1011	0.1204	0.1212	0.1221	0.1053	0.1085	0.1145	0.1191	0.1123	0.1087	0.1217	0.1084
Z	0.0935	0.0979	0.1088	0.1058	0.097	0.1114	0.1048	0.1149	0.1165	0.1167	0.1107	0.1056	0.1195	0.106	0.1163	0.1142	0.119	0.1182	0.1154	0.1133	0.1246	0.1181	0.111	0.1229	0.11	0.1238	0.1123	0.1185	0.1124	0.1219	0.1129	0.1217	0.1253	0.1114	0.1145	0.1127	0.1173	0.1107	0.1228	0.1176	0.1078	0.1079	0.1157	0.1099	0.1077	0.1071	0.1135	0.1737
AA	0.1073	0.0976	0.1017	0.1	0.0977	0.1055	0.1159	0.1098	0.1065	0.1112	0.114	0.1093	0.1055	0.1052	0.1148	0.1278	0.1183	0.1062	0.1225	0.1158	0.1215	0.1254	0.1283	0.1145	0.1093	0.1234	0.1155	0.1082	0.106	0.1196	0.1012	0.1155	0.1172	0.1188	0.1222	0.1139	0.1053	0.1089	0.1216	0.1123	0.101	0.1145	0.1175	0.1031	0.1188	0.1063	0.1213	0.1195
AB	0.0963	0.0999	0.1017	0.1154	0.1101	0.1008	0.1058	0.1083	0.1222	0.1043	0.118	0.1015	0.1022	0.1236	0.101	0.1159	0.1098	0.1231	0.1134	0.1133	0.1242	0.1201	0.1238	0.1109	0.1183	0.1275	0.1084	0.1265	0.1125	0.1158	0.1264	0.1226	0.1236	0.1096	0.1257	0.1073	0.1197	0.1185	0.1212	0.1165	0.1079	0.1216	0.1191	0.1177	0.1126	0.1184	0.1114	0.1755
AC	0.1131	0.1021	0.1027	0.1031	0.0966	0.1007	0.1146	0.1202	0.1142	0.1187	0.107	0.1142	0.1097	0.1055	0.1116	0.1129	0.109	0.106	0.116	0.1178	0.1173	0.1122	0.1112	0.1292	0.1323	0.1126	0.1138	0.1083	0.1147	0.1097	0.1225	0.1173	0.1175	0.116	0.1235	0.1101	0.114	0.1149	0.1156	0.118	0.1103	0.1077	0.1154	0.1169	0.1159	0.1105	0.1157	0.1103
AD	0.1112	0.1171	0.0988	0.1091	0.1211	0.1168	0.1214	0.1206	0.1053	0.1237	0.1139	0.1076	0.114	0.1146	0.1262	0.1253	0.123	0.1283	0.1152	0.1144	0.1155	0.1259	0.1279	0.1264	0.1315	0.1204	0.125	0.115	0.1169	0.1144	0.1152	0.1207	0.1142	0.1061	0.119	0.11	0.1123	0.1228	0.1126	0.1263	0.1233	0.1172	0.1192	0.1091	0.1098	0.1187	0.1195	0.1799
AE	0.1161	0.1014	0.1093	0.1017	0.1117	0.1071	0.1082	0.1126	0.1085	0.1162	0.1073	0.1148	0.1039	0.121	0.1176	0.1166	0.1078	0.1144	0.1178	0.1139	0.1158	0.1192	0.1182	0.1306	0.1134	0.1074	0.1093	0.1269	0.1184	0.1138	0.1197	0.1063	0.1132	0.1142	0.1182	0.1125	0.1179	0.1215	0.1093	0.1101	0.1061	0.1152	0.1224	0.1225	0.1073	0.1429	0.1094	0.1236
AF	0.1169	0.1059	0.1141	0.1125	0.1155	0.1046	0.1151	0.1124	0.1144	0.1206	0.1192	0.1192	0.1212	0.1295	0.1269	0.1248	0.1191	0.1273	0.1339	0.1318	0.1269	0.1187	0.1281	0.1242	0.1221	0.1262	0.1311	0.1302	0.1127	0.1201	0.1265	0.1255	0.1204	0.1203	0.1145	0.1209	0.1227	0.128	0.1089	0.1181	0.1169	0.1167	0.1199	0.1138	0.1328	0.1106	0.1214	0.1953
Time [s]	15598.7
Temp. [°C]	30
Cycle Nr.	14
<>	1	2	3	4	5	6	7	8	9	10	11	12	13	14	15	16	17	18	19	20	21	22	23	24	25	26	27	28	29	30	31	32	33	34	35	36	37	38	39	40	41	42	43	44	45	46	47	48
A	0.125	0.102	0.1078	0.1036	0.1239	0.1175	0.1005	0.1195	0.1214	0.1222	0.1194	0.0986	0.1191	0.0975	0.115	0.0972	0.1279	0.1036	0.1185	0.1185	0.0979	0.1005	0.1003	0.1209	0.1026	0.122	0.1214	0.1073	0.1016	0.1049	0.1067	0.121	0.1243	0.1018	0.1041	0.1044	0.1268	0.1246	0.1245	0.1235	0.1285	0.1126	0.1101	0.1284	0.1275	0.1269	0.1273	0.1095
B	0.1043	0.1204	0.1196	0.1216	0.1231	0.0996	0.1018	0.0984	0.1152	0.1163	0.0981	0.1167	0.1193	0.1016	0.1143	0.1187	0.1207	0.1012	0.1006	0.1179	0.1215	0.1209	0.119	0.1211	0.1207	0.1194	0.1023	0.1198	0.1011	0.1192	0.1046	0.1027	0.1072	0.126	0.104	0.1222	0.1046	0.1257	0.1104	0.1193	0.1093	0.1091	0.1109	0.1237	0.1079	0.131	0.14	0.1306
C	0.1072	0.1177	0.1039	0.1198	0.0992	0.1208	0.0993	0.099	0.1007	0.102	0.1176	0.1203	0.1163	0.1007	0.117	0.0974	0.1188	0.1017	0.0994	0.1036	0.1019	0.1037	0.1312	0.1049	0.1043	0.1005	0.0988	0.1008	0.1216	0.1066	0.1027	0.1189	0.1023	0.1242	0.1084	0.1019	0.1024	0.1131	0.1043	0.1199	0.1065	0.1065	0.1245	0.1276	0.1089	0.1267	0.1122	0.1058
D	0.1064	0.1014	0.1207	0.1011	0.1156	0.1061	0.1184	0.1041	0.1011	0.0966	0.115	0.1014	0.1137	0.1151	0.1003	0.0997	0.1167	0.0992	0.1033	0.1022	0.1198	0.1209	0.1023	0.1177	0.1204	0.1189	0.1011	0.1035	0.1199	0.118	0.1214	0.126	0.1033	0.122	0.1018	0.1254	0.1232	0.1221	0.1073	0.1231	0.1293	0.1159	0.1253	0.1266	0.1319	0.1334	0.1161	0.1519
E	0.1067	0.1195	0.1041	0.1042	0.1023	0.1167	0.1154	0.1039	0.1151	0.0963	0.0956	0.1039	0.1183	0.1023	0.1177	0.1215	0.1004	0.1024	0.1198	0.1012	0.1015	0.1228	0.1205	0.1203	0.1191	0.1057	0.1035	0.1087	0.1232	0.1019	0.1009	0.1036	0.1216	0.1063	0.1247	0.1083	0.1043	0.1272	0.1091	0.1243	0.1079	0.12	0.1094	0.128	0.1322	0.13	0.1084	0.1307
F	0.1145	0.0968	0.1155	0.1162	0.098	0.0955	0.1145	0.0977	0.1192	0.097	0.1144	0.1162	0.1163	0.0991	0.0979	0.0992	0.1013	0.1	0.1211	0.1011	0.1013	0.122	0.116	0.1224	0.1029	0.1022	0.1253	0.1031	0.1208	0.1185	0.1059	0.1041	0.1038	0.1215	0.1238	0.1048	0.1211	0.127	0.1256	0.1149	0.1189	0.1091	0.1098	0.1323	0.1319	0.1087	0.1237	0.1364
G	0.1006	0.1039	0.1023	0.1007	0.1187	0.1044	0.1206	0.1047	0.1174	0.1146	0.1152	0.1212	0.1203	0.1193	0.1025	0.1037	0.1181	0.1189	0.1036	0.1011	0.1212	0.1208	0.101	0.12	0.1205	0.124	0.1014	0.1229	0.1225	0.122	0.1038	0.1002	0.1077	0.1226	0.1247	0.1245	0.1127	0.1284	0.1256	0.129	0.1223	0.128	0.1234	0.1084	0.1275	0.1275	0.1085	0.108
H	0.1161	0.1122	0.1161	0.1158	0.0993	0.1149	0.1151	0.1136	0.1183	0.099	0.0983	0.0998	0.0989	0.116	0.1011	0.0998	0.1059	0.0997	0.1026	0.1045	0.1028	0.1036	0.1175	0.1176	0.1013	0.1186	0.1008	0.1034	0.1044	0.1053	0.1218	0.1104	0.1222	0.1204	0.1187	0.1195	0.1234	0.1046	0.1319	0.1231	0.106	0.1056	0.125	0.117	0.132	0.1171	0.1266	0.151
I	0.118	0.0988	0.1008	0.1021	0.1137	0.1143	0.1176	0.0953	0.1004	0.114	0.0978	0.0977	0.1158	0.1	0.0991	0.1024	0.1042	0.1162	0.1181	0.1005	0.1047	0.1016	0.1008	0.1191	0.1056	0.1215	0.1013	0.1177	0.1217	0.1011	0.1171	0.1017	0.1033	0.1078	0.1236	0.1232	0.1106	0.1327	0.1068	0.1143	0.1056	0.1118	0.1094	0.126	0.1207	0.1056	0.1072	0.1253
J	0.1151	0.1098	0.111	0.1145	0.1129	0.1129	0.1196	0.1122	0.0982	0.1149	0.0975	0.1012	0.0998	0.1041	0.1005	0.1173	0.0994	0.1022	0.121	0.1162	0.1037	0.101	0.1014	0.1208	0.1026	0.1027	0.118	0.1031	0.1234	0.1121	0.1202	0.1021	0.1218	0.1082	0.1238	0.1032	0.1215	0.1058	0.1046	0.1189	0.1244	0.108	0.1069	0.1075	0.1091	0.1225	0.1248	0.1666
K	0.1157	0.1158	0.0996	0.1003	0.1161	0.0996	0.1162	0.116	0.099	0.0977	0.0995	0.0976	0.0981	0.1136	0.1	0.1161	0.1181	0.1159	0.1018	0.1199	0.1006	0.1027	0.1002	0.1007	0.1028	0.119	0.1093	0.1166	0.1049	0.1182	0.1199	0.1171	0.1269	0.1199	0.1075	0.1043	0.1063	0.119	0.1046	0.1027	0.1201	0.127	0.1104	0.1257	0.1063	0.1082	0.1026	0.1095
L	0.1145	0.0963	0.1022	0.0987	0.0987	0.0973	0.0988	0.1149	0.0987	0.0961	0.1112	0.0983	0.1004	0.1167	0.0996	0.1076	0.0989	0.1203	0.1014	0.1145	0.1024	0.105	0.102	0.1199	0.1239	0.1176	0.1029	0.1058	0.1237	0.1163	0.1185	0.1076	0.1215	0.1026	0.1227	0.1205	0.1215	0.1039	0.1067	0.1002	0.1064	0.1086	0.1207	0.1078	0.1223	0.108	0.1217	0.1395
M	0.0999	0.0958	0.0963	0.0946	0.0951	0.1122	0.1138	0.1152	0.1174	0.0993	0.1167	0.1202	0.1159	0.1164	0.1019	0.0996	0.1181	0.0989	0.1172	0.101	0.1012	0.1175	0.1023	0.1045	0.1015	0.1199	0.1181	0.1031	0.1212	0.1194	0.1202	0.1045	0.1171	0.1204	0.1011	0.122	0.1151	0.1205	0.1163	0.1226	0.111	0.1042	0.1024	0.1175	0.1058	0.1092	0.1289	0.1236
N	0.1002	0.111	0.114	0.1174	0.1123	0.1127	0.1142	0.1109	0.1121	0.0982	0.1185	0.0992	0.0983	0.1164	0.1	0.1183	0.1193	0.1159	0.1247	0.1156	0.1177	0.118	0.1217	0.1042	0.1019	0.117	0.1048	0.1185	0.1036	0.1194	0.1059	0.1052	0.1047	0.106	0.1213	0.1194	0.1049	0.1048	0.1193	0.1241	0.1247	0.1206	0.1063	0.1061	0.1283	0.113	0.1239	0.1471
O	0.1165	0.1122	0.1101	0.0991	0.1114	0.0984	0.098	0.1142	0.113	0.0968	0.0952	0.1165	0.0995	0.1143	0.0977	0.1157	0.1043	0.116	0.1163	0.1169	0.1205	0.1193	0.1019	0.1069	0.1043	0.1203	0.1165	0.1196	0.103	0.103	0.1008	0.1031	0.1011	0.1209	0.119	0.1191	0.1194	0.1074	0.1245	0.1262	0.1229	0.1195	0.1072	0.1215	0.1227	0.1217	0.1226	0.1055
P	0.0968	0.1125	0.0974	0.1135	0.1167	0.1133	0.0978	0.0973	0.0988	0.1163	0.0996	0.1015	0.0982	0.1124	0.0964	0.0979	0.0982	0.103	0.1161	0.1011	0.1037	0.1026	0.1068	0.105	0.1247	0.1044	0.1189	0.1174	0.1195	0.1202	0.1197	0.1083	0.1253	0.1194	0.1279	0.1198	0.1066	0.1074	0.1261	0.1278	0.1038	0.1097	0.1084	0.1077	0.1097	0.1114	0.1157	0.1513
Q	0.1197	0.0962	0.0954	0.1112	0.1127	0.0987	0.0986	0.1133	0.097	0.1144	0.1129	0.1138	0.0964	0.0972	0.1001	0.1167	0.1001	0.0968	0.1122	0.1008	0.1017	0.1065	0.1042	0.1061	0.1028	0.1204	0.1142	0.1024	0.1082	0.1198	0.1061	0.1216	0.1195	0.1267	0.1058	0.1069	0.122	0.1193	0.1086	0.1214	0.121	0.1194	0.1064	0.1227	0.1256	0.1227	0.1082	0.125
R	0.1122	0.1126	0.1117	0.1141	0.0975	0.1139	0.1131	0.0989	0.0977	0.113	0.113	0.0977	0.1139	0.0967	0.1192	0.101	0.1232	0.1196	0.1039	0.1216	0.1232	0.1041	0.11	0.1221	0.1231	0.1118	0.1114	0.1034	0.1256	0.1141	0.1294	0.1241	0.1059	0.1091	0.1242	0.1227	0.1098	0.1084	0.1243	0.1062	0.1195	0.1215	0.1246	0.1239	0.1085	0.1396	0.1256	0.1727
S	0.1154	0.0989	0.1134	0.097	0.1123	0.0969	0.1117	0.098	0.0973	0.1149	0.1141	0.0988	0.1009	0.1001	0.1146	0.1166	0.1004	0.1169	0.1188	0.1223	0.1218	0.1215	0.1065	0.1213	0.1045	0.119	0.1176	0.1018	0.1038	0.1194	0.1212	0.1192	0.1053	0.1248	0.1076	0.1214	0.1052	0.1224	0.1206	0.1245	0.1192	0.1252	0.1054	0.122	0.1164	0.1101	0.1224	0.1132
T	0.0956	0.1147	0.1143	0.1131	0.0999	0.1151	0.099	0.0994	0.0994	0.0978	0.1155	0.1166	0.1022	0.1001	0.1073	0.1035	0.1009	0.1189	0.1218	0.1234	0.1184	0.1081	0.1101	0.1286	0.1093	0.1237	0.1244	0.1239	0.1077	0.1109	0.1132	0.1263	0.1261	0.1092	0.1255	0.1093	0.1269	0.1259	0.1049	0.1048	0.1205	0.1062	0.1248	0.1077	0.1115	0.1069	0.1296	0.1898
U	0.1203	0.0978	0.0966	0.113	0.1137	0.1003	0.1162	0.0979	0.0996	0.1167	0.0991	0.1003	0.0999	0.1156	0.1058	0.1173	0.106	0.1153	0.1141	0.1047	0.1051	0.1193	0.1254	0.1221	0.1238	0.1055	0.1038	0.1217	0.1064	0.1269	0.1064	0.1052	0.1065	0.1101	0.1119	0.125	0.1219	0.1117	0.1067	0.13	0.1235	0.1056	0.1222	0.1234	0.1026	0.1286	0.1085	0.132
V	0.0975	0.1128	0.0955	0.1021	0.0974	0.098	0.1131	0.0977	0.0978	0.1013	0.1125	0.0997	0.114	0.1162	0.1079	0.0999	0.1085	0.1164	0.1225	0.1123	0.1116	0.1083	0.114	0.1142	0.1242	0.1198	0.1073	0.1061	0.125	0.1225	0.1087	0.1293	0.1109	0.1114	0.1244	0.1227	0.1272	0.1249	0.1066	0.1081	0.1231	0.1061	0.1234	0.1069	0.1271	0.1322	0.1295	0.1804
W	0.1066	0.1098	0.1114	0.1154	0.0978	0.096	0.1166	0.1134	0.1156	0.1183	0.1025	0.0972	0.1146	0.1168	0.0984	0.1008	0.1183	0.1022	0.1168	0.104	0.1045	0.1269	0.1034	0.1138	0.1219	0.1064	0.1249	0.1307	0.1205	0.1232	0.1079	0.1269	0.1243	0.119	0.1122	0.1226	0.1034	0.1235	0.1038	0.1061	0.1212	0.1032	0.1042	0.1062	0.1195	0.1037	0.1268	0.1273
X	0.0946	0.1122	0.1031	0.1128	0.1146	0.0978	0.0997	0.1151	0.0994	0.1015	0.104	0.1009	0.0999	0.1011	0.12	0.1114	0.1074	0.125	0.1212	0.1089	0.1123	0.1115	0.1101	0.1197	0.1135	0.1041	0.1247	0.1097	0.1082	0.1225	0.1101	0.1227	0.1246	0.1288	0.1207	0.1103	0.1166	0.1265	0.1116	0.1262	0.1209	0.1286	0.1037	0.1237	0.1084	0.1206	0.1301	0.1797
Y	0.1205	0.1137	0.113	0.0973	0.1127	0.1153	0.1223	0.1061	0.1063	0.1038	0.1065	0.0992	0.0987	0.1025	0.1011	0.1194	0.1089	0.1171	0.1239	0.1298	0.1213	0.1083	0.1212	0.1133	0.1097	0.0988	0.1114	0.1229	0.11	0.1081	0.1085	0.127	0.112	0.1208	0.1083	0.1066	0.1019	0.1249	0.1274	0.1274	0.1054	0.1098	0.1209	0.125	0.1155	0.11	0.1257	0.1083
Z	0.0933	0.0976	0.1154	0.1105	0.0978	0.1154	0.1063	0.1193	0.1202	0.1227	0.1106	0.1051	0.125	0.1049	0.1216	0.1142	0.1239	0.1225	0.1127	0.1118	0.1294	0.1213	0.11	0.1271	0.11	0.1278	0.1112	0.122	0.112	0.126	0.1124	0.1252	0.1275	0.111	0.1136	0.1111	0.1213	0.1112	0.1277	0.1242	0.1093	0.1091	0.1213	0.113	0.107	0.1068	0.1108	0.1771
AA	0.107	0.0969	0.1012	0.0994	0.097	0.1041	0.1199	0.1095	0.1072	0.1154	0.1181	0.1153	0.1048	0.1048	0.1193	0.1301	0.1239	0.1055	0.1268	0.1208	0.1261	0.1289	0.132	0.1192	0.1077	0.1253	0.1189	0.1075	0.1075	0.1254	0.101	0.1142	0.1217	0.1219	0.1266	0.1132	0.1044	0.1074	0.1239	0.1121	0.1016	0.1192	0.1226	0.1028	0.1236	0.1064	0.1272	0.126
AB	0.0959	0.0992	0.1009	0.1197	0.1145	0.0997	0.1048	0.107	0.1266	0.1038	0.117	0.1015	0.1019	0.1281	0.1001	0.1137	0.1094	0.1252	0.1122	0.1119	0.1274	0.1193	0.121	0.1094	0.1184	0.1307	0.1075	0.1242	0.1113	0.1145	0.1308	0.1248	0.1271	0.1085	0.1292	0.1064	0.122	0.122	0.1244	0.1202	0.1054	0.1259	0.1232	0.1171	0.1107	0.1225	0.1111	0.1866
AC	0.114	0.1011	0.1024	0.1026	0.0966	0.1004	0.1137	0.1248	0.1171	0.1234	0.1046	0.1175	0.1091	0.1059	0.1105	0.1175	0.1094	0.1055	0.1152	0.1212	0.1204	0.1118	0.1103	0.134	0.1334	0.1119	0.1189	0.1071	0.1191	0.1077	0.1268	0.1195	0.1207	0.1202	0.1263	0.1091	0.118	0.1184	0.12	0.1214	0.1101	0.1072	0.119	0.1215	0.1201	0.1101	0.1213	0.1093
AD	0.1155	0.1219	0.0986	0.1144	0.1261	0.1204	0.1257	0.1249	0.1053	0.1277	0.1171	0.1078	0.1193	0.1146	0.131	0.1295	0.1306	0.1318	0.1151	0.1145	0.115	0.1334	0.1323	0.1294	0.1342	0.1245	0.1288	0.1145	0.1174	0.113	0.1158	0.1242	0.1123	0.1061	0.1232	0.1081	0.1123	0.1277	0.1126	0.1308	0.1271	0.1217	0.1238	0.1078	0.1105	0.1226	0.1228	0.1884
AE	0.1166	0.0993	0.1117	0.1011	0.1161	0.1063	0.1076	0.1111	0.1068	0.119	0.1052	0.1176	0.1065	0.1245	0.124	0.119	0.1074	0.118	0.1164	0.1128	0.1145	0.1231	0.1162	0.1317	0.1111	0.1069	0.1082	0.1309	0.1204	0.1118	0.1192	0.1061	0.112	0.1167	0.1151	0.1123	0.1208	0.1239	0.1089	0.1075	0.1047	0.1189	0.1247	0.1243	0.1067	0.1452	0.1094	0.125
AF	0.1209	0.104	0.1182	0.1096	0.1188	0.1029	0.1196	0.1107	0.117	0.1223	0.1209	0.1215	0.126	0.1334	0.1283	0.1214	0.1193	0.1297	0.1351	0.1336	0.1215	0.117	0.1318	0.1262	0.1184	0.1305	0.1298	0.13	0.1114	0.1151	0.1243	0.1278	0.1155	0.1225	0.1128	0.1219	0.1258	0.1293	0.1082	0.1215	0.1195	0.1201	0.1226	0.1116	0.1379	0.1087	0.1271	0.1858
Time [s]	16798.6
Temp. [°C]	30.1
Cycle Nr.	15
<>	1	2	3	4	5	6	7	8	9	10	11	12	13	14	15	16	17	18	19	20	21	22	23	24	25	26	27	28	29	30	31	32	33	34	35	36	37	38	39	40	41	42	43	44	45	46	47	48
A	0.1334	0.1018	0.107	0.1035	0.1342	0.1259	0.1006	0.1275	0.1281	0.1319	0.1272	0.099	0.127	0.0977	0.124	0.0973	0.1358	0.1036	0.1277	0.1259	0.0979	0.1005	0.1006	0.1304	0.1025	0.1309	0.1296	0.1071	0.1015	0.1043	0.1067	0.131	0.1325	0.1017	0.104	0.1044	0.1373	0.1336	0.1321	0.1318	0.1377	0.1125	0.1098	0.1388	0.1361	0.1348	0.1356	0.1092
B	0.1042	0.1287	0.1283	0.1299	0.1316	0.099	0.102	0.0988	0.1241	0.1246	0.0982	0.1255	0.1291	0.1018	0.1232	0.1272	0.1302	0.1015	0.1008	0.126	0.132	0.1291	0.1278	0.1302	0.1296	0.1272	0.1026	0.1271	0.1012	0.1275	0.1046	0.1029	0.1072	0.1366	0.1041	0.1298	0.1049	0.1342	0.1108	0.1272	0.11	0.1093	0.111	0.1327	0.1086	0.138	0.1497	0.1309
C	0.1074	0.1266	0.1035	0.1289	0.0994	0.1288	0.0996	0.0992	0.1005	0.1019	0.1251	0.129	0.1252	0.1006	0.1258	0.0975	0.1276	0.1019	0.0994	0.1034	0.1019	0.1035	0.1403	0.1046	0.1043	0.1008	0.0988	0.101	0.1313	0.1064	0.1025	0.126	0.1022	0.1325	0.108	0.102	0.1024	0.1132	0.1042	0.1272	0.1059	0.1067	0.1311	0.1353	0.1087	0.135	0.1116	0.1055
D	0.1059	0.1011	0.1278	0.1001	0.1235	0.1055	0.1267	0.1035	0.101	0.0964	0.1226	0.1013	0.1218	0.1226	0.1004	0.0998	0.1256	0.0992	0.1035	0.102	0.1287	0.1291	0.1022	0.1258	0.1291	0.1267	0.1011	0.1037	0.1277	0.1262	0.1293	0.137	0.1034	0.129	0.1018	0.1332	0.1305	0.129	0.1073	0.132	0.1369	0.1154	0.1333	0.1339	0.1397	0.1398	0.1157	0.1625
E	0.1071	0.1314	0.1053	0.106	0.1037	0.1257	0.1246	0.1052	0.125	0.0969	0.0961	0.1052	0.128	0.1036	0.1284	0.1311	0.1014	0.1033	0.1292	0.1018	0.102	0.1313	0.1294	0.1304	0.1281	0.1069	0.1037	0.109	0.1318	0.1027	0.1014	0.1039	0.1298	0.1073	0.1335	0.1093	0.1053	0.1369	0.1105	0.1329	0.1089	0.1217	0.1104	0.1371	0.1412	0.1391	0.1092	0.1399
F	0.1229	0.0972	0.1237	0.1239	0.0981	0.0957	0.1235	0.0979	0.1263	0.0972	0.1214	0.1251	0.1251	0.0992	0.0981	0.0994	0.1015	0.1002	0.13	0.101	0.1014	0.1326	0.1229	0.1308	0.1033	0.1023	0.134	0.1032	0.1293	0.1257	0.1061	0.1044	0.1041	0.1287	0.1324	0.1049	0.1291	0.1359	0.1338	0.1152	0.1251	0.1093	0.11	0.1391	0.1402	0.1095	0.1243	0.1336
G	0.1007	0.1035	0.102	0.1006	0.1249	0.1039	0.1289	0.1043	0.1249	0.1219	0.1219	0.1302	0.1283	0.1273	0.1021	0.1034	0.1249	0.1278	0.1035	0.1011	0.1303	0.1309	0.101	0.1285	0.1278	0.1326	0.1015	0.1317	0.132	0.1298	0.104	0.1003	0.1078	0.1299	0.1324	0.1311	0.1126	0.1368	0.133	0.1375	0.1296	0.1349	0.1313	0.1081	0.1345	0.1351	0.1084	0.1078
H	0.1252	0.1208	0.1261	0.1227	0.101	0.1229	0.1231	0.1212	0.1284	0.0989	0.0986	0.1008	0.1	0.1256	0.1011	0.1003	0.1068	0.1004	0.1034	0.1055	0.1033	0.1042	0.1249	0.1259	0.1011	0.1268	0.1017	0.1038	0.1044	0.1055	0.1296	0.1111	0.1305	0.1288	0.1262	0.1277	0.1322	0.1049	0.1398	0.1313	0.1071	0.1067	0.1323	0.1192	0.139	0.118	0.1353	0.1573
I	0.1265	0.0992	0.1009	0.1022	0.1208	0.1216	0.1261	0.0955	0.1004	0.1223	0.0977	0.0975	0.1249	0.1	0.0989	0.1025	0.104	0.1244	0.126	0.1006	0.1043	0.1018	0.1007	0.128	0.1055	0.1285	0.1012	0.1244	0.129	0.1012	0.1246	0.1016	0.1034	0.1074	0.131	0.1312	0.1107	0.1325	0.1067	0.114	0.1057	0.1116	0.1091	0.1341	0.128	0.1056	0.1075	0.1338
J	0.1227	0.1168	0.1184	0.1225	0.1211	0.1213	0.1289	0.1199	0.0987	0.1223	0.0977	0.1016	0.1003	0.1045	0.1008	0.1248	0.0996	0.1024	0.13	0.1237	0.1042	0.1015	0.1012	0.13	0.1027	0.1027	0.1245	0.1033	0.1318	0.1121	0.1277	0.1025	0.1293	0.1089	0.1342	0.1037	0.1296	0.1065	0.1054	0.1264	0.1316	0.1088	0.1073	0.1082	0.1097	0.1308	0.1341	0.1716
K	0.1214	0.1247	0.0991	0.1004	0.1244	0.0996	0.1253	0.1228	0.0989	0.0974	0.0996	0.0978	0.0984	0.1214	0.1001	0.1244	0.1272	0.123	0.1017	0.1264	0.1011	0.1026	0.1004	0.1011	0.1028	0.1274	0.1094	0.1234	0.1051	0.1255	0.1279	0.1241	0.1351	0.1258	0.1077	0.104	0.1062	0.1254	0.1047	0.1033	0.1275	0.1359	0.1106	0.1344	0.1064	0.1094	0.103	0.1101
L	0.1227	0.0967	0.1022	0.0992	0.0989	0.0976	0.0991	0.1236	0.099	0.0963	0.1162	0.0982	0.101	0.124	0.0996	0.1076	0.0991	0.1292	0.1014	0.1211	0.1019	0.1047	0.1015	0.1267	0.1311	0.1246	0.1027	0.1062	0.1323	0.1226	0.1258	0.108	0.1293	0.1027	0.1321	0.1276	0.1291	0.1044	0.1069	0.1005	0.1069	0.1085	0.1265	0.1076	0.1302	0.1095	0.1315	0.1386
M	0.1002	0.0963	0.0966	0.095	0.0952	0.1191	0.121	0.1232	0.1255	0.0996	0.1252	0.1276	0.1245	0.1237	0.1021	0.0996	0.1267	0.0991	0.1238	0.1009	0.1013	0.1247	0.1023	0.1041	0.1016	0.1278	0.1254	0.1033	0.1293	0.1272	0.1274	0.1044	0.1223	0.127	0.1011	0.1295	0.1217	0.1273	0.1235	0.129	0.111	0.1042	0.1027	0.1239	0.1055	0.1099	0.1367	0.1328
N	0.1	0.1176	0.1211	0.1252	0.1187	0.1192	0.1231	0.118	0.1197	0.0981	0.1249	0.0987	0.0984	0.1226	0.0999	0.125	0.1273	0.1229	0.1315	0.1227	0.1237	0.1253	0.1302	0.1041	0.1021	0.1256	0.1046	0.1254	0.1039	0.127	0.1067	0.105	0.1053	0.1053	0.1268	0.1264	0.1048	0.1049	0.1257	0.1307	0.1327	0.1264	0.1055	0.1061	0.1323	0.1134	0.1315	0.1469
O	0.1246	0.1192	0.1172	0.0991	0.1171	0.0982	0.0978	0.1229	0.1198	0.0968	0.0953	0.1244	0.0998	0.1209	0.0979	0.1226	0.1039	0.1227	0.1233	0.1232	0.1294	0.1264	0.102	0.1069	0.1042	0.1282	0.1241	0.1269	0.1039	0.1034	0.1016	0.1031	0.1017	0.1268	0.1262	0.1263	0.1266	0.1073	0.131	0.1333	0.1297	0.1271	0.1072	0.128	0.1291	0.1282	0.129	0.105
P	0.098	0.1207	0.0987	0.1221	0.1248	0.1201	0.0983	0.0978	0.0993	0.1231	0.1003	0.1015	0.0989	0.1176	0.0965	0.0975	0.0977	0.1018	0.1215	0.1001	0.1035	0.1021	0.1058	0.1056	0.1317	0.1045	0.1249	0.1248	0.1254	0.1274	0.1272	0.1074	0.1333	0.1256	0.1343	0.1271	0.1063	0.1071	0.1349	0.1367	0.1052	0.1108	0.1096	0.109	0.1108	0.1123	0.1159	0.1557
Q	0.1264	0.0964	0.0956	0.1188	0.1193	0.0989	0.0988	0.1217	0.097	0.1227	0.1204	0.1212	0.0969	0.0973	0.1005	0.1227	0.1001	0.0968	0.1189	0.1004	0.1019	0.1065	0.1034	0.106	0.1025	0.1275	0.1198	0.1024	0.1073	0.1256	0.1052	0.1292	0.1253	0.1331	0.1058	0.1063	0.1282	0.1254	0.108	0.128	0.1276	0.1254	0.1055	0.1288	0.1312	0.1284	0.1075	0.1254
R	0.1203	0.1212	0.1179	0.1223	0.0977	0.1216	0.1213	0.0987	0.0976	0.1195	0.1213	0.0978	0.1203	0.0965	0.1265	0.1005	0.1298	0.1254	0.1037	0.1293	0.1295	0.103	0.1095	0.1293	0.1299	0.1115	0.1106	0.1037	0.1329	0.1137	0.1364	0.1312	0.106	0.1085	0.1324	0.129	0.1102	0.1093	0.1308	0.1065	0.1275	0.1281	0.1331	0.1307	0.1084	0.1391	0.1328	0.177
S	0.1225	0.0989	0.1218	0.097	0.1191	0.0967	0.1177	0.098	0.0975	0.1227	0.1217	0.099	0.1011	0.1001	0.1213	0.1231	0.1007	0.1238	0.1245	0.1299	0.1294	0.1303	0.108	0.1292	0.1049	0.1274	0.1235	0.1021	0.1033	0.1253	0.1292	0.1259	0.1051	0.1324	0.1074	0.1279	0.1052	0.1284	0.1286	0.1306	0.1255	0.1327	0.105	0.1283	0.1155	0.109	0.1294	0.1127
T	0.0959	0.123	0.1235	0.1196	0.0999	0.1225	0.0983	0.099	0.0987	0.0977	0.1239	0.1218	0.1014	0.1005	0.1053	0.1023	0.1007	0.1239	0.1261	0.129	0.1235	0.107	0.1081	0.1341	0.1082	0.1295	0.1305	0.1306	0.1073	0.1097	0.1114	0.1323	0.1315	0.1084	0.1302	0.1081	0.1335	0.132	0.1049	0.1055	0.1284	0.1075	0.1345	0.1088	0.1116	0.1077	0.1367	0.1903
U	0.1289	0.0976	0.0965	0.12	0.1215	0.1003	0.1234	0.0979	0.0996	0.123	0.099	0.1003	0.1	0.1212	0.1047	0.1239	0.1056	0.1129	0.1216	0.1047	0.1045	0.1254	0.1336	0.1287	0.1299	0.1049	0.1028	0.1279	0.1062	0.134	0.1061	0.1048	0.106	0.1094	0.111	0.1315	0.1287	0.1108	0.1061	0.1364	0.1316	0.1057	0.1292	0.1301	0.1028	0.134	0.1086	0.1383
V	0.0969	0.1209	0.0952	0.1021	0.0974	0.0986	0.1202	0.0974	0.0977	0.1011	0.1202	0.0989	0.1215	0.1221	0.1076	0.0998	0.1093	0.1222	0.129	0.1129	0.1118	0.1071	0.1141	0.1148	0.1316	0.1268	0.1069	0.1069	0.1313	0.1301	0.1098	0.1371	0.1132	0.1122	0.1315	0.1302	0.1363	0.1331	0.1077	0.1086	0.131	0.1068	0.1314	0.108	0.1345	0.1404	0.1383	0.1883
W	0.1067	0.1164	0.1183	0.1237	0.0977	0.0959	0.1243	0.1203	0.1233	0.1265	0.1021	0.0973	0.1236	0.1256	0.0984	0.1006	0.1255	0.102	0.1244	0.1038	0.1042	0.1335	0.1028	0.1135	0.1282	0.1064	0.1309	0.1381	0.1265	0.1289	0.109	0.1321	0.1329	0.1265	0.1123	0.1298	0.1038	0.1304	0.1054	0.1062	0.1283	0.1039	0.105	0.1065	0.1276	0.1048	0.1359	0.1367
X	0.0943	0.1186	0.1028	0.1202	0.122	0.0973	0.0999	0.1227	0.0999	0.102	0.104	0.1016	0.0995	0.1017	0.1271	0.1116	0.1082	0.1322	0.13	0.1121	0.1129	0.113	0.1103	0.1271	0.1146	0.1049	0.1318	0.1081	0.1082	0.1285	0.1108	0.1295	0.1302	0.1369	0.1291	0.109	0.1238	0.1325	0.1115	0.1324	0.127	0.1358	0.1038	0.1314	0.1097	0.1286	0.1395	0.1849
Y	0.1259	0.1203	0.1189	0.0973	0.1187	0.1218	0.1289	0.1055	0.1061	0.1032	0.1049	0.0988	0.0988	0.1016	0.1006	0.1264	0.1077	0.1227	0.1303	0.1331	0.1282	0.1083	0.1291	0.112	0.1086	0.1006	0.109	0.1288	0.1103	0.1073	0.1072	0.1328	0.1112	0.1265	0.1075	0.1054	0.1006	0.131	0.1329	0.1344	0.1053	0.1082	0.129	0.1321	0.1239	0.1098	0.1314	0.1079
Z	0.0932	0.0973	0.1225	0.1169	0.0977	0.1227	0.1062	0.1275	0.1287	0.1306	0.11	0.1052	0.1306	0.1056	0.1276	0.113	0.1316	0.1294	0.1125	0.1128	0.1362	0.1265	0.1095	0.134	0.1092	0.1358	0.1104	0.1287	0.1108	0.1355	0.112	0.1322	0.1361	0.1101	0.1132	0.1109	0.1265	0.11	0.1324	0.1296	0.107	0.1073	0.1259	0.1114	0.1083	0.1084	0.1148	0.1838
AA	0.1068	0.0969	0.1015	0.1007	0.0972	0.1042	0.1266	0.1099	0.1073	0.1226	0.1252	0.1228	0.1051	0.1052	0.1276	0.1368	0.1316	0.106	0.1329	0.127	0.1336	0.1364	0.1401	0.1273	0.1085	0.1324	0.1247	0.1083	0.1065	0.133	0.1018	0.1148	0.1288	0.1305	0.134	0.1138	0.1051	0.1082	0.1311	0.113	0.1022	0.1257	0.132	0.1042	0.1302	0.1073	0.1371	0.1337
AB	0.096	0.0991	0.1008	0.128	0.1227	0.1004	0.105	0.1081	0.1342	0.1049	0.1159	0.1022	0.1028	0.1332	0.1013	0.1147	0.1104	0.1322	0.1123	0.1108	0.1346	0.1201	0.121	0.1095	0.1154	0.1362	0.107	0.1249	0.1106	0.1124	0.1372	0.1291	0.1328	0.1081	0.1354	0.1059	0.129	0.1285	0.1305	0.1259	0.107	0.1338	0.1283	0.1175	0.1093	0.1308	0.1106	0.1907
AC	0.1145	0.1023	0.1026	0.1015	0.0994	0.1003	0.1163	0.1345	0.123	0.1329	0.1059	0.1271	0.1095	0.1071	0.1104	0.126	0.1114	0.1056	0.1165	0.1298	0.1271	0.1142	0.1115	0.1435	0.1404	0.1123	0.1269	0.1087	0.1267	0.1099	0.1349	0.127	0.1269	0.1279	0.1334	0.1098	0.1249	0.1253	0.1269	0.1279	0.1101	0.1075	0.1247	0.129	0.1258	0.111	0.1268	0.1099
AD	0.1217	0.1281	0.0976	0.1228	0.1336	0.1262	0.1335	0.1318	0.1057	0.1348	0.1249	0.1085	0.1274	0.1159	0.1381	0.1381	0.1348	0.1393	0.1161	0.1156	0.1162	0.1391	0.1389	0.1358	0.1437	0.1303	0.1339	0.1175	0.1162	0.1149	0.1147	0.1275	0.1114	0.1058	0.1266	0.1076	0.1112	0.134	0.1113	0.1377	0.133	0.1259	0.1283	0.1092	0.1089	0.1274	0.1272	0.1937
AE	0.1168	0.0999	0.116	0.1004	0.121	0.1051	0.1069	0.1105	0.1059	0.1251	0.1045	0.1246	0.1063	0.1285	0.1313	0.1261	0.1089	0.1258	0.1171	0.1125	0.1132	0.1324	0.118	0.1399	0.1115	0.1062	0.1086	0.1367	0.1236	0.1129	0.1168	0.1055	0.1127	0.1206	0.1166	0.1113	0.1258	0.1319	0.1081	0.1091	0.1061	0.1245	0.1327	0.1322	0.1052	0.1533	0.1085	0.1336
AF	0.1288	0.1038	0.1253	0.1093	0.1264	0.1022	0.1264	0.1108	0.1208	0.1281	0.1295	0.1249	0.1328	0.1367	0.1355	0.1226	0.1176	0.1387	0.1437	0.1382	0.1213	0.1171	0.1396	0.1319	0.1179	0.1335	0.1344	0.1382	0.111	0.1164	0.1221	0.132	0.1176	0.1276	0.1105	0.1292	0.1315	0.1368	0.1067	0.1287	0.1269	0.1281	0.1279	0.1138	0.1459	0.1099	0.133	0.1877
Time [s]	17998.5
Temp. [°C]	30
Cycle Nr.	16
<>	1	2	3	4	5	6	7	8	9	10	11	12	13	14	15	16	17	18	19	20	21	22	23	24	25	26	27	28	29	30	31	32	33	34	35	36	37	38	39	40	41	42	43	44	45	46	47	48
A	0.1456	0.1022	0.1073	0.1041	0.1473	0.1381	0.1008	0.14	0.1392	0.1437	0.1373	0.099	0.1386	0.0982	0.1366	0.0974	0.1472	0.1037	0.1369	0.1334	0.0981	0.1007	0.1006	0.1446	0.1029	0.1432	0.1405	0.107	0.1018	0.1043	0.107	0.1424	0.1454	0.102	0.1043	0.1045	0.1492	0.1457	0.1425	0.1438	0.1504	0.1125	0.1097	0.1523	0.1503	0.1471	0.1477	0.1095
B	0.1039	0.1386	0.1397	0.1399	0.1429	0.0994	0.1011	0.0985	0.1352	0.1358	0.0981	0.1366	0.1414	0.1012	0.1343	0.1374	0.1427	0.1011	0.1003	0.1363	0.1435	0.1393	0.1396	0.1414	0.1419	0.1383	0.1024	0.1374	0.1012	0.1382	0.1046	0.1027	0.1068	0.1496	0.1041	0.1402	0.1047	0.1454	0.1104	0.1376	0.1095	0.1087	0.1107	0.1421	0.1066	0.148	0.1632	0.1303
C	0.1066	0.1363	0.1026	0.1413	0.0991	0.1397	0.0987	0.099	0.1002	0.1014	0.1346	0.1405	0.1351	0.1002	0.1365	0.0975	0.1392	0.1018	0.0993	0.1029	0.1015	0.103	0.1396	0.1038	0.1036	0.1008	0.0985	0.1009	0.1438	0.1063	0.1026	0.1368	0.1022	0.1447	0.1074	0.1017	0.1023	0.1128	0.1036	0.1368	0.1054	0.106	0.1405	0.145	0.1078	0.1465	0.1108	0.1053
D	0.1057	0.1015	0.1384	0.1005	0.134	0.1057	0.1385	0.1039	0.1008	0.0966	0.134	0.1013	0.1306	0.1333	0.1003	0.0998	0.1365	0.0994	0.1035	0.1023	0.1405	0.1394	0.1022	0.1343	0.1419	0.1371	0.101	0.1036	0.1379	0.1377	0.1409	0.1484	0.1037	0.1397	0.1017	0.1445	0.1407	0.1398	0.1073	0.1425	0.1476	0.1151	0.144	0.1431	0.149	0.1511	0.1158	0.1711
E	0.1049	0.1419	0.1027	0.1031	0.1017	0.1353	0.1339	0.103	0.1356	0.0964	0.0958	0.1028	0.1392	0.1018	0.1386	0.1436	0.0997	0.1022	0.14	0.1005	0.1013	0.1399	0.1393	0.1415	0.1385	0.1047	0.1033	0.1086	0.1426	0.102	0.101	0.1034	0.1394	0.1062	0.1424	0.107	0.1039	0.1454	0.1082	0.1409	0.1069	0.1178	0.108	0.1463	0.1495	0.1486	0.1066	0.1482
F	0.1313	0.0973	0.135	0.1357	0.0984	0.0961	0.1347	0.0979	0.1377	0.0972	0.1319	0.1368	0.1343	0.0993	0.0982	0.0992	0.1017	0.1002	0.1408	0.101	0.1014	0.145	0.1316	0.1428	0.1033	0.1025	0.1454	0.1033	0.1402	0.1357	0.1061	0.1044	0.1044	0.1385	0.1442	0.105	0.1397	0.1473	0.144	0.1156	0.135	0.1096	0.1101	0.1498	0.1498	0.1091	0.1242	0.1355
G	0.1011	0.1039	0.1022	0.101	0.135	0.1044	0.1405	0.1046	0.1358	0.1326	0.1308	0.1431	0.1382	0.1388	0.1026	0.1039	0.1359	0.1394	0.1037	0.1013	0.142	0.144	0.101	0.1401	0.1379	0.1437	0.1016	0.1434	0.1436	0.1415	0.1038	0.1003	0.108	0.1396	0.1439	0.1411	0.1121	0.1486	0.1437	0.1507	0.1395	0.1454	0.142	0.1084	0.145	0.1465	0.1085	0.1085
H	0.1348	0.1298	0.1355	0.1296	0.0997	0.1319	0.1338	0.1294	0.1378	0.099	0.0984	0.1002	0.0994	0.1365	0.1012	0.1002	0.1064	0.1002	0.1027	0.1047	0.103	0.1041	0.1337	0.1366	0.1013	0.1375	0.1014	0.1037	0.1044	0.1056	0.1392	0.1104	0.1393	0.1396	0.1362	0.1387	0.1432	0.1048	0.1489	0.141	0.1067	0.1063	0.1402	0.1174	0.1452	0.1168	0.1467	0.17
I	0.1374	0.0995	0.101	0.1025	0.1315	0.1328	0.139	0.0956	0.1004	0.1337	0.0982	0.0976	0.1369	0.1002	0.0993	0.1028	0.1042	0.1351	0.1358	0.1006	0.1044	0.1017	0.1006	0.1391	0.1057	0.1394	0.1017	0.1338	0.1386	0.1012	0.1335	0.1019	0.1035	0.1072	0.1415	0.1427	0.1109	0.1331	0.107	0.1144	0.106	0.1123	0.11	0.1449	0.1388	0.1066	0.1079	0.1468
J	0.1333	0.1268	0.1276	0.1326	0.1312	0.132	0.1401	0.1303	0.0984	0.1328	0.0976	0.1016	0.1	0.1042	0.1006	0.1353	0.0996	0.1025	0.1414	0.1335	0.104	0.1015	0.1014	0.1395	0.1027	0.1031	0.1326	0.1032	0.1414	0.1123	0.1375	0.1027	0.1377	0.1089	0.1468	0.1031	0.1399	0.1059	0.1052	0.1358	0.1408	0.1085	0.1069	0.1077	0.1095	0.1397	0.1444	0.1827
K	0.1293	0.1359	0.0997	0.1009	0.1358	0.0999	0.1365	0.132	0.0993	0.0978	0.0999	0.0978	0.0984	0.1323	0.1003	0.1345	0.1397	0.1338	0.1018	0.136	0.1007	0.103	0.1003	0.1009	0.1029	0.1389	0.109	0.1338	0.105	0.1347	0.1371	0.134	0.1448	0.1356	0.1075	0.1036	0.1064	0.1341	0.105	0.1028	0.1372	0.1481	0.1102	0.1437	0.1062	0.1082	0.1025	0.1089
L	0.1339	0.0968	0.102	0.0992	0.0988	0.0976	0.0991	0.1354	0.0994	0.0962	0.1215	0.0984	0.1007	0.1339	0.0996	0.1076	0.0991	0.141	0.1009	0.1305	0.102	0.1041	0.1019	0.1371	0.1406	0.1335	0.1024	0.1059	0.142	0.1309	0.1358	0.1079	0.138	0.1028	0.1432	0.1365	0.1405	0.1042	0.1065	0.1001	0.1063	0.1079	0.1358	0.1068	0.1401	0.1086	0.1412	0.1378
M	0.0996	0.0954	0.0959	0.0946	0.0947	0.1286	0.1313	0.1351	0.1351	0.099	0.1364	0.1374	0.1352	0.1325	0.1018	0.0998	0.1367	0.0989	0.1327	0.1007	0.1012	0.1355	0.1022	0.1049	0.101	0.1377	0.1345	0.1029	0.1403	0.1373	0.1375	0.1042	0.1298	0.1367	0.1012	0.1395	0.1319	0.1361	0.1323	0.1369	0.1101	0.1045	0.1021	0.1315	0.1049	0.1085	0.1467	0.1452
N	0.1003	0.1279	0.1313	0.1358	0.1287	0.129	0.1351	0.128	0.1304	0.098	0.1336	0.099	0.0983	0.1321	0.0999	0.134	0.1384	0.1325	0.1414	0.1328	0.1325	0.1352	0.1406	0.104	0.1019	0.1369	0.1049	0.1355	0.104	0.1368	0.106	0.1052	0.1047	0.1057	0.1356	0.1368	0.1051	0.1041	0.1351	0.1391	0.1416	0.1328	0.1058	0.1057	0.1385	0.1128	0.1413	0.146
O	0.1346	0.1289	0.1265	0.0987	0.127	0.0982	0.0975	0.1345	0.1288	0.097	0.0954	0.1349	0.0993	0.1305	0.0976	0.1328	0.1038	0.1316	0.1328	0.1316	0.14	0.1353	0.1026	0.1069	0.1041	0.1384	0.1335	0.1363	0.103	0.1031	0.1003	0.1031	0.101	0.1354	0.1345	0.1357	0.1367	0.1063	0.1416	0.142	0.1379	0.1383	0.1063	0.1352	0.1379	0.1367	0.1367	0.1041
P	0.0969	0.1288	0.0973	0.1318	0.1342	0.1277	0.0976	0.0971	0.0983	0.1335	0.0992	0.101	0.0981	0.1259	0.0961	0.0978	0.0978	0.1022	0.131	0.1009	0.1038	0.1022	0.1062	0.1048	0.1417	0.1049	0.1348	0.1338	0.1359	0.137	0.1353	0.1086	0.1444	0.1344	0.1455	0.1381	0.1075	0.1084	0.1462	0.1471	0.1056	0.1111	0.1105	0.1103	0.1101	0.1112	0.1147	0.1577
Q	0.1368	0.0966	0.0958	0.1286	0.1283	0.0994	0.099	0.1315	0.0971	0.133	0.1307	0.1309	0.0966	0.0974	0.1001	0.1314	0.0999	0.0966	0.1289	0.1002	0.1017	0.106	0.1029	0.1056	0.1022	0.137	0.1288	0.1025	0.1065	0.1346	0.1046	0.1399	0.1332	0.1427	0.106	0.1062	0.1373	0.1334	0.1084	0.1378	0.1377	0.1339	0.1062	0.1386	0.1393	0.1394	0.1081	0.1253
R	0.131	0.132	0.1263	0.1327	0.0971	0.1327	0.132	0.0986	0.0975	0.1288	0.1311	0.0979	0.1298	0.0963	0.1363	0.1005	0.1405	0.1335	0.1039	0.1391	0.1401	0.1029	0.1098	0.1392	0.1399	0.112	0.1108	0.103	0.1436	0.1143	0.1467	0.1414	0.1064	0.1088	0.1424	0.1398	0.1105	0.1085	0.139	0.1064	0.1364	0.138	0.142	0.1393	0.1085	0.1404	0.143	0.1861
S	0.1306	0.0995	0.1339	0.0973	0.129	0.0971	0.1266	0.0984	0.0975	0.1339	0.1318	0.0993	0.1009	0.1004	0.13	0.1332	0.1005	0.1323	0.1327	0.1397	0.138	0.1395	0.1067	0.138	0.1039	0.137	0.1325	0.1019	0.1038	0.1331	0.1385	0.1351	0.1051	0.1419	0.1074	0.1369	0.105	0.1375	0.1385	0.1414	0.135	0.144	0.1046	0.1382	0.1149	0.1088	0.1398	0.1117
T	0.0964	0.1339	0.1349	0.128	0.0999	0.1333	0.0983	0.0992	0.0987	0.0978	0.1345	0.1322	0.1012	0.0996	0.1047	0.1019	0.1009	0.1331	0.1345	0.137	0.1325	0.1057	0.1081	0.1412	0.1066	0.1376	0.1411	0.1407	0.1074	0.1098	0.1111	0.1413	0.1424	0.1087	0.1364	0.1078	0.1435	0.1426	0.1055	0.1056	0.138	0.1071	0.146	0.1084	0.1113	0.1081	0.1457	0.2
U	0.1405	0.0978	0.0965	0.1291	0.1325	0.1005	0.1338	0.0977	0.0995	0.1335	0.099	0.1003	0.1002	0.1299	0.1044	0.1341	0.105	0.1132	0.1307	0.105	0.105	0.1332	0.1424	0.1373	0.1396	0.1049	0.1025	0.1366	0.1058	0.145	0.1052	0.1054	0.106	0.1105	0.1108	0.1417	0.1384	0.11	0.1064	0.1466	0.1441	0.1058	0.1394	0.1392	0.1031	0.1445	0.1087	0.1497
V	0.0973	0.1318	0.0949	0.1018	0.0971	0.0976	0.1304	0.0971	0.0975	0.1013	0.1306	0.1001	0.1315	0.1314	0.1071	0.0997	0.1076	0.1315	0.1379	0.1107	0.1118	0.1079	0.1132	0.1143	0.1403	0.135	0.1063	0.1089	0.1393	0.1405	0.1095	0.1475	0.1113	0.1123	0.1405	0.1403	0.1472	0.1426	0.1084	0.1094	0.1439	0.1075	0.1421	0.1092	0.1442	0.1521	0.1487	0.1969
W	0.1069	0.1244	0.1283	0.1351	0.0981	0.0961	0.1337	0.1299	0.1337	0.1386	0.1025	0.0975	0.1356	0.1378	0.0988	0.1014	0.1367	0.1027	0.1345	0.1039	0.1052	0.1428	0.1038	0.1142	0.1384	0.1074	0.1401	0.1493	0.1337	0.1385	0.1078	0.1429	0.1428	0.1363	0.1127	0.1388	0.1046	0.1394	0.1056	0.1059	0.1378	0.1037	0.1044	0.1069	0.1378	0.104	0.1463	0.1465
X	0.0944	0.1285	0.1022	0.129	0.1314	0.097	0.0994	0.1326	0.0991	0.1022	0.1038	0.1004	0.0992	0.0995	0.1359	0.1115	0.1062	0.1405	0.1401	0.1104	0.1127	0.1114	0.11	0.1345	0.1129	0.1046	0.1424	0.11	0.108	0.1387	0.1103	0.1386	0.1397	0.146	0.1396	0.1099	0.133	0.1411	0.1116	0.1408	0.137	0.1446	0.1034	0.14	0.1074	0.138	0.1512	0.1962
Y	0.1349	0.1313	0.1273	0.0969	0.1284	0.1322	0.1394	0.1051	0.1061	0.1037	0.1049	0.0988	0.099	0.1017	0.1001	0.1378	0.1082	0.133	0.1411	0.144	0.1382	0.108	0.1376	0.1122	0.1091	0.0995	0.109	0.1374	0.109	0.1073	0.1072	0.1433	0.1106	0.1362	0.1073	0.1049	0.1001	0.1385	0.1433	0.1428	0.1044	0.1075	0.1384	0.1403	0.1327	0.1075	0.1388	0.1054
Z	0.0929	0.0968	0.1319	0.1262	0.0973	0.131	0.1056	0.1355	0.1375	0.1399	0.1089	0.104	0.1398	0.1032	0.1368	0.1119	0.1397	0.1383	0.1117	0.1097	0.1439	0.1317	0.1095	0.1434	0.1084	0.1455	0.1095	0.1376	0.1103	0.1448	0.1113	0.1418	0.1454	0.1102	0.112	0.1103	0.1353	0.1097	0.1419	0.1386	0.1069	0.1067	0.133	0.1107	0.1072	0.108	0.1134	0.1933
AA	0.1069	0.0969	0.1012	0.1006	0.097	0.1035	0.136	0.1087	0.1064	0.1318	0.1337	0.1323	0.1043	0.1045	0.1372	0.1457	0.1417	0.1049	0.1407	0.1354	0.1418	0.1432	0.1485	0.1341	0.1076	0.1383	0.1317	0.1081	0.106	0.1418	0.1011	0.1151	0.1364	0.1382	0.1436	0.1133	0.1052	0.1076	0.1393	0.1117	0.1028	0.1348	0.1423	0.1037	0.1405	0.1071	0.1489	0.1433
AB	0.0954	0.0987	0.1007	0.1364	0.1319	0.0995	0.1046	0.1068	0.1447	0.104	0.1148	0.1026	0.102	0.1424	0.1008	0.1135	0.1108	0.1406	0.1113	0.112	0.1439	0.1199	0.1195	0.1084	0.1183	0.1443	0.1066	0.1238	0.1104	0.114	0.146	0.1383	0.1442	0.1082	0.1449	0.1061	0.1383	0.138	0.1397	0.1342	0.1065	0.1445	0.1383	0.1174	0.1105	0.1421	0.1107	0.2021
AC	0.1138	0.1013	0.1026	0.1006	0.097	0.1	0.1154	0.1432	0.1302	0.1424	0.1046	0.1349	0.1089	0.1066	0.111	0.1345	0.1098	0.1064	0.117	0.1385	0.1365	0.1133	0.111	0.1502	0.1468	0.1121	0.1352	0.1087	0.136	0.1101	0.1438	0.1347	0.1367	0.1368	0.1424	0.1093	0.1349	0.1348	0.1368	0.1353	0.1099	0.1077	0.1323	0.1387	0.1336	0.1113	0.136	0.1099
AD	0.1299	0.1359	0.0986	0.1327	0.142	0.1333	0.1419	0.138	0.1056	0.1398	0.1327	0.1078	0.1344	0.1128	0.1445	0.1446	0.1418	0.1456	0.1143	0.1139	0.114	0.1448	0.1455	0.1408	0.15	0.1362	0.1407	0.1152	0.1153	0.1132	0.1128	0.1345	0.112	0.1052	0.1339	0.107	0.1109	0.1415	0.1107	0.1455	0.1409	0.132	0.1363	0.1086	0.1097	0.1375	0.1362	0.1965
AE	0.1148	0.0996	0.1231	0.1005	0.1287	0.1058	0.1074	0.1109	0.1074	0.1329	0.105	0.1333	0.104	0.139	0.1398	0.1338	0.1088	0.1318	0.1179	0.1137	0.1139	0.1412	0.1155	0.1466	0.1123	0.1067	0.1083	0.1454	0.1302	0.1134	0.1164	0.1084	0.1123	0.1276	0.1165	0.1123	0.1335	0.14	0.1081	0.1086	0.1058	0.1329	0.1405	0.1409	0.1051	0.1607	0.109	0.1423
AF	0.1381	0.104	0.1347	0.109	0.1366	0.1029	0.1361	0.1104	0.128	0.1349	0.1374	0.1321	0.1428	0.1432	0.1441	0.1216	0.1184	0.1485	0.1524	0.1455	0.1211	0.117	0.1495	0.1388	0.1188	0.1416	0.1428	0.1471	0.1108	0.1166	0.121	0.1413	0.1162	0.136	0.1107	0.1366	0.1409	0.1456	0.1077	0.1384	0.1346	0.1373	0.1373	0.114	0.1588	0.1101	0.1434	0.187
Time [s]	19198.5
Temp. [°C]	30
Cycle Nr.	17
<>	1	2	3	4	5	6	7	8	9	10	11	12	13	14	15	16	17	18	19	20	21	22	23	24	25	26	27	28	29	30	31	32	33	34	35	36	37	38	39	40	41	42	43	44	45	46	47	48
A	0.1587	0.1018	0.1061	0.1037	0.1603	0.1513	0.1003	0.1525	0.1512	0.1573	0.1517	0.0988	0.1522	0.098	0.1495	0.0972	0.1616	0.103	0.1484	0.1394	0.0981	0.1004	0.1005	0.1583	0.1025	0.155	0.153	0.1067	0.1015	0.1037	0.1066	0.1554	0.1584	0.1019	0.1038	0.1045	0.1625	0.158	0.1515	0.1558	0.1635	0.1123	0.1091	0.1657	0.1629	0.16	0.1603	0.109
B	0.1039	0.1528	0.1528	0.1526	0.1567	0.0991	0.1011	0.0986	0.1481	0.1486	0.0983	0.1491	0.1539	0.1009	0.1476	0.1504	0.1549	0.101	0.1003	0.1488	0.1581	0.1534	0.1532	0.1537	0.1564	0.1514	0.1024	0.1493	0.1012	0.1486	0.1045	0.1026	0.1064	0.1641	0.1043	0.1528	0.1049	0.1599	0.1101	0.1497	0.1091	0.1083	0.1104	0.1556	0.1074	0.1597	0.1755	0.1307
C	0.1076	0.1511	0.1037	0.1559	0.0999	0.154	0.0997	0.0997	0.101	0.1028	0.148	0.1543	0.1499	0.101	0.1503	0.0979	0.153	0.1022	0.0995	0.1038	0.1024	0.1038	0.1526	0.105	0.1047	0.101	0.0992	0.1013	0.1572	0.1068	0.1028	0.1498	0.1028	0.1578	0.1086	0.1028	0.1028	0.1138	0.1048	0.1504	0.1065	0.1068	0.1544	0.158	0.1089	0.1606	0.112	0.1058
D	0.1044	0.1006	0.1505	0.0998	0.147	0.1043	0.1518	0.1027	0.0999	0.0964	0.1472	0.1012	0.1409	0.1456	0.1	0.0992	0.1499	0.0989	0.1031	0.1014	0.1537	0.1533	0.1017	0.1432	0.1551	0.1511	0.1013	0.1032	0.1486	0.1504	0.1541	0.1635	0.1031	0.1529	0.1017	0.156	0.1534	0.1506	0.1069	0.1553	0.1596	0.1142	0.1558	0.1555	0.1623	0.1618	0.1157	0.1866
E	0.106	0.1564	0.1026	0.1029	0.1017	0.147	0.1467	0.1029	0.1485	0.0963	0.0958	0.1027	0.152	0.1015	0.1513	0.1569	0.0998	0.1019	0.1551	0.1007	0.1012	0.1533	0.1503	0.1538	0.1479	0.1046	0.1032	0.1084	0.1555	0.1019	0.1006	0.1032	0.1526	0.1058	0.155	0.1065	0.1037	0.1585	0.1079	0.1533	0.1066	0.1172	0.1081	0.1589	0.1623	0.1614	0.1064	0.1608
F	0.1423	0.0978	0.1471	0.1486	0.0986	0.0963	0.147	0.0981	0.1509	0.0975	0.1443	0.1495	0.1455	0.0996	0.0983	0.0994	0.1021	0.1005	0.1542	0.1014	0.1016	0.1602	0.1437	0.1557	0.1036	0.1026	0.1595	0.1035	0.1524	0.1483	0.1058	0.1048	0.1043	0.1496	0.157	0.1048	0.1524	0.1604	0.1564	0.1159	0.1457	0.1097	0.1108	0.1594	0.1613	0.1099	0.1246	0.1316
G	0.1012	0.1032	0.1019	0.1009	0.148	0.1034	0.1535	0.1041	0.1491	0.1417	0.1418	0.1572	0.1506	0.1515	0.1016	0.1032	0.1482	0.1547	0.1031	0.101	0.154	0.1581	0.1012	0.1534	0.151	0.156	0.1015	0.1566	0.1546	0.1541	0.1039	0.1002	0.1075	0.1521	0.1559	0.1522	0.1114	0.1612	0.154	0.164	0.1509	0.1569	0.1534	0.1075	0.1566	0.1572	0.1076	0.1077
H	0.1479	0.143	0.1489	0.1389	0.1005	0.1443	0.1478	0.1418	0.1495	0.0989	0.0988	0.1011	0.1002	0.1511	0.1012	0.1007	0.1068	0.1006	0.1031	0.1052	0.1037	0.1042	0.145	0.1507	0.1016	0.1505	0.1019	0.1038	0.1044	0.1058	0.1523	0.1111	0.152	0.1538	0.148	0.1522	0.1561	0.1049	0.1615	0.1538	0.107	0.1068	0.1485	0.1182	0.1548	0.1175	0.1608	0.1851
I	0.1501	0.0995	0.1015	0.1022	0.1451	0.1459	0.1516	0.0955	0.1003	0.1464	0.098	0.0977	0.1512	0.1004	0.0992	0.1027	0.1044	0.1487	0.1464	0.1007	0.1041	0.1017	0.1006	0.1527	0.1056	0.1516	0.1016	0.1437	0.1488	0.1013	0.1452	0.1018	0.1037	0.1066	0.154	0.1545	0.1106	0.1331	0.1069	0.1142	0.1057	0.1116	0.1093	0.1549	0.1503	0.1056	0.1076	0.1594
J	0.145	0.1382	0.1398	0.1437	0.1438	0.1451	0.1519	0.1427	0.0986	0.1456	0.0975	0.1015	0.1001	0.1038	0.1005	0.1482	0.0996	0.1022	0.1549	0.1466	0.1035	0.1016	0.1015	0.1497	0.1027	0.1029	0.1436	0.1029	0.1519	0.1119	0.15	0.1023	0.1497	0.108	0.16	0.1031	0.1523	0.1055	0.1047	0.1477	0.1524	0.1079	0.1065	0.1066	0.1085	0.1501	0.1546	0.197
K	0.1407	0.1491	0.0993	0.1006	0.1492	0.0998	0.1492	0.1443	0.0988	0.0978	0.0997	0.0977	0.0984	0.1451	0.1002	0.1478	0.1542	0.1456	0.1019	0.1476	0.1005	0.1028	0.1007	0.1008	0.103	0.151	0.1091	0.1467	0.1048	0.1465	0.1495	0.1462	0.1556	0.1462	0.1078	0.1037	0.106	0.1461	0.1046	0.1028	0.149	0.1609	0.1105	0.1556	0.1062	0.1086	0.1028	0.1093
L	0.1469	0.0967	0.1019	0.0993	0.0988	0.0975	0.099	0.1477	0.0989	0.0964	0.1291	0.0984	0.101	0.1469	0.0999	0.1077	0.099	0.1542	0.1015	0.1428	0.102	0.1046	0.1018	0.1495	0.1519	0.1454	0.1025	0.106	0.1537	0.1423	0.1473	0.1078	0.1494	0.1024	0.155	0.1499	0.1536	0.1042	0.1065	0.1005	0.1064	0.1077	0.1476	0.1076	0.1513	0.1092	0.1528	0.1382
M	0.0999	0.0959	0.0958	0.0948	0.0951	0.1412	0.1441	0.1485	0.1485	0.0992	0.1483	0.1506	0.1475	0.1453	0.1017	0.0996	0.1498	0.0989	0.1452	0.1006	0.101	0.1475	0.102	0.1034	0.1012	0.1484	0.1463	0.1032	0.1534	0.1487	0.149	0.1042	0.1407	0.1476	0.1008	0.1511	0.1444	0.1478	0.1432	0.1483	0.1106	0.1038	0.1025	0.1426	0.1053	0.109	0.1578	0.1585
N	0.1004	0.1396	0.1438	0.148	0.1415	0.1407	0.1489	0.1407	0.1432	0.0982	0.1429	0.0989	0.0986	0.143	0.1	0.1465	0.1512	0.144	0.1537	0.1451	0.1427	0.147	0.1522	0.103	0.102	0.1494	0.1047	0.1484	0.1039	0.1488	0.1058	0.1048	0.1049	0.1052	0.1453	0.1494	0.1045	0.1045	0.1473	0.1496	0.1547	0.1405	0.1054	0.1059	0.1449	0.113	0.1532	0.1445
O	0.1488	0.1409	0.1393	0.0988	0.1388	0.098	0.0978	0.1477	0.1409	0.0971	0.0952	0.1468	0.0993	0.1426	0.0976	0.1446	0.1038	0.1443	0.145	0.1433	0.1539	0.1464	0.1018	0.106	0.104	0.1503	0.1453	0.1471	0.103	0.1033	0.1005	0.1033	0.1012	0.1459	0.1474	0.1466	0.1501	0.1061	0.1528	0.155	0.1499	0.1505	0.1063	0.1466	0.1495	0.1483	0.1466	0.104
P	0.0979	0.1416	0.0982	0.1467	0.1478	0.1399	0.0979	0.0977	0.0989	0.1457	0.1002	0.1016	0.0987	0.1373	0.0965	0.0974	0.0977	0.1017	0.1419	0.1007	0.1035	0.1023	0.1055	0.1044	0.1535	0.1041	0.146	0.1459	0.1467	0.1487	0.1461	0.1069	0.1554	0.1446	0.1556	0.1504	0.106	0.1067	0.1569	0.1588	0.105	0.1101	0.1086	0.1082	0.11	0.1125	0.1153	0.1657
Q	0.1474	0.0963	0.0954	0.14	0.1397	0.0987	0.0984	0.1445	0.0969	0.1449	0.1439	0.1429	0.0964	0.0976	0.1002	0.1431	0.0998	0.0971	0.1407	0.1001	0.1022	0.1062	0.1033	0.1054	0.1023	0.1487	0.1401	0.1025	0.1064	0.1465	0.105	0.1517	0.1437	0.1563	0.1055	0.1059	0.149	0.145	0.1082	0.15	0.1484	0.1456	0.1054	0.1504	0.1478	0.1505	0.1086	0.1253
R	0.1451	0.1452	0.1382	0.1442	0.0976	0.1458	0.1432	0.0985	0.0976	0.1412	0.1428	0.0978	0.1415	0.0966	0.1482	0.1	0.1519	0.1449	0.1037	0.1511	0.1506	0.1035	0.1093	0.1499	0.1517	0.1106	0.1101	0.1036	0.1538	0.1136	0.1559	0.1541	0.1051	0.108	0.1536	0.1506	0.1109	0.1082	0.1497	0.1058	0.1483	0.1493	0.1535	0.1497	0.1085	0.1391	0.155	0.1989
S	0.1421	0.0993	0.1475	0.0975	0.142	0.0973	0.1388	0.0983	0.0976	0.1469	0.1451	0.0993	0.1008	0.1003	0.1425	0.1455	0.1005	0.1426	0.1448	0.1525	0.1501	0.1513	0.1068	0.1482	0.1038	0.1485	0.1447	0.1019	0.1034	0.1442	0.1504	0.1465	0.1051	0.1548	0.1074	0.1491	0.106	0.1485	0.1524	0.1543	0.1478	0.1564	0.1044	0.1506	0.1152	0.1085	0.1547	0.1114
T	0.0965	0.1476	0.148	0.1402	0.0997	0.1467	0.0984	0.0991	0.0991	0.0978	0.1475	0.1445	0.1011	0.0997	0.1051	0.102	0.1011	0.1443	0.146	0.1496	0.1433	0.1062	0.1083	0.1513	0.108	0.1482	0.1536	0.1516	0.1076	0.1091	0.1115	0.1524	0.1547	0.1089	0.1451	0.1072	0.1563	0.1529	0.1057	0.1057	0.1497	0.1076	0.159	0.1073	0.1117	0.1078	0.1573	0.2092
U	0.1542	0.0972	0.096	0.1379	0.1446	0.1002	0.1477	0.0979	0.0993	0.1461	0.0987	0.1003	0.0994	0.1405	0.104	0.1458	0.1043	0.1116	0.1427	0.1045	0.1044	0.1415	0.1552	0.1484	0.1511	0.1063	0.1023	0.146	0.1061	0.1563	0.1056	0.1044	0.1052	0.1092	0.1097	0.1516	0.1509	0.1089	0.1064	0.1582	0.1569	0.1058	0.1508	0.149	0.1033	0.1554	0.1098	0.1616
V	0.097	0.1448	0.0947	0.1016	0.0972	0.0979	0.1422	0.0973	0.098	0.1014	0.1437	0.1012	0.1447	0.1432	0.108	0.0998	0.1081	0.1431	0.1493	0.112	0.112	0.108	0.1136	0.115	0.1526	0.145	0.107	0.1082	0.1489	0.1519	0.1096	0.1598	0.1107	0.1124	0.1528	0.1522	0.1597	0.154	0.1083	0.1087	0.1543	0.1072	0.1544	0.1073	0.1533	0.1632	0.1604	0.209
W	0.1046	0.1364	0.1409	0.1477	0.0976	0.096	0.1452	0.1427	0.146	0.1502	0.1021	0.0978	0.1494	0.1512	0.0995	0.1009	0.1477	0.1019	0.1468	0.103	0.1046	0.1512	0.1035	0.1125	0.1488	0.1068	0.1492	0.1584	0.1431	0.146	0.1074	0.1531	0.1543	0.1481	0.112	0.1502	0.1046	0.151	0.1043	0.1063	0.1486	0.1044	0.105	0.1065	0.1474	0.105	0.1576	0.1589
X	0.0942	0.1404	0.102	0.1415	0.1439	0.0969	0.0996	0.1459	0.1002	0.1016	0.1039	0.1007	0.0991	0.1021	0.1495	0.1112	0.1064	0.1512	0.1532	0.1099	0.1127	0.1119	0.1108	0.146	0.1141	0.1044	0.1568	0.1106	0.1079	0.1506	0.1103	0.1509	0.1536	0.1577	0.1506	0.1098	0.145	0.1523	0.1123	0.1524	0.1487	0.1548	0.1035	0.1533	0.1083	0.1474	0.1601	0.2119
Y	0.149	0.1443	0.1398	0.0973	0.1414	0.1441	0.1511	0.1047	0.1057	0.1032	0.1047	0.0984	0.0991	0.1009	0.1012	0.1493	0.1068	0.1452	0.1527	0.1554	0.1494	0.1078	0.1487	0.1106	0.1073	0.0992	0.1083	0.1473	0.1083	0.1072	0.1062	0.1539	0.1101	0.1473	0.1072	0.1053	0.1007	0.1512	0.1549	0.1549	0.1054	0.108	0.1515	0.1521	0.1462	0.1087	0.1525	0.1077
Z	0.0931	0.0967	0.1435	0.1383	0.0974	0.1438	0.106	0.1471	0.1504	0.1516	0.1086	0.1039	0.1509	0.1039	0.1506	0.1116	0.1528	0.1505	0.112	0.1088	0.1542	0.141	0.1104	0.1572	0.1092	0.1548	0.1104	0.1496	0.1113	0.1572	0.1108	0.154	0.1586	0.1115	0.1135	0.1117	0.1478	0.1101	0.1551	0.1524	0.1086	0.1087	0.1468	0.1117	0.1076	0.1066	0.113	0.2019
AA	0.1082	0.0972	0.1011	0.1009	0.0973	0.1038	0.1488	0.1094	0.1072	0.1446	0.1471	0.1456	0.1051	0.105	0.1517	0.1574	0.1551	0.1055	0.1522	0.147	0.1568	0.153	0.1625	0.1445	0.1078	0.1486	0.1428	0.1081	0.1061	0.1508	0.1014	0.115	0.1472	0.1501	0.1567	0.1136	0.1047	0.1071	0.1505	0.1103	0.102	0.146	0.154	0.1035	0.1517	0.1068	0.16	0.1554
AB	0.0959	0.0987	0.1003	0.1495	0.1442	0.0995	0.105	0.1068	0.1564	0.1042	0.1146	0.1016	0.1024	0.1521	0.1007	0.1132	0.1077	0.1513	0.1108	0.1099	0.1565	0.118	0.1192	0.1085	0.1163	0.1559	0.1065	0.1228	0.1098	0.1143	0.1571	0.1492	0.1551	0.1079	0.1536	0.1061	0.1498	0.1485	0.1511	0.144	0.1075	0.1563	0.1488	0.1168	0.1103	0.1538	0.11	0.2124
AC	0.1122	0.102	0.103	0.1001	0.0975	0.1004	0.1149	0.1555	0.1405	0.1551	0.1048	0.1458	0.109	0.1065	0.1112	0.1464	0.1084	0.1066	0.1157	0.1497	0.1474	0.1133	0.1112	0.1621	0.1561	0.1124	0.1469	0.1087	0.1468	0.1101	0.1555	0.1454	0.1465	0.1492	0.1522	0.1097	0.147	0.1465	0.1486	0.1465	0.1104	0.1084	0.1431	0.1514	0.145	0.1115	0.1477	0.1104
AD	0.1419	0.149	0.0987	0.1455	0.1531	0.1434	0.1543	0.1495	0.1057	0.1505	0.1437	0.107	0.1455	0.1128	0.1563	0.1551	0.1504	0.1564	0.1144	0.113	0.1149	0.1536	0.1574	0.1522	0.1591	0.1465	0.153	0.1159	0.1154	0.1143	0.1124	0.1451	0.1134	0.1058	0.1478	0.1088	0.1117	0.1543	0.1113	0.1569	0.1532	0.1432	0.1488	0.1088	0.1095	0.1476	0.147	0.2144
AE	0.1154	0.1002	0.1331	0.1002	0.1395	0.1062	0.1074	0.1104	0.1068	0.1442	0.105	0.1429	0.1037	0.1483	0.1518	0.1437	0.1066	0.1431	0.1154	0.1123	0.1133	0.1508	0.1153	0.1553	0.1116	0.107	0.1077	0.154	0.1386	0.1123	0.1153	0.1075	0.1112	0.1378	0.115	0.1128	0.1432	0.1483	0.1073	0.1076	0.1054	0.1432	0.1511	0.1496	0.1044	0.1708	0.1074	0.152
AF	0.1517	0.1059	0.1483	0.111	0.1509	0.1048	0.1501	0.1126	0.1392	0.1478	0.1492	0.1416	0.1577	0.1545	0.1584	0.1243	0.1173	0.1641	0.1676	0.1586	0.1253	0.118	0.165	0.153	0.1197	0.1551	0.1565	0.1598	0.1124	0.1199	0.1231	0.1552	0.119	0.1483	0.1113	0.1504	0.153	0.1576	0.1078	0.1486	0.1449	0.148	0.1461	0.1125	0.1747	0.112	0.1582	0.1828
Time [s]	20398.4
Temp. [°C]	30
Cycle Nr.	18
<>	1	2	3	4	5	6	7	8	9	10	11	12	13	14	15	16	17	18	19	20	21	22	23	24	25	26	27	28	29	30	31	32	33	34	35	36	37	38	39	40	41	42	43	44	45	46	47	48
A	0.1761	0.1025	0.1075	0.1044	0.1773	0.1669	0.1012	0.1714	0.1681	0.1747	0.1683	0.0995	0.1687	0.0985	0.1665	0.0976	0.177	0.1037	0.1612	0.1465	0.0981	0.1009	0.1009	0.1776	0.1031	0.1706	0.1678	0.1078	0.1022	0.1045	0.1072	0.1706	0.173	0.1023	0.1046	0.1053	0.1794	0.1753	0.1629	0.1717	0.1811	0.1129	0.1099	0.1827	0.1794	0.1759	0.1762	0.1092
B	0.1044	0.168	0.1687	0.1675	0.1746	0.0995	0.1011	0.0991	0.165	0.1621	0.0983	0.1639	0.1693	0.1012	0.1622	0.1653	0.1704	0.101	0.1003	0.163	0.1753	0.1667	0.1685	0.1683	0.1714	0.1644	0.1024	0.1624	0.1011	0.1637	0.1045	0.1024	0.1062	0.1798	0.1044	0.1661	0.1046	0.1741	0.11	0.1633	0.1092	0.1082	0.1102	0.1691	0.1069	0.1723	0.1908	0.1303
C	0.1064	0.1648	0.1032	0.1712	0.0998	0.1693	0.0991	0.0994	0.1005	0.1022	0.1609	0.1705	0.1649	0.1005	0.165	0.0977	0.1687	0.1019	0.0995	0.1032	0.102	0.1032	0.1664	0.1043	0.1039	0.1007	0.0989	0.101	0.1725	0.1064	0.1026	0.1622	0.1024	0.172	0.108	0.1024	0.1024	0.1138	0.1046	0.1644	0.1065	0.1068	0.1682	0.1701	0.1088	0.1758	0.1119	0.1061
D	0.1063	0.1018	0.1658	0.1016	0.1617	0.1056	0.1691	0.104	0.1015	0.0969	0.1609	0.1018	0.1539	0.16	0.1004	0.1001	0.1634	0.0998	0.1035	0.1028	0.17	0.1668	0.1023	0.1531	0.1708	0.1646	0.1013	0.1039	0.158	0.1665	0.17	0.1785	0.1037	0.1684	0.1018	0.1715	0.1685	0.1642	0.1078	0.1704	0.1749	0.1154	0.1703	0.1699	0.1769	0.1746	0.1148	0.197
E	0.1041	0.1721	0.1027	0.1026	0.1023	0.1606	0.1613	0.1029	0.1614	0.0963	0.0959	0.1029	0.1681	0.1018	0.167	0.1717	0.0999	0.1018	0.17	0.1004	0.1012	0.1667	0.1649	0.1682	0.1588	0.1045	0.1032	0.1083	0.1697	0.1018	0.1007	0.1033	0.1664	0.1058	0.1693	0.1064	0.1037	0.1737	0.1076	0.1657	0.1063	0.1169	0.1076	0.1734	0.1763	0.175	0.106	0.1719
F	0.1537	0.0971	0.1607	0.1625	0.0983	0.0962	0.159	0.098	0.1639	0.0973	0.1563	0.1637	0.1547	0.0993	0.098	0.0993	0.1015	0.1001	0.168	0.1011	0.1014	0.1742	0.1552	0.1702	0.1031	0.1024	0.1736	0.1036	0.1667	0.1617	0.1057	0.1043	0.1043	0.1614	0.1735	0.1049	0.1651	0.1736	0.1685	0.1149	0.1566	0.1087	0.1092	0.1682	0.1721	0.1087	0.1238	0.1388
G	0.1016	0.1038	0.1029	0.1014	0.1624	0.104	0.1685	0.1045	0.1648	0.152	0.1546	0.1739	0.1637	0.1695	0.1025	0.1037	0.163	0.1703	0.1037	0.1017	0.168	0.1727	0.1011	0.167	0.1647	0.1715	0.1017	0.1713	0.1685	0.1691	0.104	0.1003	0.1079	0.1657	0.1709	0.1652	0.1118	0.1749	0.1679	0.1791	0.1631	0.171	0.1667	0.1079	0.1706	0.1702	0.1077	0.1079
H	0.1611	0.156	0.1623	0.1473	0.0994	0.1564	0.1605	0.1529	0.1611	0.0988	0.0983	0.1003	0.0993	0.1648	0.1011	0.1002	0.1062	0.1002	0.1024	0.1046	0.1032	0.1039	0.1558	0.1632	0.1014	0.1628	0.1012	0.1036	0.1044	0.1055	0.1639	0.1104	0.1637	0.1683	0.1602	0.1653	0.169	0.1048	0.1729	0.1655	0.1063	0.1057	0.1568	0.1162	0.1615	0.1163	0.1742	0.2029
I	0.1666	0.0996	0.1015	0.1021	0.1585	0.1592	0.1655	0.0956	0.1002	0.1605	0.0983	0.0981	0.1661	0.1007	0.0995	0.1028	0.1045	0.1629	0.158	0.1009	0.1044	0.1019	0.1008	0.1644	0.1058	0.1655	0.1018	0.1566	0.1609	0.1014	0.1598	0.102	0.1036	0.1071	0.1666	0.1687	0.1112	0.1334	0.1072	0.1144	0.1061	0.1122	0.1098	0.1662	0.1626	0.1062	0.1083	0.1743
J	0.1602	0.1525	0.1543	0.1576	0.1578	0.1582	0.1653	0.1561	0.0985	0.1578	0.0976	0.1017	0.1002	0.104	0.1005	0.1616	0.0998	0.1022	0.1689	0.1596	0.1036	0.1017	0.1015	0.1642	0.1027	0.1031	0.1546	0.1026	0.164	0.1119	0.1633	0.1024	0.1617	0.1083	0.1745	0.103	0.1648	0.1057	0.105	0.1591	0.1646	0.1082	0.1068	0.1068	0.1092	0.1632	0.1695	0.2111
K	0.1532	0.1637	0.0992	0.1004	0.1622	0.0998	0.1636	0.1584	0.0987	0.0976	0.0994	0.0977	0.0983	0.158	0.1001	0.1616	0.1688	0.1596	0.1016	0.1603	0.1004	0.1028	0.1006	0.1009	0.103	0.1652	0.1093	0.1602	0.105	0.1594	0.1624	0.1587	0.1673	0.1588	0.1077	0.1037	0.106	0.1587	0.1046	0.1028	0.1622	0.175	0.1105	0.1683	0.1061	0.1084	0.1025	0.1089
L	0.1615	0.0963	0.1014	0.0988	0.0984	0.0975	0.0987	0.1621	0.0986	0.0963	0.1363	0.0984	0.1003	0.1598	0.0995	0.1077	0.099	0.1662	0.101	0.155	0.102	0.1045	0.1017	0.1626	0.1627	0.1573	0.1023	0.1054	0.1677	0.1542	0.1589	0.1075	0.1614	0.1023	0.1677	0.1638	0.1658	0.1036	0.1062	0.0997	0.1057	0.1074	0.1593	0.1063	0.1627	0.1091	0.1669	0.1378
M	0.0999	0.0958	0.096	0.0947	0.095	0.1547	0.1577	0.1633	0.1622	0.0991	0.164	0.1632	0.1617	0.1588	0.1017	0.0994	0.1634	0.0989	0.16	0.1006	0.101	0.1604	0.1019	0.1034	0.1011	0.1609	0.1584	0.1031	0.1653	0.1625	0.1617	0.1044	0.1527	0.1598	0.1012	0.1649	0.1581	0.1611	0.1561	0.1619	0.1111	0.1042	0.1029	0.1553	0.1053	0.1095	0.172	0.1744
N	0.1012	0.1547	0.1584	0.1613	0.1544	0.1538	0.1633	0.1546	0.1579	0.0984	0.1526	0.0995	0.0987	0.1563	0.1	0.1597	0.1666	0.1578	0.1659	0.1588	0.1555	0.1589	0.1642	0.1021	0.1018	0.1631	0.1043	0.161	0.104	0.1611	0.1057	0.1047	0.1049	0.1052	0.1542	0.1621	0.1044	0.1045	0.1608	0.1623	0.1672	0.148	0.1058	0.106	0.1534	0.1129	0.166	0.1453
O	0.161	0.1526	0.1516	0.0985	0.1522	0.0981	0.0973	0.1613	0.1554	0.097	0.0954	0.1607	0.0996	0.1566	0.0974	0.1585	0.1039	0.1564	0.1582	0.1561	0.1638	0.1563	0.1022	0.1058	0.104	0.1628	0.1584	0.1605	0.1028	0.1031	0.1003	0.1032	0.101	0.1586	0.1594	0.1596	0.1632	0.1062	0.1648	0.1673	0.1623	0.1634	0.1061	0.1578	0.1621	0.161	0.1569	0.1047
P	0.097	0.1532	0.0977	0.1575	0.162	0.153	0.0978	0.0971	0.0982	0.1577	0.0992	0.1014	0.0985	0.1496	0.0965	0.0975	0.0978	0.102	0.154	0.1009	0.1038	0.1023	0.1058	0.1038	0.1665	0.1042	0.1594	0.1565	0.1594	0.1609	0.158	0.107	0.1692	0.1573	0.1668	0.1626	0.1062	0.1066	0.1697	0.1708	0.1045	0.1097	0.1089	0.1083	0.1099	0.1109	0.1139	0.1804
Q	0.1601	0.0961	0.0954	0.1522	0.1521	0.0983	0.098	0.1586	0.0966	0.157	0.157	0.1548	0.0964	0.0973	0.1002	0.1548	0.1	0.0972	0.1538	0.1001	0.1017	0.1062	0.1034	0.1051	0.1028	0.1626	0.1533	0.1023	0.1075	0.1597	0.1056	0.1647	0.157	0.1698	0.1053	0.1062	0.1608	0.159	0.1082	0.1629	0.1595	0.1578	0.1056	0.1613	0.1573	0.1659	0.108	0.1256
R	0.1586	0.1582	0.1514	0.1562	0.0971	0.1602	0.1563	0.0983	0.0976	0.1546	0.1559	0.0979	0.1557	0.0966	0.162	0.1007	0.1651	0.1581	0.1037	0.1646	0.1635	0.1035	0.1097	0.1629	0.1648	0.1109	0.1106	0.1022	0.1649	0.1126	0.167	0.1658	0.1041	0.1079	0.1641	0.1634	0.1094	0.1077	0.1613	0.1054	0.1615	0.1619	0.1637	0.161	0.1074	0.1394	0.1658	0.209
S	0.1551	0.0988	0.1621	0.0968	0.155	0.0968	0.1515	0.0979	0.0972	0.161	0.1576	0.099	0.1013	0.1002	0.1556	0.1575	0.1004	0.1554	0.1573	0.1661	0.1635	0.164	0.1074	0.161	0.1048	0.1621	0.1583	0.1022	0.1034	0.1576	0.1645	0.1594	0.1055	0.1685	0.1077	0.1629	0.105	0.1631	0.1649	0.169	0.1614	0.1711	0.1053	0.1644	0.1157	0.1094	0.1674	0.1121
T	0.0965	0.1627	0.1643	0.1525	0.1	0.1613	0.0987	0.099	0.0989	0.098	0.1626	0.1561	0.1013	0.0996	0.1051	0.1023	0.1011	0.1576	0.1583	0.1626	0.1577	0.1061	0.1085	0.1606	0.1084	0.1579	0.1667	0.1653	0.1071	0.1096	0.1099	0.1634	0.167	0.1079	0.1511	0.1084	0.1687	0.1674	0.1052	0.1056	0.1648	0.1072	0.1725	0.1077	0.1113	0.1087	0.1699	0.2243
U	0.1684	0.0977	0.0962	0.1466	0.1598	0.1	0.1635	0.0976	0.0993	0.1605	0.0987	0.1002	0.1002	0.1531	0.1045	0.1592	0.1053	0.1135	0.1565	0.1052	0.1054	0.1542	0.1695	0.1625	0.1662	0.1057	0.1037	0.1584	0.1059	0.1712	0.1054	0.1058	0.1066	0.1095	0.111	0.1667	0.166	0.1105	0.1068	0.1741	0.1739	0.1071	0.1664	0.1632	0.1036	0.1722	0.1104	0.1783
V	0.0971	0.1597	0.0952	0.1014	0.0972	0.0976	0.1563	0.0978	0.0977	0.1011	0.1581	0.1006	0.1597	0.1575	0.1086	0.1002	0.107	0.1556	0.1621	0.1104	0.1117	0.1059	0.113	0.1131	0.1659	0.1558	0.1065	0.1082	0.1599	0.1647	0.1082	0.1713	0.1102	0.1116	0.1634	0.1646	0.1714	0.1679	0.1071	0.1079	0.1697	0.1065	0.1669	0.1082	0.1629	0.1782	0.1722	0.2238
W	0.1055	0.1485	0.1545	0.1618	0.0979	0.0958	0.1597	0.1571	0.1591	0.1638	0.1028	0.0974	0.1638	0.1645	0.0998	0.101	0.163	0.1026	0.1608	0.1038	0.1051	0.1627	0.1043	0.1122	0.1642	0.1071	0.1602	0.1694	0.1544	0.155	0.1077	0.1658	0.167	0.1603	0.1117	0.1624	0.1041	0.1637	0.104	0.105	0.1633	0.1029	0.1036	0.1055	0.1584	0.1036	0.1695	0.1729
X	0.094	0.1548	0.1018	0.1549	0.1571	0.0972	0.0995	0.16	0.0997	0.1024	0.1038	0.1011	0.0992	0.1014	0.1616	0.1124	0.1071	0.1637	0.1674	0.1107	0.1132	0.1128	0.1112	0.1585	0.1146	0.1048	0.1709	0.1101	0.1087	0.1613	0.1107	0.1622	0.1674	0.172	0.1633	0.1103	0.1591	0.1661	0.1134	0.1648	0.1615	0.1679	0.1048	0.1664	0.1099	0.1598	0.1726	0.2267
Y	0.1617	0.1581	0.1529	0.097	0.1563	0.1574	0.1637	0.1044	0.1053	0.1028	0.1041	0.0981	0.0993	0.1004	0.101	0.1621	0.1065	0.1582	0.1644	0.1681	0.161	0.1079	0.1613	0.1091	0.1077	0.1004	0.1071	0.1567	0.1073	0.1064	0.1048	0.165	0.1093	0.1588	0.1057	0.1039	0.1005	0.1628	0.1661	0.1677	0.1043	0.1087	0.1611	0.163	0.1592	0.1069	0.1645	0.105
Z	0.0935	0.0966	0.1573	0.1526	0.0968	0.1581	0.1058	0.1605	0.1642	0.1669	0.108	0.1037	0.1638	0.1034	0.1645	0.1118	0.1674	0.1646	0.1121	0.1088	0.1654	0.1504	0.111	0.1709	0.1099	0.1665	0.1114	0.1622	0.1118	0.1704	0.1107	0.1667	0.1714	0.1112	0.1129	0.1118	0.1611	0.1095	0.1687	0.1654	0.1084	0.1091	0.1597	0.1116	0.1075	0.1052	0.1121	0.2072
AA	0.1068	0.0963	0.1004	0.0974	0.0971	0.1031	0.1624	0.1088	0.1061	0.1571	0.1611	0.1582	0.1055	0.1042	0.1659	0.1686	0.1694	0.106	0.1649	0.1597	0.1717	0.1629	0.1745	0.1551	0.1078	0.1592	0.1543	0.1074	0.107	0.1596	0.1019	0.1142	0.1593	0.1646	0.1697	0.1134	0.104	0.1057	0.1639	0.1108	0.1015	0.1589	0.1661	0.1023	0.1659	0.1066	0.1763	0.1692
AB	0.0959	0.0987	0.1004	0.1628	0.1566	0.1	0.1051	0.1071	0.172	0.1045	0.116	0.1038	0.1026	0.1687	0.1012	0.1133	0.1089	0.1648	0.1113	0.1121	0.1694	0.1191	0.1195	0.1089	0.1184	0.1679	0.1074	0.1208	0.1106	0.113	0.1698	0.1633	0.1681	0.1089	0.1667	0.1058	0.1623	0.1599	0.1648	0.1559	0.1054	0.1704	0.1637	0.116	0.1108	0.1662	0.1101	0.2257
AC	0.1122	0.1022	0.1025	0.1015	0.0977	0.1003	0.1135	0.1689	0.1534	0.168	0.1049	0.1593	0.1093	0.1056	0.1121	0.1602	0.1092	0.1082	0.1156	0.1629	0.1614	0.1131	0.1125	0.174	0.1682	0.1121	0.161	0.1078	0.1613	0.1103	0.1699	0.1579	0.1596	0.1629	0.1645	0.1099	0.1616	0.159	0.1616	0.1585	0.11	0.1091	0.155	0.1634	0.1587	0.111	0.1615	0.11
AD	0.1553	0.162	0.0986	0.1604	0.166	0.1578	0.1682	0.1619	0.1059	0.1632	0.1562	0.1072	0.1553	0.116	0.1684	0.1683	0.1653	0.1691	0.1142	0.1135	0.1138	0.1659	0.1695	0.1646	0.1728	0.1583	0.1652	0.1157	0.1157	0.1131	0.1125	0.159	0.1113	0.1057	0.1594	0.107	0.1119	0.1661	0.112	0.1698	0.1656	0.1554	0.1609	0.1079	0.1101	0.1587	0.1586	0.2217
AE	0.1168	0.1018	0.1472	0.1023	0.1528	0.1086	0.1094	0.1133	0.1101	0.1593	0.1077	0.1568	0.1082	0.1628	0.1689	0.1589	0.1097	0.158	0.1193	0.1155	0.1163	0.1657	0.1216	0.1705	0.114	0.1088	0.1097	0.1668	0.1514	0.1136	0.1178	0.1084	0.1123	0.1495	0.1165	0.1133	0.1565	0.1646	0.1089	0.1093	0.105	0.157	0.1641	0.1627	0.106	0.1821	0.1085	0.1663
AF	0.1647	0.1046	0.1604	0.1093	0.1617	0.1037	0.1608	0.1108	0.1494	0.1581	0.1613	0.1525	0.1692	0.1652	0.169	0.1213	0.1153	0.1761	0.1767	0.1699	0.1216	0.117	0.1763	0.1637	0.1188	0.165	0.1683	0.1688	0.1116	0.1175	0.1214	0.1679	0.1177	0.1596	0.1124	0.1628	0.1655	0.17	0.1087	0.161	0.1588	0.1614	0.1604	0.1132	0.1895	0.1106	0.1704	0.1944
Time [s]	21598.3
Temp. [°C]	30
Cycle Nr.	19
<>	1	2	3	4	5	6	7	8	9	10	11	12	13	14	15	16	17	18	19	20	21	22	23	24	25	26	27	28	29	30	31	32	33	34	35	36	37	38	39	40	41	42	43	44	45	46	47	48
A	0.1956	0.1025	0.1073	0.1041	0.1967	0.187	0.1014	0.1901	0.1871	0.1946	0.1862	0.0995	0.1893	0.0986	0.1867	0.0975	0.1977	0.1039	0.1762	0.1517	0.0984	0.1009	0.1011	0.1968	0.103	0.1897	0.1863	0.1082	0.1022	0.1045	0.1072	0.1848	0.188	0.1023	0.1049	0.1049	0.1982	0.1928	0.1768	0.188	0.1979	0.1127	0.1099	0.2017	0.1987	0.1952	0.1959	0.1094
B	0.1038	0.1872	0.1861	0.1837	0.1964	0.0989	0.101	0.0991	0.1839	0.1799	0.0985	0.1813	0.1849	0.1008	0.1803	0.1809	0.1891	0.1009	0.1	0.1815	0.1968	0.1849	0.1848	0.1847	0.1917	0.1822	0.1023	0.18	0.101	0.1797	0.1044	0.1025	0.106	0.1943	0.1047	0.1826	0.1046	0.1923	0.1098	0.1806	0.1092	0.1079	0.11	0.1864	0.107	0.1901	0.2067	0.1313
C	0.1067	0.1841	0.1034	0.1893	0.1005	0.1871	0.0999	0.0997	0.1007	0.1027	0.1789	0.1896	0.1832	0.1011	0.1845	0.0979	0.1876	0.1021	0.0998	0.1035	0.1027	0.1035	0.1858	0.1047	0.1042	0.101	0.0993	0.1012	0.1897	0.1068	0.1027	0.1803	0.1026	0.1882	0.108	0.1026	0.1026	0.1143	0.1048	0.1827	0.1069	0.1068	0.1842	0.1841	0.1087	0.1922	0.1121	0.106
D	0.105	0.101	0.1836	0.1008	0.1787	0.1047	0.1864	0.1032	0.1008	0.0969	0.1795	0.1018	0.1673	0.1771	0.1004	0.0997	0.1838	0.0996	0.1035	0.1026	0.187	0.185	0.1019	0.161	0.1892	0.1816	0.1016	0.1039	0.1699	0.186	0.1876	0.1928	0.1037	0.1856	0.1017	0.1889	0.1857	0.1779	0.1074	0.1863	0.1894	0.1144	0.1855	0.1853	0.1942	0.1916	0.115	0.2055
E	0.1066	0.1915	0.1049	0.1048	0.1042	0.1797	0.1813	0.1047	0.179	0.0971	0.0966	0.1047	0.1862	0.1035	0.1841	0.1911	0.1014	0.1029	0.1893	0.1017	0.1023	0.1862	0.1834	0.187	0.1747	0.1064	0.104	0.1089	0.1891	0.103	0.1018	0.1044	0.1836	0.1071	0.1871	0.1086	0.1052	0.194	0.1096	0.1845	0.1085	0.1198	0.11	0.1915	0.1918	0.1918	0.1082	0.189
F	0.1676	0.0975	0.178	0.1799	0.0987	0.0963	0.1745	0.0981	0.1799	0.0973	0.1713	0.1832	0.1686	0.0994	0.0983	0.0994	0.1015	0.1002	0.1859	0.1013	0.1016	0.1905	0.171	0.1892	0.1035	0.1026	0.1938	0.1036	0.1837	0.1769	0.106	0.1046	0.1043	0.1766	0.1897	0.105	0.1815	0.1916	0.1841	0.1149	0.1717	0.1087	0.109	0.1803	0.1865	0.1093	0.1245	0.1324
G	0.1016	0.1029	0.1017	0.1003	0.1758	0.1028	0.1859	0.1038	0.1813	0.164	0.1691	0.1916	0.1805	0.187	0.1012	0.1026	0.179	0.1891	0.1031	0.1009	0.1842	0.1908	0.1014	0.1854	0.1814	0.1858	0.1018	0.1884	0.1834	0.1849	0.104	0.1005	0.1073	0.1813	0.1877	0.1799	0.1106	0.1881	0.181	0.1949	0.1777	0.186	0.1791	0.1072	0.1873	0.182	0.1078	0.1076
H	0.1794	0.173	0.176	0.1562	0.0992	0.1716	0.1759	0.1682	0.1758	0.0987	0.0983	0.1004	0.0991	0.1815	0.1009	0.0999	0.1067	0.1003	0.1022	0.1043	0.1035	0.1039	0.1712	0.1801	0.1014	0.1784	0.1013	0.1033	0.1045	0.1053	0.1789	0.1105	0.1784	0.1856	0.1746	0.1829	0.1829	0.1048	0.1883	0.1817	0.1064	0.1058	0.1643	0.1155	0.1678	0.1159	0.1904	0.2167
I	0.1829	0.1001	0.102	0.1026	0.1744	0.1766	0.1831	0.0958	0.1006	0.1788	0.0987	0.0983	0.1828	0.101	0.0997	0.1033	0.1044	0.1798	0.1728	0.101	0.1045	0.1022	0.101	0.1822	0.1059	0.1843	0.102	0.1727	0.1762	0.1012	0.1746	0.1021	0.1039	0.1069	0.1821	0.1859	0.1107	0.1335	0.1071	0.1143	0.1061	0.1117	0.1097	0.1778	0.178	0.1057	0.1076	0.1883
J	0.177	0.1681	0.1711	0.1706	0.1732	0.1731	0.1775	0.1742	0.098	0.1727	0.0972	0.1012	0.0995	0.1032	0.1	0.1786	0.0997	0.1017	0.1862	0.1753	0.1032	0.1016	0.1014	0.1764	0.1025	0.1028	0.168	0.1022	0.1808	0.1114	0.1778	0.1022	0.177	0.1076	0.1884	0.1033	0.1809	0.1053	0.1049	0.1746	0.1811	0.1079	0.1068	0.1068	0.1081	0.1766	0.1834	0.2323
K	0.1674	0.1796	0.099	0.1001	0.1768	0.0996	0.1785	0.1731	0.0988	0.0976	0.0993	0.0977	0.0983	0.1765	0.1001	0.1774	0.1855	0.1758	0.1014	0.1758	0.1004	0.1024	0.1005	0.1009	0.1027	0.1795	0.1091	0.1743	0.1045	0.1748	0.1781	0.174	0.1777	0.1731	0.1076	0.1035	0.106	0.1734	0.1043	0.1026	0.1784	0.19	0.1102	0.1823	0.1059	0.1078	0.1026	0.1085
L	0.1789	0.0963	0.1015	0.0989	0.0984	0.0974	0.0988	0.1786	0.0987	0.0963	0.141	0.0983	0.1004	0.1774	0.0996	0.1077	0.099	0.1809	0.1013	0.1708	0.102	0.1045	0.1015	0.179	0.1772	0.1727	0.1024	0.1057	0.1832	0.1686	0.1745	0.1076	0.1764	0.1022	0.1804	0.1819	0.1814	0.104	0.1063	0.1001	0.1063	0.1077	0.1747	0.1074	0.1782	0.1077	0.1819	0.1396
M	0.1	0.0968	0.097	0.0955	0.0954	0.1729	0.1728	0.178	0.1814	0.0998	0.1799	0.1794	0.1776	0.1743	0.102	0.0995	0.1801	0.0991	0.1749	0.1006	0.101	0.1778	0.1021	0.1026	0.1016	0.1774	0.1743	0.1031	0.1811	0.1744	0.1776	0.1043	0.1666	0.1737	0.101	0.1801	0.1745	0.1759	0.1724	0.178	0.1118	0.1042	0.1029	0.17	0.1052	0.1093	0.1882	0.1897
N	0.1003	0.1699	0.1743	0.1742	0.1678	0.1695	0.1792	0.1709	0.174	0.0979	0.1629	0.0984	0.0982	0.1701	0.0997	0.1742	0.1826	0.1721	0.1805	0.1725	0.169	0.1741	0.1778	0.1025	0.1016	0.1769	0.1048	0.1771	0.104	0.1743	0.1057	0.1046	0.1042	0.1048	0.1655	0.178	0.1044	0.1044	0.1758	0.1772	0.1828	0.1543	0.1056	0.1057	0.1574	0.112	0.1827	0.1485
O	0.1796	0.1684	0.168	0.0992	0.1691	0.0989	0.0982	0.1766	0.1726	0.0977	0.0957	0.1782	0.0999	0.1729	0.0979	0.1736	0.1049	0.1725	0.1737	0.1718	0.177	0.1717	0.102	0.106	0.1042	0.1787	0.1743	0.1769	0.1031	0.1035	0.1008	0.1038	0.1015	0.174	0.1756	0.1765	0.179	0.1071	0.1814	0.1829	0.1789	0.1813	0.1075	0.1746	0.1748	0.1761	0.1696	0.1057
P	0.0975	0.17	0.0983	0.1728	0.1799	0.1696	0.0981	0.0975	0.0988	0.1725	0.0996	0.1014	0.0989	0.163	0.0966	0.0974	0.0976	0.1015	0.1669	0.101	0.1034	0.1021	0.105	0.1039	0.1789	0.1042	0.1748	0.1721	0.176	0.1759	0.1733	0.1064	0.1824	0.1722	0.1836	0.1793	0.1055	0.1064	0.1845	0.1872	0.105	0.1101	0.1087	0.1071	0.1094	0.1125	0.116	0.1918
Q	0.1737	0.0962	0.0955	0.1679	0.1673	0.0983	0.098	0.175	0.0968	0.1723	0.1738	0.1706	0.0968	0.0975	0.1003	0.1688	0.1	0.0969	0.1698	0.1002	0.1016	0.1064	0.1031	0.1055	0.1027	0.1801	0.1684	0.1022	0.1068	0.1746	0.1052	0.1808	0.1694	0.1848	0.1056	0.1062	0.1769	0.1741	0.1083	0.1794	0.172	0.1744	0.1056	0.1758	0.1703	0.1838	0.109	0.1282
R	0.1755	0.1733	0.1667	0.1707	0.0975	0.1746	0.1693	0.0984	0.0979	0.1701	0.173	0.098	0.1711	0.0968	0.1762	0.1006	0.1806	0.1725	0.1037	0.1799	0.1767	0.103	0.1095	0.1777	0.1797	0.1106	0.1102	0.1031	0.1794	0.113	0.1803	0.1812	0.1052	0.1079	0.1796	0.1788	0.1102	0.1084	0.1758	0.1055	0.1773	0.1774	0.179	0.1754	0.1087	0.1396	0.1822	0.225
S	0.1695	0.0988	0.1792	0.0972	0.171	0.097	0.1673	0.098	0.0976	0.1755	0.1755	0.0993	0.1017	0.1005	0.1716	0.1729	0.1006	0.172	0.1711	0.1824	0.1788	0.1794	0.1067	0.1756	0.1047	0.1757	0.1733	0.1019	0.1042	0.1712	0.178	0.1749	0.1053	0.1843	0.1073	0.1778	0.1059	0.1777	0.1826	0.1853	0.1776	0.1888	0.1049	0.1809	0.1156	0.1086	0.183	0.1117
T	0.0966	0.1807	0.1822	0.1672	0.0999	0.1787	0.0984	0.0994	0.099	0.0977	0.177	0.1709	0.1014	0.0996	0.1052	0.1019	0.1011	0.1734	0.1733	0.177	0.1726	0.1065	0.1078	0.1739	0.1073	0.1724	0.1834	0.1814	0.1074	0.1092	0.1098	0.1793	0.1832	0.1078	0.1556	0.1082	0.185	0.1811	0.1055	0.1057	0.1807	0.1073	0.1888	0.107	0.1122	0.1086	0.1864	0.2408
U	0.1862	0.0971	0.096	0.1562	0.1773	0.0999	0.1785	0.0977	0.0995	0.1767	0.0987	0.1002	0.0999	0.1679	0.1039	0.1752	0.1043	0.1119	0.1714	0.1049	0.1046	0.1673	0.1855	0.1778	0.1795	0.1049	0.1031	0.1709	0.1061	0.1861	0.1065	0.1049	0.1059	0.1089	0.11	0.1791	0.1798	0.1102	0.1061	0.1898	0.19	0.106	0.1819	0.178	0.1035	0.1862	0.1098	0.1937
V	0.0968	0.1771	0.0949	0.1009	0.0973	0.0982	0.1713	0.0976	0.0979	0.1011	0.1738	0.1006	0.176	0.1731	0.1076	0.1003	0.1074	0.1712	0.177	0.1107	0.1117	0.1084	0.1124	0.1135	0.1805	0.1703	0.1065	0.1083	0.1739	0.1791	0.108	0.1861	0.1117	0.1115	0.1795	0.1818	0.1862	0.1836	0.1071	0.1072	0.186	0.106	0.1822	0.1068	0.173	0.1886	0.1878	0.2416
W	0.1062	0.1646	0.1711	0.1761	0.0976	0.0959	0.1752	0.1731	0.1752	0.1788	0.1026	0.0975	0.1785	0.1795	0.0991	0.1009	0.1789	0.1026	0.1769	0.1031	0.1046	0.1761	0.1039	0.1122	0.1803	0.1064	0.1732	0.1852	0.1682	0.1627	0.1071	0.1802	0.183	0.1749	0.1114	0.1763	0.1051	0.1807	0.1044	0.106	0.1782	0.103	0.105	0.1048	0.1724	0.1034	0.1845	0.1871
X	0.0944	0.1712	0.1022	0.172	0.1739	0.0971	0.0998	0.1771	0.0995	0.1019	0.1042	0.1013	0.1	0.1013	0.1772	0.1115	0.1065	0.1778	0.1831	0.108	0.1124	0.1096	0.1097	0.1722	0.1144	0.1041	0.1858	0.1097	0.1076	0.1757	0.109	0.1782	0.1824	0.1855	0.1779	0.1097	0.1731	0.1805	0.1112	0.1776	0.176	0.1822	0.1033	0.1822	0.109	0.1749	0.1897	0.2393
Y	0.1788	0.1758	0.169	0.0968	0.173	0.174	0.1803	0.1053	0.1062	0.1038	0.1056	0.0986	0.0994	0.1009	0.1014	0.1781	0.1073	0.175	0.181	0.1857	0.1763	0.1092	0.1762	0.1111	0.1096	0.0994	0.1094	0.1728	0.1091	0.107	0.1077	0.1828	0.1105	0.1753	0.1068	0.1055	0.1022	0.1792	0.1831	0.1845	0.1047	0.1077	0.1762	0.1801	0.1754	0.1069	0.1824	0.1075
Z	0.0932	0.0967	0.1753	0.1676	0.0974	0.1711	0.1063	0.1784	0.1788	0.1831	0.1087	0.1044	0.1812	0.1052	0.1807	0.1125	0.1817	0.18	0.1114	0.1109	0.1777	0.1632	0.1095	0.1848	0.1099	0.1798	0.1103	0.1778	0.1112	0.1828	0.1095	0.1798	0.1864	0.1099	0.1117	0.111	0.1742	0.1089	0.1817	0.18	0.1071	0.1065	0.1724	0.1104	0.1077	0.107	0.1126	0.2124
AA	0.1087	0.0973	0.101	0.0993	0.0974	0.1034	0.1774	0.11	0.1072	0.1738	0.1782	0.1758	0.1062	0.1049	0.1843	0.1861	0.1875	0.1072	0.1806	0.1764	0.1886	0.1791	0.1903	0.1715	0.1095	0.1731	0.17	0.1079	0.1076	0.166	0.1022	0.115	0.1746	0.179	0.1881	0.1143	0.1047	0.1076	0.178	0.1118	0.1019	0.1745	0.1824	0.1021	0.1818	0.107	0.1916	0.186
AB	0.0958	0.0986	0.1003	0.179	0.1718	0.0994	0.105	0.1084	0.1884	0.105	0.115	0.1029	0.1034	0.1799	0.1022	0.1137	0.1085	0.1806	0.111	0.1117	0.1857	0.1202	0.1189	0.1084	0.1184	0.1804	0.1066	0.1211	0.1106	0.1128	0.1816	0.1766	0.1859	0.1094	0.174	0.1063	0.1761	0.1746	0.1771	0.169	0.1069	0.1838	0.1771	0.1169	0.1105	0.182	0.1093	0.2399
AC	0.1101	0.1007	0.1017	0.0992	0.0963	0.0992	0.112	0.1825	0.1651	0.1815	0.1035	0.176	0.1079	0.1053	0.1107	0.1762	0.1087	0.1057	0.1141	0.1795	0.1735	0.1137	0.1094	0.1885	0.1813	0.1127	0.1782	0.1071	0.1756	0.1088	0.1835	0.1712	0.1737	0.1761	0.1793	0.1096	0.1756	0.1748	0.1722	0.1747	0.1112	0.1094	0.1694	0.1807	0.1737	0.1107	0.1777	0.1106
AD	0.1714	0.1769	0.0989	0.1748	0.179	0.1716	0.1849	0.1775	0.106	0.1791	0.1724	0.1076	0.1681	0.1138	0.1851	0.1837	0.1774	0.184	0.1154	0.1146	0.1162	0.1828	0.1834	0.1768	0.1882	0.1703	0.1785	0.116	0.1164	0.1134	0.1119	0.1718	0.1139	0.1063	0.1745	0.1098	0.111	0.1823	0.1106	0.1843	0.1794	0.1691	0.1747	0.1106	0.1104	0.174	0.1719	0.24
AE	0.1165	0.1009	0.1582	0.1002	0.1661	0.1071	0.1073	0.1112	0.1077	0.1719	0.1056	0.1695	0.1048	0.1726	0.1797	0.1708	0.109	0.1709	0.117	0.1133	0.1142	0.1802	0.1146	0.1823	0.1134	0.1077	0.1089	0.1781	0.1636	0.1124	0.1157	0.1085	0.1118	0.1608	0.116	0.1133	0.1692	0.177	0.1078	0.1088	0.1059	0.1704	0.178	0.1722	0.1048	0.1976	0.1081	0.1812
AF	0.1809	0.1055	0.1749	0.11	0.1794	0.1043	0.1771	0.111	0.1632	0.1722	0.1774	0.1664	0.1831	0.1788	0.1861	0.122	0.1165	0.1916	0.1908	0.1836	0.1226	0.1189	0.1908	0.1793	0.1197	0.1792	0.1836	0.187	0.1134	0.1164	0.1225	0.1833	0.117	0.1748	0.113	0.1766	0.1792	0.1862	0.1096	0.1771	0.1735	0.1775	0.1757	0.1139	0.2088	0.1096	0.1883	0.185
Time [s]	22798.2
Temp. [°C]	30
Cycle Nr.	20
<>	1	2	3	4	5	6	7	8	9	10	11	12	13	14	15	16	17	18	19	20	21	22	23	24	25	26	27	28	29	30	31	32	33	34	35	36	37	38	39	40	41	42	43	44	45	46	47	48
A	0.2116	0.1032	0.1079	0.105	0.2168	0.2064	0.1018	0.2092	0.2093	0.2102	0.2088	0.1001	0.2099	0.0993	0.2048	0.098	0.2175	0.1043	0.1933	0.1587	0.0986	0.1015	0.1016	0.214	0.1034	0.2073	0.2027	0.1097	0.1027	0.1048	0.1077	0.2016	0.2018	0.1028	0.1054	0.1054	0.214	0.209	0.1908	0.205	0.2142	0.1133	0.1101	0.2164	0.2165	0.2123	0.2129	0.1101
B	0.1045	0.2068	0.2041	0.2038	0.2146	0.0996	0.1011	0.0991	0.2016	0.1979	0.0984	0.1982	0.2012	0.101	0.1973	0.1962	0.2061	0.101	0.1003	0.2018	0.2149	0.2043	0.2	0.2032	0.2105	0.1987	0.1025	0.1999	0.1012	0.1954	0.1047	0.1028	0.1064	0.2065	0.1054	0.2024	0.1048	0.2106	0.11	0.1982	0.1089	0.1084	0.1102	0.2044	0.1065	0.2092	0.2225	0.1293
C	0.1063	0.2026	0.1023	0.2058	0.0996	0.206	0.0989	0.0991	0.1003	0.1013	0.197	0.2062	0.1986	0.1001	0.2018	0.098	0.2048	0.1019	0.0992	0.1022	0.1022	0.1027	0.2032	0.1035	0.1031	0.1006	0.0988	0.1009	0.204	0.1063	0.103	0.1989	0.1022	0.2028	0.1069	0.1019	0.1021	0.1139	0.1041	0.1966	0.1057	0.106	0.2014	0.1964	0.1078	0.2041	0.1112	0.1059
D	0.106	0.1019	0.2016	0.1016	0.1986	0.1056	0.2038	0.104	0.1019	0.0974	0.1994	0.1021	0.1874	0.1972	0.1009	0.1004	0.2018	0.1003	0.1039	0.1037	0.2041	0.2045	0.1025	0.1715	0.2059	0.1985	0.1018	0.1041	0.1816	0.2037	0.203	0.2055	0.1039	0.2031	0.102	0.2074	0.2042	0.1977	0.1082	0.2031	0.2077	0.1154	0.2023	0.203	0.2119	0.2099	0.1155	0.213
E	0.1053	0.2043	0.1038	0.1031	0.1034	0.1947	0.1971	0.1034	0.1951	0.0968	0.0963	0.1033	0.2037	0.1023	0.1975	0.2074	0.1005	0.1024	0.208	0.1011	0.1017	0.2037	0.1993	0.202	0.1866	0.1051	0.1037	0.1086	0.2075	0.1025	0.1013	0.1039	0.1981	0.1064	0.202	0.1072	0.1044	0.2097	0.1085	0.1996	0.1074	0.118	0.1085	0.204	0.207	0.2027	0.1068	0.2029
F	0.182	0.0978	0.1955	0.1968	0.099	0.0964	0.1907	0.0983	0.1986	0.0977	0.1901	0.2002	0.1833	0.0995	0.0984	0.0996	0.1019	0.1004	0.2075	0.1013	0.1017	0.2073	0.1895	0.2121	0.1037	0.103	0.2141	0.1039	0.1981	0.1958	0.1061	0.1047	0.1046	0.1942	0.2032	0.1054	0.1998	0.2097	0.2016	0.1154	0.1896	0.1089	0.1095	0.1958	0.2029	0.109	0.1241	0.1335
G	0.1017	0.104	0.1024	0.1014	0.1973	0.1036	0.2055	0.1043	0.2026	0.1798	0.19	0.2106	0.1997	0.2055	0.1018	0.1035	0.2009	0.2115	0.1037	0.1013	0.2024	0.2105	0.1011	0.204	0.2016	0.2008	0.1018	0.2055	0.2015	0.2004	0.1045	0.1006	0.1079	0.1969	0.2045	0.1988	0.1113	0.2027	0.1956	0.211	0.1965	0.2048	0.1935	0.108	0.2071	0.1946	0.1085	0.1082
H	0.198	0.1913	0.1924	0.1652	0.1004	0.1925	0.191	0.1898	0.1926	0.0987	0.0986	0.1011	0.0998	0.1995	0.1011	0.1003	0.1078	0.1008	0.1027	0.1046	0.1037	0.104	0.1892	0.1975	0.1015	0.198	0.1019	0.1035	0.1046	0.1056	0.1948	0.1111	0.1979	0.2024	0.1915	0.201	0.1994	0.1049	0.2073	0.1991	0.1066	0.1063	0.1741	0.117	0.1767	0.116	0.2085	0.2341
I	0.1977	0.1004	0.1021	0.1021	0.1928	0.1929	0.1984	0.0957	0.1008	0.1962	0.0987	0.0981	0.2014	0.1008	0.0996	0.1032	0.1044	0.2001	0.1869	0.101	0.1046	0.1023	0.1011	0.1979	0.1056	0.2015	0.1021	0.1888	0.1898	0.1014	0.192	0.1022	0.1039	0.1069	0.201	0.2018	0.1114	0.1332	0.1077	0.1142	0.1062	0.1117	0.1096	0.1951	0.1966	0.1063	0.1083	0.2037
J	0.1951	0.1888	0.1899	0.189	0.1914	0.1903	0.1921	0.1934	0.0986	0.1889	0.0973	0.1017	0.1	0.1035	0.1003	0.1998	0.1	0.1019	0.2087	0.1947	0.1033	0.1015	0.1012	0.1945	0.1026	0.103	0.1857	0.1023	0.2013	0.1114	0.1968	0.1026	0.1932	0.1081	0.203	0.1034	0.1987	0.1055	0.1052	0.1895	0.198	0.1081	0.107	0.1069	0.109	0.1969	0.2043	0.2469
K	0.1868	0.1939	0.0991	0.1	0.1914	0.0998	0.1929	0.1935	0.0988	0.0977	0.0994	0.098	0.0982	0.1966	0.1004	0.1979	0.2028	0.1927	0.1015	0.196	0.1007	0.1022	0.1008	0.1009	0.1027	0.1957	0.1093	0.1925	0.1045	0.1918	0.1939	0.1909	0.1881	0.1911	0.1075	0.1037	0.1061	0.1921	0.1044	0.103	0.1941	0.2057	0.1107	0.195	0.106	0.1083	0.1033	0.109
L	0.1965	0.0967	0.1016	0.0991	0.0987	0.0975	0.0991	0.1951	0.0989	0.0963	0.1423	0.0983	0.1007	0.1968	0.0997	0.1076	0.0991	0.1959	0.101	0.1901	0.1017	0.1046	0.1013	0.1987	0.1911	0.1909	0.1024	0.1057	0.199	0.1858	0.1911	0.1075	0.1895	0.1026	0.1953	0.1999	0.199	0.1041	0.1064	0.1002	0.1057	0.1071	0.1926	0.1064	0.1907	0.1089	0.2003	0.1358
M	0.0996	0.0955	0.0956	0.0948	0.0951	0.189	0.1905	0.1941	0.2001	0.0992	0.1949	0.1967	0.1911	0.1949	0.1016	0.1	0.1976	0.0991	0.1897	0.1006	0.1013	0.1963	0.1019	0.1043	0.1007	0.1947	0.1928	0.1031	0.1958	0.1868	0.1937	0.1036	0.1838	0.1878	0.1015	0.1951	0.1914	0.1921	0.1892	0.194	0.1113	0.1038	0.1026	0.1861	0.1048	0.1086	0.2006	0.2025
N	0.1008	0.1884	0.1917	0.187	0.1861	0.1865	0.1949	0.1883	0.1925	0.098	0.1729	0.0988	0.0986	0.1859	0.0999	0.1947	0.2007	0.1882	0.1978	0.1883	0.1864	0.1904	0.1934	0.1026	0.1011	0.1924	0.1053	0.195	0.1046	0.1929	0.1063	0.1048	0.105	0.1052	0.1797	0.1964	0.1045	0.1046	0.1948	0.1943	0.1978	0.1597	0.1061	0.1061	0.1641	0.1123	0.2004	0.1433
O	0.1956	0.1824	0.1849	0.0992	0.187	0.0985	0.0981	0.19	0.1917	0.0977	0.0959	0.1957	0.0999	0.1919	0.0981	0.1902	0.1044	0.1904	0.1895	0.191	0.1912	0.1863	0.1015	0.1059	0.1037	0.1925	0.1911	0.1947	0.1031	0.1029	0.1006	0.1029	0.1014	0.192	0.1925	0.192	0.1984	0.1062	0.1955	0.1972	0.1949	0.1958	0.1059	0.1905	0.1854	0.1896	0.1814	0.1041
P	0.0972	0.1883	0.0981	0.1874	0.1978	0.1873	0.0979	0.0975	0.0987	0.188	0.0996	0.1012	0.0988	0.1808	0.0966	0.0974	0.0979	0.1019	0.1828	0.1012	0.1038	0.1026	0.1056	0.1044	0.1934	0.1046	0.1904	0.1907	0.1938	0.1929	0.1926	0.1069	0.1978	0.1915	0.2024	0.1988	0.1067	0.1074	0.1987	0.2028	0.1054	0.1105	0.1101	0.1087	0.1104	0.111	0.1158	0.2117
Q	0.1902	0.0967	0.0956	0.185	0.1836	0.0988	0.0985	0.1912	0.0971	0.1897	0.1926	0.1867	0.0967	0.0976	0.1006	0.1868	0.1001	0.097	0.1898	0.1001	0.1017	0.106	0.1028	0.1051	0.102	0.1973	0.1878	0.1021	0.1065	0.1934	0.1056	0.1956	0.1874	0.2001	0.105	0.1064	0.195	0.1922	0.1081	0.1983	0.1861	0.1944	0.1056	0.1914	0.1856	0.2015	0.109	0.1315
R	0.1912	0.1889	0.1865	0.1877	0.0972	0.1913	0.182	0.0983	0.0976	0.1886	0.1907	0.0977	0.1911	0.0967	0.1896	0.1001	0.1962	0.1917	0.1035	0.1975	0.1927	0.1037	0.1093	0.1938	0.1964	0.1105	0.1102	0.1031	0.198	0.1131	0.1956	0.1997	0.1045	0.1074	0.1936	0.1943	0.11	0.1079	0.1942	0.1051	0.1949	0.1955	0.1917	0.1936	0.1081	0.1388	0.1949	0.2459
S	0.1884	0.0994	0.1942	0.0969	0.188	0.097	0.1864	0.0983	0.0979	0.1924	0.195	0.0993	0.1021	0.1006	0.1916	0.1917	0.1006	0.1904	0.189	0.2001	0.1981	0.1958	0.1078	0.1913	0.1045	0.1906	0.194	0.1022	0.1035	0.1896	0.1933	0.1924	0.1053	0.2001	0.1075	0.1968	0.1056	0.195	0.1998	0.2034	0.1968	0.2065	0.1052	0.1994	0.1153	0.1088	0.202	0.1112
T	0.0963	0.1999	0.1985	0.1842	0.0997	0.198	0.0985	0.0993	0.0986	0.0976	0.1914	0.1865	0.1014	0.0992	0.1053	0.1017	0.1007	0.1921	0.1909	0.1942	0.1929	0.1062	0.1083	0.1904	0.1078	0.189	0.1999	0.1986	0.1075	0.1094	0.1105	0.1946	0.2005	0.1073	0.1596	0.1085	0.2027	0.1963	0.1052	0.1053	0.2015	0.107	0.2057	0.1069	0.1115	0.1075	0.2027	0.2517
U	0.2056	0.0974	0.096	0.1666	0.1957	0.0999	0.198	0.0978	0.0996	0.1983	0.0987	0.1003	0.1003	0.1869	0.1053	0.1924	0.1052	0.1143	0.19	0.1054	0.1055	0.1853	0.2048	0.1961	0.1939	0.1067	0.1035	0.1881	0.1059	0.2016	0.1066	0.1045	0.1059	0.1092	0.1099	0.1921	0.1981	0.1101	0.1057	0.209	0.2058	0.1055	0.202	0.1934	0.1032	0.2012	0.1087	0.2121
V	0.097	0.1961	0.095	0.1011	0.0973	0.0981	0.1887	0.0975	0.0977	0.1014	0.1915	0.0993	0.1951	0.1918	0.1078	0.1001	0.1061	0.1916	0.1966	0.1097	0.1115	0.1072	0.1127	0.1139	0.1978	0.1913	0.1065	0.1083	0.1922	0.1971	0.1088	0.2013	0.1128	0.1117	0.1982	0.2009	0.2011	0.2022	0.107	0.1076	0.2033	0.1065	0.2011	0.1072	0.1868	0.2052	0.2068	0.2501
W	0.1048	0.1837	0.1911	0.1907	0.0975	0.0959	0.1927	0.1919	0.1912	0.1951	0.1018	0.0978	0.1939	0.1939	0.0996	0.1007	0.1972	0.1023	0.1966	0.1027	0.1042	0.1937	0.1041	0.1119	0.1988	0.1066	0.1891	0.2027	0.1851	0.1719	0.1072	0.1959	0.1988	0.1896	0.1111	0.1896	0.1035	0.1978	0.103	0.106	0.1941	0.1029	0.1045	0.1056	0.1854	0.1021	0.1991	0.2015
X	0.0941	0.191	0.1019	0.1892	0.1899	0.0972	0.0994	0.194	0.099	0.1017	0.103	0.1014	0.0997	0.1014	0.1938	0.1099	0.1065	0.1933	0.1979	0.1101	0.1116	0.1121	0.1095	0.1906	0.1131	0.1037	0.204	0.1093	0.108	0.1917	0.1092	0.1937	0.2006	0.2007	0.1972	0.1091	0.1909	0.197	0.1111	0.1924	0.1933	0.199	0.1032	0.198	0.109	0.1948	0.2045	0.2582
Y	0.1981	0.195	0.1888	0.0971	0.1924	0.1898	0.1974	0.1048	0.1052	0.1028	0.1039	0.0983	0.0993	0.1005	0.1011	0.1923	0.1063	0.1935	0.1947	0.2033	0.193	0.1089	0.1937	0.1104	0.108	0.0994	0.108	0.1887	0.1091	0.1065	0.1054	0.1982	0.1102	0.1909	0.1066	0.105	0.1014	0.1952	0.1966	0.2026	0.1048	0.1073	0.1895	0.1968	0.1926	0.1083	0.1991	0.1053
Z	0.0933	0.0967	0.1946	0.1884	0.0976	0.1878	0.1066	0.1969	0.1951	0.1997	0.1073	0.1053	0.1963	0.105	0.2004	0.111	0.1996	0.1957	0.1114	0.1093	0.189	0.1768	0.1099	0.2051	0.1096	0.1936	0.1115	0.1971	0.1122	0.197	0.1098	0.1953	0.2026	0.1102	0.1121	0.1106	0.193	0.1095	0.1989	0.1996	0.1071	0.1078	0.1945	0.1117	0.1091	0.1071	0.1131	0.2239
AA	0.109	0.097	0.1007	0.0996	0.0971	0.1028	0.1933	0.1098	0.1058	0.1905	0.1962	0.193	0.1048	0.1043	0.2015	0.2012	0.2064	0.1055	0.2001	0.1952	0.2057	0.1927	0.2014	0.1838	0.1076	0.1891	0.1867	0.1077	0.1073	0.1755	0.1021	0.1142	0.192	0.197	0.2059	0.1142	0.1059	0.1067	0.1958	0.1116	0.1025	0.1939	0.1963	0.1028	0.1973	0.106	0.2045	0.2002
AB	0.0961	0.0984	0.1004	0.196	0.1872	0.1003	0.1049	0.1083	0.2072	0.1058	0.1134	0.1028	0.1031	0.199	0.1028	0.1128	0.1083	0.198	0.1113	0.1123	0.2031	0.1209	0.1181	0.1088	0.1181	0.1983	0.1069	0.1215	0.1113	0.1124	0.1984	0.1933	0.2025	0.1078	0.1869	0.1061	0.1933	0.1914	0.1935	0.1862	0.1065	0.1977	0.1946	0.1172	0.1117	0.1986	0.1118	0.2538
AC	0.1147	0.1014	0.1025	0.1012	0.0975	0.1006	0.1134	0.1996	0.1825	0.1987	0.1046	0.1965	0.1095	0.1069	0.1136	0.1956	0.1105	0.1091	0.1165	0.1985	0.1932	0.1148	0.1118	0.2053	0.1978	0.1113	0.195	0.1077	0.1919	0.1091	0.2011	0.1886	0.1936	0.1923	0.1974	0.1097	0.1934	0.1942	0.1889	0.192	0.1105	0.1082	0.1876	0.1986	0.1905	0.1094	0.1934	0.1109
AD	0.1908	0.193	0.0989	0.1896	0.1922	0.19	0.2017	0.1909	0.1058	0.194	0.1879	0.1071	0.1766	0.1132	0.2002	0.1979	0.1913	0.1989	0.1142	0.1128	0.113	0.1989	0.1996	0.194	0.2026	0.1838	0.193	0.1137	0.1154	0.1121	0.1114	0.1878	0.1126	0.1054	0.187	0.1071	0.1091	0.1969	0.1093	0.1982	0.1884	0.1838	0.1884	0.1088	0.1106	0.1908	0.1912	0.258
AE	0.1156	0.1002	0.1754	0.1008	0.183	0.1073	0.1069	0.1108	0.107	0.1889	0.1048	0.186	0.1052	0.1866	0.1961	0.1874	0.1089	0.1883	0.1168	0.1126	0.1134	0.1977	0.1135	0.1991	0.1124	0.1073	0.1087	0.1934	0.1792	0.1122	0.1191	0.1078	0.1124	0.1799	0.1158	0.1132	0.1872	0.1977	0.1095	0.1092	0.1062	0.1903	0.1913	0.1822	0.1056	0.215	0.1094	0.1979
AF	0.1958	0.104	0.1909	0.1078	0.1963	0.1045	0.1936	0.1107	0.1793	0.1905	0.1942	0.1821	0.1978	0.1954	0.1989	0.1199	0.1161	0.2065	0.2049	0.201	0.1201	0.1188	0.2025	0.1951	0.1177	0.1939	0.1978	0.2016	0.1119	0.1148	0.1201	0.1957	0.1161	0.1896	0.1096	0.1939	0.1959	0.2013	0.1071	0.1908	0.1911	0.1912	0.1936	0.1129	0.2245	0.1103	0.2066	0.1847
Time [s]	23998.2
Temp. [°C]	30
Cycle Nr.	21
<>	1	2	3	4	5	6	7	8	9	10	11	12	13	14	15	16	17	18	19	20	21	22	23	24	25	26	27	28	29	30	31	32	33	34	35	36	37	38	39	40	41	42	43	44	45	46	47	48
A	0.2266	0.1037	0.1078	0.1053	0.2328	0.2208	0.1021	0.2265	0.2254	0.2256	0.2252	0.1005	0.2262	0.0994	0.2187	0.0982	0.2336	0.1043	0.2104	0.1617	0.0987	0.1015	0.1018	0.2296	0.1038	0.2222	0.2184	0.1114	0.1025	0.1052	0.1074	0.2191	0.2176	0.1029	0.1052	0.1055	0.2301	0.2244	0.2056	0.219	0.2293	0.1129	0.1104	0.2327	0.2323	0.2272	0.2291	0.1095
B	0.1038	0.2229	0.2175	0.2188	0.2313	0.0993	0.1011	0.0993	0.2179	0.2126	0.0985	0.2116	0.2148	0.1005	0.2116	0.2118	0.222	0.1007	0.0999	0.2167	0.2314	0.2209	0.2122	0.2194	0.2292	0.2154	0.1025	0.2144	0.101	0.2111	0.1043	0.1025	0.106	0.2232	0.1056	0.2168	0.1048	0.2252	0.1097	0.2136	0.1089	0.1079	0.1094	0.2186	0.1069	0.2183	0.2369	0.1351
C	0.1064	0.2194	0.1036	0.2208	0.1008	0.2252	0.1002	0.0998	0.1015	0.1028	0.2144	0.2227	0.2178	0.1009	0.218	0.0983	0.2181	0.1025	0.1001	0.1034	0.1036	0.1034	0.2216	0.1046	0.1042	0.1012	0.0994	0.1016	0.2209	0.1072	0.1032	0.2167	0.1026	0.2194	0.1081	0.1028	0.103	0.115	0.1052	0.2128	0.107	0.1071	0.2189	0.2123	0.1087	0.2201	0.1121	0.1063
D	0.1069	0.1027	0.2176	0.1021	0.2142	0.1064	0.2213	0.1047	0.103	0.0979	0.2148	0.1023	0.2033	0.2118	0.101	0.1011	0.2162	0.1007	0.1046	0.1047	0.2194	0.2191	0.1032	0.1828	0.2211	0.2128	0.1019	0.1046	0.196	0.2203	0.219	0.2192	0.1045	0.2194	0.1026	0.2233	0.2209	0.2144	0.109	0.2163	0.2229	0.1163	0.2184	0.2194	0.2285	0.2258	0.1165	0.2237
E	0.1052	0.2192	0.1039	0.1038	0.1037	0.2112	0.2116	0.1034	0.2082	0.0969	0.0967	0.1035	0.2188	0.1025	0.2099	0.2228	0.1007	0.1025	0.225	0.1013	0.1019	0.2188	0.2127	0.2161	0.2005	0.1052	0.1038	0.1085	0.2218	0.1028	0.1014	0.1041	0.213	0.1065	0.2163	0.1076	0.1047	0.2247	0.1087	0.2144	0.1077	0.1184	0.109	0.219	0.2231	0.2171	0.1071	0.2189
F	0.1975	0.0986	0.2124	0.2107	0.0995	0.0969	0.2066	0.0987	0.2145	0.0981	0.205	0.2138	0.1996	0.0997	0.0986	0.0996	0.1023	0.1007	0.2254	0.1013	0.1017	0.2206	0.2051	0.2295	0.1037	0.1031	0.2306	0.104	0.2128	0.2121	0.106	0.1048	0.1047	0.2097	0.218	0.1052	0.2148	0.2257	0.2161	0.1161	0.2067	0.1097	0.1101	0.2132	0.2166	0.1092	0.1243	0.135
G	0.1016	0.1036	0.102	0.1013	0.2149	0.1029	0.2213	0.104	0.2195	0.1937	0.2051	0.2273	0.2152	0.2206	0.1014	0.1031	0.218	0.227	0.1035	0.1012	0.2164	0.2266	0.1011	0.2187	0.2169	0.2122	0.1017	0.2217	0.214	0.214	0.1043	0.1001	0.1074	0.2104	0.2188	0.2139	0.1106	0.2128	0.2066	0.2244	0.2116	0.2184	0.2062	0.1073	0.2214	0.2062	0.1074	0.1078
H	0.2136	0.2081	0.2102	0.1739	0.1003	0.2094	0.2041	0.2063	0.2091	0.0989	0.0988	0.1011	0.1	0.2129	0.1013	0.1006	0.1089	0.101	0.1029	0.1048	0.1039	0.1044	0.2043	0.2121	0.1018	0.2135	0.1021	0.104	0.1047	0.1055	0.2087	0.1109	0.213	0.2177	0.2064	0.2176	0.2135	0.1054	0.2205	0.2129	0.1067	0.1062	0.1846	0.1152	0.1831	0.1165	0.2228	0.2558
I	0.2113	0.1008	0.1024	0.1026	0.2087	0.2077	0.2146	0.0959	0.1009	0.2104	0.0991	0.0985	0.2166	0.1012	0.0999	0.1035	0.1047	0.2178	0.2038	0.1013	0.1045	0.1024	0.1012	0.211	0.1062	0.2162	0.1025	0.2033	0.2036	0.1016	0.2084	0.1026	0.1042	0.1064	0.2177	0.2153	0.1108	0.1335	0.1069	0.1141	0.1059	0.1116	0.1097	0.2113	0.2104	0.1058	0.1078	0.216
J	0.2076	0.2048	0.2058	0.2059	0.2073	0.2049	0.2048	0.21	0.0984	0.2016	0.0973	0.1013	0.1	0.1034	0.1004	0.2175	0.1	0.1017	0.2273	0.2105	0.1031	0.1019	0.1012	0.2126	0.1026	0.1031	0.2004	0.1025	0.2146	0.1113	0.2107	0.1021	0.2063	0.1076	0.2158	0.1031	0.2127	0.1052	0.1046	0.207	0.2144	0.1077	0.1064	0.1059	0.108	0.2108	0.2175	0.2665
K	0.2031	0.2106	0.0988	0.1003	0.2059	0.0999	0.2106	0.2124	0.0986	0.0977	0.0994	0.0978	0.0983	0.2143	0.1003	0.2161	0.2199	0.2086	0.1017	0.2121	0.1004	0.1023	0.1005	0.1011	0.1028	0.2121	0.109	0.2088	0.1046	0.2063	0.2068	0.2069	0.1983	0.2058	0.1078	0.1037	0.1059	0.208	0.1047	0.1027	0.2077	0.2205	0.1101	0.2091	0.106	0.1082	0.1032	0.1087
L	0.213	0.0967	0.1014	0.0995	0.0987	0.0976	0.099	0.2105	0.0987	0.0965	0.1476	0.0984	0.1007	0.2139	0.0998	0.1076	0.0991	0.2103	0.1009	0.2064	0.1015	0.1043	0.1012	0.2138	0.2026	0.2066	0.1022	0.1057	0.2149	0.2016	0.2034	0.1072	0.2038	0.1023	0.2083	0.2151	0.2136	0.104	0.106	0.1002	0.106	0.1071	0.2073	0.1073	0.2042	0.1079	0.2121	0.1379
M	0.0996	0.0961	0.0958	0.0951	0.0952	0.2058	0.2072	0.2084	0.218	0.0992	0.2117	0.2118	0.2062	0.2117	0.1014	0.0996	0.2112	0.0989	0.2054	0.1004	0.1009	0.2101	0.1016	0.1034	0.1008	0.2079	0.2098	0.1031	0.2089	0.2002	0.2057	0.1039	0.1991	0.202	0.1014	0.2075	0.207	0.2058	0.2041	0.2088	0.1128	0.1038	0.1027	0.2017	0.1052	0.1092	0.2165	0.2149
N	0.1008	0.2021	0.2061	0.1997	0.2003	0.2032	0.2095	0.2039	0.2078	0.0978	0.186	0.0988	0.0984	0.2006	0.0998	0.2106	0.2154	0.2014	0.2124	0.2033	0.2023	0.2033	0.2089	0.1022	0.1014	0.2042	0.1055	0.2106	0.1042	0.2066	0.1058	0.1048	0.1047	0.1057	0.1971	0.211	0.1044	0.1045	0.2101	0.2091	0.2117	0.1665	0.1059	0.1061	0.1709	0.1129	0.2175	0.1455
O	0.2102	0.1962	0.1988	0.099	0.2035	0.0984	0.0978	0.2025	0.2078	0.0975	0.0958	0.2121	0.0998	0.2085	0.0978	0.2045	0.1042	0.2033	0.2031	0.2066	0.2044	0.2039	0.1012	0.1059	0.1031	0.2062	0.2044	0.2084	0.1029	0.1029	0.1007	0.1031	0.1012	0.2052	0.2089	0.206	0.2143	0.1065	0.2097	0.2104	0.21	0.213	0.1064	0.2059	0.2	0.2046	0.1971	0.105
P	0.0971	0.2047	0.0979	0.2002	0.2122	0.2065	0.0978	0.0973	0.0987	0.2008	0.0991	0.101	0.0986	0.1977	0.0965	0.0974	0.0977	0.1016	0.1977	0.1005	0.1037	0.1024	0.1052	0.1047	0.207	0.1047	0.2044	0.2054	0.2085	0.2048	0.2087	0.1072	0.2118	0.2073	0.2192	0.2128	0.1065	0.1065	0.2108	0.2167	0.1042	0.1102	0.1083	0.1071	0.1103	0.1114	0.1161	0.2311
Q	0.2072	0.0964	0.0957	0.1981	0.1978	0.0985	0.0982	0.2074	0.0969	0.2042	0.2065	0.2032	0.0965	0.0976	0.1001	0.2035	0.1	0.0967	0.2057	0.0999	0.1014	0.1062	0.1025	0.105	0.1018	0.2123	0.2048	0.102	0.1063	0.211	0.1054	0.2099	0.2044	0.2159	0.1054	0.1055	0.2091	0.2087	0.1081	0.2148	0.199	0.2119	0.1054	0.2057	0.2032	0.2162	0.1108	0.1346
R	0.2051	0.2039	0.2027	0.2013	0.0972	0.2054	0.1943	0.0981	0.0979	0.2058	0.2091	0.0983	0.209	0.0969	0.2027	0.1004	0.2098	0.2087	0.1039	0.2118	0.2074	0.1043	0.1095	0.2089	0.2102	0.1117	0.1107	0.103	0.2178	0.1128	0.211	0.2172	0.1055	0.1085	0.2073	0.2083	0.1105	0.1082	0.2101	0.1059	0.212	0.2127	0.2078	0.2094	0.108	0.1384	0.2097	0.2628
S	0.2061	0.099	0.2098	0.0971	0.2032	0.0971	0.2043	0.098	0.0977	0.2093	0.2113	0.0996	0.1027	0.1007	0.2084	0.2088	0.1007	0.2049	0.2076	0.2143	0.2125	0.2096	0.1079	0.2051	0.1041	0.2041	0.2112	0.1024	0.1038	0.2063	0.2081	0.2088	0.1051	0.2141	0.1072	0.2128	0.1056	0.2086	0.2141	0.2203	0.2137	0.2227	0.1047	0.2159	0.1152	0.108	0.2187	0.1108
T	0.0964	0.2153	0.2128	0.2006	0.0996	0.2163	0.0988	0.0993	0.0987	0.0976	0.2054	0.2	0.1011	0.0995	0.105	0.1016	0.1009	0.2085	0.2071	0.2081	0.2097	0.107	0.108	0.2057	0.1078	0.2038	0.2134	0.2142	0.1081	0.1092	0.111	0.2093	0.2134	0.1084	0.1659	0.1078	0.2188	0.2079	0.106	0.1057	0.2194	0.1076	0.222	0.1079	0.111	0.1063	0.2174	0.2677
U	0.2218	0.0975	0.0958	0.1776	0.2122	0.1	0.2134	0.0978	0.0997	0.2155	0.0986	0.1002	0.1003	0.2043	0.104	0.2087	0.1046	0.113	0.2044	0.1051	0.1048	0.203	0.219	0.2124	0.2062	0.1058	0.1028	0.2041	0.1056	0.2161	0.1048	0.1048	0.1056	0.1089	0.1095	0.2052	0.2127	0.1095	0.106	0.2261	0.219	0.1057	0.2176	0.2069	0.103	0.2143	0.1088	0.2253
V	0.0969	0.2126	0.0955	0.1012	0.097	0.0985	0.2041	0.0974	0.0977	0.1014	0.2072	0.1005	0.2118	0.2098	0.1071	0.0999	0.1062	0.2086	0.2135	0.1098	0.1114	0.1084	0.1118	0.1139	0.2161	0.2058	0.1062	0.1091	0.2101	0.213	0.1093	0.2148	0.1128	0.1124	0.2133	0.2161	0.2178	0.2185	0.108	0.1081	0.2201	0.107	0.2184	0.1082	0.2016	0.2165	0.2219	0.2649
W	0.1046	0.2009	0.2088	0.2026	0.0973	0.0956	0.2107	0.2063	0.2063	0.2103	0.1017	0.0978	0.2087	0.2076	0.0997	0.1008	0.2124	0.1024	0.2128	0.1027	0.1043	0.2084	0.104	0.1117	0.2171	0.1067	0.2017	0.2181	0.2011	0.1817	0.1075	0.2099	0.2122	0.202	0.1114	0.2044	0.1042	0.2123	0.1047	0.1062	0.2091	0.1044	0.1051	0.1061	0.2034	0.1047	0.2128	0.2175
X	0.094	0.208	0.1015	0.2044	0.2038	0.0973	0.0993	0.2078	0.0993	0.1018	0.1031	0.1007	0.1003	0.1006	0.2102	0.1096	0.1058	0.2064	0.2117	0.1088	0.1117	0.1123	0.1097	0.2089	0.1125	0.1039	0.2187	0.1094	0.1077	0.2056	0.1096	0.2081	0.2151	0.2152	0.2142	0.1089	0.2046	0.2127	0.1116	0.2084	0.2103	0.2145	0.1049	0.2137	0.1088	0.2079	0.2163	0.2709
Y	0.2159	0.2114	0.2066	0.0968	0.2101	0.2065	0.2118	0.1051	0.1053	0.1036	0.1042	0.0985	0.0997	0.1005	0.1014	0.2064	0.1069	0.2086	0.21	0.2185	0.2054	0.1095	0.2051	0.1108	0.1079	0.1	0.1081	0.2029	0.1087	0.1066	0.1059	0.2134	0.1084	0.2068	0.1068	0.1047	0.1011	0.2083	0.2101	0.218	0.1047	0.1078	0.2033	0.2108	0.207	0.1087	0.2151	0.1063
Z	0.0932	0.0963	0.2113	0.2039	0.0972	0.2028	0.1061	0.212	0.2088	0.2148	0.1064	0.1035	0.2097	0.1034	0.2174	0.1103	0.2137	0.2078	0.1112	0.1082	0.2003	0.1945	0.1097	0.2229	0.1083	0.2047	0.1107	0.2145	0.1114	0.2136	0.1097	0.208	0.22	0.1104	0.1119	0.1102	0.2081	0.1088	0.2122	0.2134	0.1057	0.1065	0.2078	0.109	0.1059	0.1061	0.1138	0.2363
AA	0.1079	0.097	0.1006	0.0994	0.097	0.1027	0.2094	0.1098	0.1048	0.2067	0.2131	0.2077	0.1054	0.1043	0.2178	0.2181	0.2219	0.1057	0.2183	0.2131	0.2177	0.2041	0.2114	0.1953	0.1074	0.2068	0.2044	0.1076	0.107	0.187	0.1022	0.1144	0.2098	0.2097	0.2218	0.1131	0.1043	0.1065	0.2085	0.1114	0.1014	0.2118	0.2107	0.103	0.2115	0.1059	0.2202	0.2167
AB	0.0957	0.0983	0.1005	0.2117	0.2021	0.0994	0.1048	0.1076	0.2234	0.1056	0.1123	0.1024	0.1028	0.2116	0.1023	0.112	0.1079	0.2128	0.111	0.1099	0.2175	0.1166	0.1169	0.1084	0.1131	0.2145	0.1066	0.1177	0.1103	0.1123	0.2096	0.2082	0.2185	0.1082	0.1996	0.1057	0.208	0.2063	0.2086	0.2035	0.1067	0.2106	0.2095	0.1176	0.1102	0.2099	0.1098	0.2752
AC	0.1128	0.1011	0.1019	0.1007	0.0972	0.0999	0.1127	0.2134	0.2006	0.2108	0.1034	0.2134	0.1083	0.1059	0.1107	0.2114	0.109	0.1059	0.114	0.2103	0.2085	0.114	0.1091	0.2173	0.2119	0.112	0.2097	0.1078	0.2059	0.1087	0.2143	0.207	0.2109	0.2041	0.2159	0.108	0.2092	0.2105	0.2008	0.2091	0.1103	0.108	0.2048	0.2136	0.2068	0.1098	0.2082	0.1093
AD	0.212	0.2097	0.1005	0.2029	0.2064	0.2089	0.2223	0.2065	0.1073	0.216	0.2065	0.1088	0.1897	0.1151	0.2185	0.2141	0.2055	0.2187	0.1169	0.1155	0.1164	0.2166	0.2175	0.2143	0.2175	0.1992	0.2097	0.1171	0.1176	0.1144	0.1141	0.2091	0.1158	0.1064	0.2042	0.1093	0.1118	0.2126	0.1109	0.2144	0.2045	0.2026	0.203	0.1099	0.1111	0.2078	0.2114	0.2748
AE	0.115	0.1002	0.1949	0.1009	0.1992	0.1066	0.1074	0.1112	0.1069	0.2069	0.1049	0.2002	0.1059	0.2005	0.2108	0.2069	0.1091	0.2068	0.1166	0.1121	0.115	0.2106	0.1143	0.2139	0.1114	0.1085	0.1081	0.2082	0.1951	0.1117	0.1158	0.1074	0.1112	0.1963	0.1152	0.1123	0.2047	0.2118	0.1074	0.1082	0.1056	0.2023	0.2022	0.1934	0.1039	0.2311	0.109	0.2101
AF	0.211	0.1041	0.2031	0.1081	0.2118	0.1034	0.2077	0.1104	0.1983	0.2084	0.2089	0.2014	0.2128	0.2103	0.2118	0.1192	0.1168	0.2202	0.2194	0.219	0.1203	0.1177	0.2157	0.2115	0.1169	0.2082	0.2121	0.2163	0.1115	0.1147	0.1193	0.2095	0.1151	0.2028	0.1093	0.2097	0.211	0.2151	0.1066	0.205	0.2089	0.207	0.2098	0.1123	0.2383	0.1099	0.2209	0.1821
Time [s]	25198.1
Temp. [°C]	30
Cycle Nr.	22
<>	1	2	3	4	5	6	7	8	9	10	11	12	13	14	15	16	17	18	19	20	21	22	23	24	25	26	27	28	29	30	31	32	33	34	35	36	37	38	39	40	41	42	43	44	45	46	47	48
A	0.2408	0.1032	0.107	0.1044	0.2411	0.2342	0.1016	0.2461	0.2405	0.2437	0.2405	0.0998	0.2408	0.099	0.2344	0.098	0.2507	0.104	0.2239	0.1658	0.0986	0.1011	0.1015	0.2452	0.1034	0.241	0.2344	0.113	0.1023	0.1045	0.1072	0.2365	0.239	0.1026	0.105	0.1053	0.2472	0.2421	0.2192	0.2349	0.246	0.113	0.1099	0.2507	0.25	0.2436	0.2469	0.1096
B	0.1054	0.2395	0.2337	0.2358	0.2496	0.1006	0.1021	0.1002	0.237	0.2292	0.099	0.2294	0.2313	0.1015	0.2278	0.2296	0.2404	0.1018	0.1005	0.2351	0.2477	0.2377	0.228	0.2384	0.2496	0.2342	0.103	0.2304	0.1015	0.23	0.105	0.1031	0.1067	0.24	0.1069	0.2352	0.1054	0.2448	0.1105	0.2318	0.1099	0.1089	0.1108	0.2342	0.108	0.2363	0.2568	0.1305
C	0.105	0.2328	0.1024	0.2323	0.0996	0.2404	0.099	0.0993	0.1008	0.1013	0.2308	0.2397	0.2306	0.1003	0.2348	0.0981	0.2346	0.102	0.0995	0.1023	0.1032	0.1027	0.2375	0.1037	0.1035	0.1007	0.0991	0.1012	0.2391	0.1064	0.103	0.232	0.102	0.2352	0.1068	0.102	0.1022	0.115	0.104	0.2281	0.1059	0.1058	0.235	0.227	0.1074	0.2351	0.1103	0.105
D	0.1057	0.1021	0.2334	0.1016	0.2308	0.1057	0.2381	0.1042	0.1021	0.0975	0.2289	0.1023	0.2188	0.2265	0.1008	0.1007	0.2308	0.1005	0.1042	0.1045	0.2352	0.2352	0.1026	0.1925	0.2358	0.2287	0.1018	0.1043	0.2094	0.2359	0.2354	0.2336	0.1044	0.2347	0.1023	0.2384	0.236	0.2294	0.1087	0.2295	0.2389	0.1157	0.235	0.234	0.2459	0.2422	0.1162	0.24
E	0.1052	0.2343	0.1041	0.1037	0.1037	0.2278	0.228	0.1038	0.2218	0.097	0.0969	0.1035	0.2326	0.1026	0.2224	0.2371	0.1006	0.1027	0.2393	0.1013	0.1018	0.2343	0.2254	0.2262	0.2165	0.1054	0.1037	0.1086	0.2354	0.1027	0.1015	0.1042	0.2289	0.1064	0.2312	0.1075	0.1047	0.2419	0.1086	0.2296	0.1077	0.118	0.1087	0.2348	0.2411	0.2309	0.1068	0.2367
F	0.2136	0.0979	0.2282	0.2244	0.0987	0.0964	0.2217	0.0982	0.2297	0.0977	0.2198	0.2267	0.2141	0.0994	0.0983	0.0997	0.1012	0.0999	0.2401	0.101	0.1016	0.2324	0.2193	0.2425	0.1034	0.1027	0.2481	0.1039	0.2299	0.2266	0.1057	0.1042	0.1044	0.2231	0.2329	0.1046	0.2302	0.2403	0.2292	0.1151	0.2199	0.1082	0.1086	0.226	0.2301	0.1082	0.1243	0.1359
G	0.1029	0.1054	0.1035	0.1027	0.232	0.1048	0.2378	0.1053	0.2371	0.2121	0.2216	0.2433	0.2331	0.2367	0.1028	0.1046	0.2354	0.2433	0.1042	0.102	0.2323	0.2437	0.1015	0.2361	0.2331	0.2266	0.1023	0.2384	0.229	0.2317	0.1049	0.1011	0.1084	0.2274	0.2368	0.2307	0.1119	0.2284	0.2231	0.2414	0.2302	0.2369	0.2229	0.1085	0.2391	0.2231	0.1092	0.1092
H	0.2327	0.2262	0.2289	0.1844	0.1007	0.2242	0.219	0.2221	0.2259	0.0989	0.0989	0.1015	0.1	0.2281	0.1013	0.1008	0.1108	0.1011	0.1029	0.1048	0.1042	0.1043	0.2175	0.229	0.1018	0.2298	0.1024	0.1042	0.1046	0.1057	0.2232	0.1111	0.2286	0.2349	0.2234	0.2323	0.2299	0.1054	0.2356	0.2276	0.107	0.1065	0.1959	0.1162	0.1918	0.1161	0.239	0.2687
I	0.2244	0.1006	0.102	0.1019	0.2222	0.2219	0.2309	0.0961	0.1008	0.2248	0.0993	0.0985	0.2303	0.1011	0.0998	0.1035	0.1044	0.2333	0.2208	0.1013	0.1047	0.1026	0.1015	0.225	0.1063	0.2339	0.1025	0.2195	0.2167	0.1018	0.2265	0.1027	0.1045	0.1067	0.2338	0.2301	0.1114	0.1337	0.1076	0.1142	0.1063	0.1118	0.11	0.2293	0.226	0.1061	0.1083	0.2345
J	0.2244	0.2216	0.225	0.2275	0.2235	0.2221	0.2209	0.2285	0.0989	0.2152	0.0975	0.1022	0.1003	0.1041	0.1005	0.2322	0.1001	0.1023	0.2425	0.2274	0.1036	0.1017	0.101	0.2307	0.1028	0.1029	0.2153	0.1028	0.2296	0.1115	0.2269	0.1022	0.2217	0.1085	0.2321	0.1034	0.2301	0.106	0.1053	0.2249	0.2321	0.1081	0.1068	0.1064	0.1085	0.2289	0.2359	0.279
K	0.2181	0.2252	0.0987	0.0998	0.221	0.1	0.2258	0.2286	0.0985	0.0977	0.0994	0.0978	0.0985	0.2303	0.1003	0.231	0.2357	0.225	0.1014	0.227	0.1006	0.1023	0.1006	0.1011	0.1028	0.2318	0.1092	0.2265	0.1046	0.2219	0.2213	0.2208	0.2106	0.2211	0.1077	0.1035	0.106	0.2248	0.1047	0.1028	0.2228	0.2363	0.11	0.2235	0.1061	0.1083	0.103	0.1078
L	0.2306	0.0973	0.1017	0.0995	0.0992	0.0979	0.0993	0.2262	0.0993	0.0968	0.1511	0.0987	0.1009	0.2309	0.0999	0.1076	0.0995	0.224	0.1008	0.2211	0.1016	0.1044	0.1011	0.231	0.2156	0.2233	0.1022	0.1061	0.2318	0.2156	0.2175	0.1077	0.2198	0.1029	0.2245	0.2312	0.2293	0.1048	0.1067	0.1012	0.107	0.1076	0.2259	0.1083	0.221	0.1085	0.2298	0.1376
M	0.0998	0.0963	0.0956	0.0951	0.0952	0.2219	0.2242	0.2236	0.235	0.0992	0.2259	0.2258	0.2203	0.2274	0.1016	0.0996	0.2273	0.0989	0.222	0.1004	0.1009	0.2272	0.1016	0.1035	0.1009	0.2232	0.2249	0.1032	0.2233	0.2134	0.2203	0.1038	0.213	0.2171	0.1014	0.2224	0.2238	0.2205	0.2211	0.2272	0.1138	0.104	0.1026	0.2182	0.1045	0.109	0.2314	0.2274
N	0.1003	0.2164	0.221	0.2114	0.2154	0.2184	0.2252	0.2194	0.2229	0.0979	0.2001	0.0984	0.0983	0.2153	0.0998	0.2258	0.2305	0.2169	0.2271	0.2175	0.2165	0.2179	0.2242	0.1025	0.1015	0.2171	0.1052	0.2267	0.1045	0.222	0.106	0.1042	0.1044	0.1048	0.2145	0.2268	0.1044	0.1042	0.2249	0.2234	0.2252	0.1733	0.1055	0.1057	0.1767	0.112	0.2355	0.1474
O	0.2263	0.2114	0.2147	0.0994	0.2196	0.0991	0.0986	0.2171	0.2236	0.0981	0.0962	0.2276	0.1001	0.2257	0.098	0.2169	0.1049	0.2177	0.2185	0.2216	0.22	0.2211	0.1013	0.1058	0.1034	0.2217	0.2212	0.2244	0.1031	0.103	0.1014	0.1035	0.1014	0.2206	0.2241	0.2237	0.2314	0.1065	0.225	0.2256	0.2265	0.23	0.1062	0.2221	0.2143	0.2169	0.2112	0.1044
P	0.0968	0.219	0.0977	0.2139	0.23	0.2211	0.0978	0.0975	0.0983	0.2162	0.0992	0.101	0.099	0.2115	0.0967	0.0974	0.0979	0.1017	0.2128	0.1014	0.1038	0.1025	0.1049	0.1038	0.2222	0.1041	0.2185	0.2217	0.2247	0.2214	0.2242	0.1063	0.2287	0.2213	0.2231	0.2294	0.1058	0.1065	0.2223	0.2308	0.1048	0.11	0.1089	0.1078	0.1095	0.1105	0.1149	0.2873
Q	0.2253	0.0967	0.0954	0.214	0.2139	0.0983	0.0978	0.224	0.0966	0.2221	0.2207	0.2199	0.0966	0.0974	0.1002	0.2206	0.0999	0.097	0.2215	0.0999	0.1014	0.1059	0.1024	0.1048	0.1019	0.2287	0.2208	0.1019	0.1058	0.228	0.1049	0.2268	0.2222	0.2311	0.1056	0.1059	0.2263	0.2246	0.1077	0.2316	0.2169	0.2301	0.1055	0.2232	0.2189	0.2327	0.1096	0.1409
R	0.2205	0.2206	0.2186	0.2174	0.0981	0.2215	0.2073	0.0987	0.0978	0.2211	0.2307	0.0981	0.2248	0.0972	0.2145	0.1005	0.225	0.2246	0.1038	0.226	0.2227	0.1038	0.1093	0.2224	0.2231	0.1101	0.11	0.1027	0.2367	0.1134	0.2249	0.2323	0.1047	0.1074	0.2222	0.2242	0.11	0.108	0.2243	0.1052	0.2284	0.2279	0.2192	0.2247	0.1083	0.1383	0.225	0.2748
S	0.2218	0.0992	0.2243	0.0966	0.2196	0.0967	0.2198	0.0979	0.0975	0.2241	0.2271	0.0991	0.1041	0.1004	0.225	0.2251	0.1005	0.2188	0.2231	0.2291	0.2264	0.225	0.1084	0.2207	0.1044	0.221	0.2284	0.1023	0.1036	0.2213	0.2237	0.2255	0.1054	0.2313	0.1075	0.2297	0.1046	0.225	0.2308	0.2369	0.2304	0.2398	0.1055	0.2317	0.1148	0.1087	0.2341	0.1111
T	0.0968	0.2295	0.2264	0.216	0.1001	0.2315	0.0988	0.0995	0.0991	0.0977	0.2196	0.216	0.1013	0.0999	0.105	0.1021	0.1016	0.2234	0.2224	0.2266	0.2257	0.1069	0.1082	0.2162	0.1085	0.219	0.2266	0.2331	0.1075	0.1094	0.1099	0.2253	0.2339	0.108	0.1724	0.1082	0.2336	0.2236	0.1051	0.1058	0.2362	0.1074	0.2392	0.1071	0.112	0.1086	0.2358	0.2887
U	0.2361	0.0976	0.096	0.1894	0.2293	0.1001	0.2285	0.0982	0.0998	0.2317	0.0989	0.0997	0.0999	0.218	0.1037	0.2247	0.1044	0.111	0.2192	0.1055	0.1048	0.2169	0.2344	0.2262	0.2211	0.1056	0.103	0.219	0.1061	0.2297	0.105	0.1057	0.106	0.1083	0.1098	0.219	0.2295	0.1094	0.1066	0.2438	0.2357	0.1066	0.2343	0.2252	0.1042	0.2324	0.1114	0.2433
V	0.0968	0.2321	0.0948	0.1014	0.0972	0.0987	0.2184	0.0988	0.0981	0.1014	0.2233	0.1006	0.2285	0.226	0.1077	0.1005	0.1058	0.2243	0.2284	0.1082	0.1117	0.1084	0.112	0.1144	0.2318	0.2212	0.1062	0.109	0.2247	0.2287	0.1096	0.2311	0.1126	0.1127	0.2311	0.2318	0.2344	0.2342	0.1087	0.1081	0.2375	0.1071	0.2359	0.1074	0.2176	0.231	0.238	0.2855
W	0.1051	0.2167	0.2256	0.2167	0.097	0.0958	0.2307	0.2226	0.223	0.2279	0.1015	0.0979	0.2229	0.2226	0.0996	0.1008	0.2289	0.1016	0.2278	0.1024	0.1042	0.222	0.1041	0.1109	0.2327	0.1062	0.2138	0.228	0.2173	0.1906	0.1068	0.2233	0.2256	0.2163	0.1106	0.2191	0.105	0.2258	0.1045	0.1056	0.2248	0.104	0.1047	0.1054	0.2222	0.1041	0.2283	0.2328
X	0.0943	0.2237	0.1017	0.2204	0.2182	0.0971	0.0996	0.2238	0.0999	0.102	0.1034	0.1021	0.1004	0.1012	0.2249	0.1101	0.106	0.2227	0.2259	0.1116	0.1121	0.1115	0.11	0.224	0.1129	0.1045	0.2353	0.1097	0.1083	0.2194	0.1103	0.2232	0.2305	0.2311	0.232	0.1088	0.2225	0.2317	0.1125	0.2269	0.2251	0.2324	0.1057	0.2298	0.1087	0.2254	0.2329	0.2836
Y	0.2335	0.2278	0.2222	0.0969	0.226	0.2255	0.2288	0.1048	0.1055	0.1028	0.1046	0.0987	0.0993	0.1004	0.101	0.2229	0.1067	0.2221	0.224	0.2343	0.2177	0.1092	0.2191	0.1104	0.1081	0.1002	0.1079	0.217	0.1094	0.1066	0.1052	0.2312	0.1096	0.2191	0.1066	0.1041	0.1024	0.2229	0.2257	0.2331	0.1041	0.1083	0.2179	0.2267	0.2234	0.1081	0.233	0.1054
Z	0.0936	0.0963	0.2281	0.2212	0.0975	0.221	0.1068	0.2273	0.228	0.2333	0.1065	0.1058	0.2272	0.106	0.2359	0.1109	0.2298	0.2254	0.1118	0.1126	0.2147	0.2078	0.1104	0.2402	0.1092	0.2187	0.1127	0.2314	0.1123	0.2299	0.1103	0.2257	0.2345	0.1108	0.1135	0.1101	0.2255	0.1083	0.2293	0.2321	0.1057	0.1081	0.2259	0.1112	0.1079	0.1066	0.1138	0.2455
AA	0.1092	0.0975	0.101	0.0994	0.0978	0.1038	0.2274	0.1109	0.1075	0.2231	0.2308	0.2239	0.1065	0.1059	0.2365	0.2366	0.2385	0.1074	0.2351	0.2299	0.2336	0.2204	0.2266	0.2098	0.1088	0.224	0.2201	0.1084	0.1093	0.1998	0.1038	0.115	0.2248	0.2247	0.2392	0.1136	0.1048	0.1067	0.2241	0.1115	0.1011	0.2292	0.2265	0.1029	0.2272	0.1062	0.2374	0.2339
AB	0.0958	0.0987	0.1011	0.2264	0.2186	0.0996	0.1054	0.1073	0.2398	0.1054	0.1125	0.104	0.1034	0.2286	0.1032	0.1126	0.1098	0.2292	0.1115	0.1123	0.2336	0.1193	0.118	0.1087	0.1166	0.2303	0.1068	0.121	0.1114	0.1115	0.2249	0.2242	0.2331	0.1082	0.2124	0.1051	0.2253	0.2217	0.2227	0.2183	0.1052	0.2262	0.2264	0.1171	0.1101	0.2241	0.1115	0.2937
AC	0.1135	0.102	0.1029	0.1013	0.0979	0.1003	0.1143	0.2293	0.2181	0.2264	0.1045	0.2299	0.1091	0.1072	0.112	0.2286	0.1097	0.1077	0.116	0.2263	0.2253	0.1144	0.1111	0.2318	0.2276	0.1128	0.2281	0.1079	0.2212	0.1091	0.2298	0.222	0.226	0.218	0.2323	0.1087	0.225	0.2272	0.2179	0.223	0.1101	0.1084	0.2187	0.2293	0.2238	0.1102	0.2239	0.1097
AD	0.2282	0.2258	0.0994	0.2162	0.2179	0.2242	0.2363	0.2202	0.1062	0.2275	0.2208	0.1074	0.203	0.1131	0.2315	0.2277	0.2187	0.2313	0.1149	0.1136	0.1133	0.2291	0.2308	0.2284	0.2322	0.2145	0.2219	0.1149	0.1178	0.1128	0.1127	0.2244	0.1137	0.1056	0.2198	0.1078	0.1107	0.2253	0.1103	0.2291	0.2168	0.2186	0.2181	0.1094	0.1103	0.2196	0.2247	0.2897
AE	0.1149	0.1007	0.212	0.101	0.2154	0.1071	0.1081	0.1113	0.1077	0.2216	0.1056	0.2161	0.1062	0.2152	0.2269	0.2215	0.1084	0.2223	0.1175	0.1126	0.1143	0.2251	0.1152	0.2286	0.1118	0.1091	0.1082	0.2233	0.2118	0.1118	0.115	0.1078	0.1111	0.2122	0.1156	0.1117	0.2209	0.2266	0.1073	0.1083	0.1053	0.2175	0.2156	0.2064	0.1042	0.2463	0.1081	0.2259
AF	0.2259	0.1041	0.2171	0.1073	0.2258	0.1034	0.2239	0.1098	0.214	0.2224	0.227	0.218	0.2287	0.2257	0.2285	0.1186	0.1147	0.2354	0.2348	0.2341	0.12	0.1172	0.2304	0.2259	0.1154	0.223	0.2288	0.2351	0.1119	0.1153	0.12	0.2254	0.1164	0.2186	0.1112	0.2237	0.2261	0.232	0.108	0.222	0.225	0.2253	0.2258	0.1131	0.2568	0.1103	0.2402	0.1783
Time [s]	26398
Temp. [°C]	30
Cycle Nr.	23
<>	1	2	3	4	5	6	7	8	9	10	11	12	13	14	15	16	17	18	19	20	21	22	23	24	25	26	27	28	29	30	31	32	33	34	35	36	37	38	39	40	41	42	43	44	45	46	47	48
A	0.2599	0.1039	0.1075	0.1052	0.2549	0.2537	0.1018	0.266	0.2589	0.2655	0.2592	0.1002	0.2597	0.0994	0.2525	0.0984	0.2703	0.1044	0.2408	0.1709	0.0987	0.1015	0.1017	0.2664	0.1037	0.2606	0.254	0.1169	0.1028	0.1047	0.1077	0.2586	0.2603	0.103	0.1053	0.1058	0.2682	0.2629	0.2369	0.2527	0.2665	0.1133	0.1103	0.2711	0.2714	0.2647	0.2677	0.1097
B	0.1044	0.2562	0.2503	0.253	0.2679	0.0997	0.1007	0.0994	0.2569	0.2456	0.0987	0.2447	0.2463	0.1006	0.2453	0.2462	0.2576	0.1008	0.0998	0.2532	0.2663	0.2552	0.2456	0.2577	0.2671	0.2528	0.1024	0.2477	0.101	0.251	0.104	0.1023	0.1057	0.2564	0.1072	0.255	0.1046	0.2652	0.1095	0.2502	0.1089	0.1076	0.1092	0.2525	0.1069	0.2548	0.2748	0.1297
C	0.107	0.2521	0.1036	0.2512	0.1008	0.2594	0.1001	0.0999	0.1018	0.1028	0.2489	0.2604	0.2465	0.1011	0.2534	0.0985	0.255	0.1027	0.1001	0.1036	0.1052	0.1035	0.2567	0.1048	0.1045	0.1011	0.0998	0.1019	0.2585	0.107	0.1033	0.2513	0.1026	0.2561	0.108	0.1034	0.1034	0.1174	0.1054	0.2494	0.1075	0.1075	0.2559	0.2451	0.1091	0.2565	0.1126	0.1068
D	0.1056	0.1022	0.2514	0.1019	0.2462	0.1051	0.2542	0.1036	0.1017	0.0974	0.2464	0.1021	0.237	0.2441	0.1006	0.1002	0.2482	0.1002	0.1038	0.105	0.2536	0.2524	0.1022	0.203	0.2545	0.2463	0.1018	0.104	0.2243	0.2558	0.2534	0.2501	0.1037	0.2529	0.1017	0.2589	0.2547	0.2466	0.1083	0.2454	0.2555	0.1152	0.254	0.2512	0.2631	0.2592	0.1144	0.2499
E	0.1057	0.2487	0.1037	0.1034	0.1036	0.2476	0.2448	0.1034	0.239	0.097	0.0969	0.1035	0.246	0.1025	0.2381	0.2534	0.1004	0.1026	0.2545	0.1013	0.1018	0.2505	0.2397	0.2377	0.2375	0.105	0.1037	0.1084	0.2522	0.1027	0.1014	0.1043	0.2468	0.1065	0.2487	0.1075	0.1047	0.2605	0.1084	0.2458	0.1077	0.1179	0.1089	0.2516	0.2613	0.2466	0.1069	0.2538
F	0.234	0.0989	0.2475	0.2433	0.0994	0.0973	0.2398	0.0988	0.2476	0.098	0.2373	0.2448	0.2302	0.1	0.0986	0.0997	0.1021	0.1007	0.2582	0.1014	0.1017	0.2475	0.2369	0.2596	0.104	0.1031	0.2701	0.1045	0.2494	0.2443	0.1064	0.1049	0.105	0.2404	0.2523	0.1053	0.2502	0.2592	0.248	0.1164	0.2378	0.1091	0.1096	0.2446	0.2474	0.1084	0.1233	0.1347
G	0.1025	0.1035	0.102	0.1013	0.246	0.1027	0.2525	0.1042	0.2548	0.2267	0.2369	0.259	0.2494	0.2518	0.1011	0.1028	0.2513	0.2581	0.1031	0.1009	0.2441	0.2597	0.101	0.2534	0.2489	0.24	0.1017	0.2554	0.2425	0.2489	0.1038	0.1	0.107	0.2428	0.2519	0.2471	0.11	0.2412	0.2356	0.2532	0.2446	0.251	0.2358	0.1066	0.2558	0.2356	0.1065	0.1072
H	0.2512	0.2435	0.2477	0.1962	0.1002	0.2409	0.2336	0.2373	0.2451	0.0989	0.0987	0.1013	0.0998	0.2435	0.1011	0.1007	0.1132	0.101	0.1027	0.1046	0.1043	0.1041	0.232	0.2466	0.1016	0.2459	0.1021	0.1042	0.1045	0.1057	0.2395	0.1109	0.2448	0.2516	0.2394	0.2511	0.2478	0.1053	0.2522	0.245	0.107	0.1064	0.2056	0.1153	0.2002	0.1159	0.2578	0.2895
I	0.2417	0.1013	0.1028	0.1024	0.2373	0.2376	0.247	0.0963	0.1011	0.2409	0.0997	0.0987	0.2458	0.1013	0.1	0.1038	0.1049	0.2512	0.235	0.1015	0.1046	0.1028	0.1015	0.2423	0.1061	0.2498	0.1025	0.2369	0.2318	0.1017	0.2446	0.1028	0.1047	0.1063	0.2521	0.2469	0.1112	0.1339	0.1073	0.1142	0.1065	0.1114	0.1099	0.2495	0.2422	0.1063	0.1082	0.2511
J	0.2399	0.2372	0.2411	0.2479	0.2402	0.2376	0.2353	0.2475	0.0985	0.2313	0.0973	0.1016	0.1001	0.1035	0.1003	0.2487	0.0999	0.102	0.2606	0.2441	0.1033	0.1016	0.1012	0.2473	0.1026	0.1032	0.2288	0.103	0.2444	0.1118	0.2439	0.1027	0.2373	0.1081	0.2477	0.1035	0.248	0.1058	0.1054	0.2406	0.2492	0.1079	0.1068	0.1067	0.1084	0.2473	0.2547	0.2982
K	0.2353	0.2405	0.0989	0.0999	0.2358	0.0998	0.2446	0.2469	0.0984	0.0979	0.0992	0.0978	0.0984	0.2482	0.1004	0.2484	0.2528	0.2407	0.1014	0.2443	0.1009	0.1021	0.1007	0.101	0.1029	0.2507	0.1092	0.2453	0.1044	0.239	0.2373	0.2363	0.2214	0.239	0.1076	0.1036	0.1057	0.242	0.1043	0.1027	0.239	0.2519	0.1101	0.2387	0.1057	0.108	0.1027	0.1082
L	0.2486	0.0969	0.1014	0.0996	0.0986	0.0977	0.099	0.2395	0.0987	0.0966	0.1558	0.0984	0.1007	0.2474	0.0998	0.1076	0.0991	0.2375	0.1006	0.2371	0.1015	0.1042	0.1013	0.2481	0.2292	0.2401	0.1022	0.1057	0.2478	0.2317	0.2344	0.1074	0.2351	0.1025	0.2378	0.2489	0.2466	0.1043	0.1068	0.1004	0.1066	0.1069	0.2437	0.1073	0.2376	0.1085	0.2471	0.1388
M	0.1	0.0968	0.0965	0.0955	0.0955	0.2388	0.241	0.2389	0.2529	0.0993	0.2416	0.2433	0.234	0.2447	0.1017	0.0998	0.2446	0.099	0.2383	0.1006	0.1009	0.2447	0.1019	0.1027	0.1011	0.24	0.2402	0.1033	0.2378	0.2277	0.2362	0.104	0.2288	0.232	0.1014	0.2395	0.241	0.2374	0.2383	0.2466	0.1167	0.1037	0.1029	0.2367	0.1051	0.1093	0.2502	0.2425
N	0.1013	0.2342	0.2388	0.2253	0.232	0.2359	0.2404	0.2347	0.2406	0.098	0.2141	0.099	0.0987	0.2315	0.0999	0.2434	0.2475	0.2321	0.2431	0.2332	0.2334	0.2344	0.2425	0.1015	0.1008	0.2324	0.1049	0.2446	0.1044	0.2391	0.1061	0.1045	0.1046	0.1051	0.2305	0.245	0.1046	0.1042	0.2432	0.2398	0.2411	0.1808	0.1059	0.1061	0.1852	0.1117	0.255	0.1473
O	0.2427	0.2273	0.2306	0.0986	0.2346	0.098	0.0971	0.2309	0.2384	0.0975	0.0957	0.2451	0.0996	0.2426	0.0976	0.2336	0.1041	0.2335	0.2345	0.2387	0.2381	0.2412	0.1009	0.106	0.1034	0.2355	0.2379	0.2429	0.1029	0.1035	0.1008	0.1033	0.1015	0.2368	0.2426	0.2414	0.249	0.1063	0.2399	0.241	0.2419	0.2501	0.1064	0.2406	0.2312	0.2305	0.2281	0.1053
P	0.0969	0.2366	0.0979	0.2296	0.2474	0.2378	0.0977	0.0973	0.0984	0.2326	0.0991	0.1012	0.099	0.2285	0.0966	0.0973	0.0981	0.1015	0.2299	0.1012	0.1036	0.1022	0.1046	0.1037	0.2371	0.1038	0.2336	0.2382	0.2408	0.2385	0.2412	0.1061	0.2434	0.2395	0.23	0.2472	0.1058	0.1065	0.238	0.2473	0.1047	0.11	0.1092	0.1078	0.1094	0.1101	0.1148	0.2332
Q	0.2442	0.0964	0.0955	0.2302	0.2313	0.0979	0.0976	0.2449	0.0966	0.2407	0.2361	0.2366	0.0964	0.0976	0.1001	0.2384	0.0998	0.0967	0.2398	0.0998	0.1014	0.1059	0.1025	0.1047	0.102	0.2445	0.2386	0.1023	0.1058	0.2466	0.1046	0.2399	0.2384	0.2471	0.1055	0.1055	0.2423	0.2432	0.108	0.2481	0.2371	0.2522	0.1058	0.2405	0.2363	0.2516	0.1111	0.1512
R	0.2359	0.2336	0.2355	0.232	0.0977	0.2385	0.2228	0.0984	0.0977	0.2386	0.2526	0.0979	0.2412	0.0972	0.2279	0.1002	0.2418	0.2401	0.1038	0.2394	0.237	0.1037	0.1092	0.2415	0.2391	0.1096	0.1098	0.1034	0.2589	0.113	0.2422	0.2505	0.1054	0.1074	0.2393	0.241	0.1109	0.1084	0.2424	0.1055	0.2466	0.2473	0.235	0.2427	0.1086	0.1389	0.2415	0.294
S	0.2379	0.0987	0.239	0.0968	0.2358	0.0968	0.2362	0.0979	0.0976	0.2385	0.2419	0.0991	0.1057	0.1007	0.2422	0.2422	0.1005	0.2362	0.2407	0.2451	0.2428	0.2428	0.1071	0.2376	0.1047	0.235	0.2441	0.1016	0.1035	0.238	0.2408	0.2433	0.1052	0.249	0.1075	0.248	0.1048	0.2424	0.2475	0.2546	0.2473	0.2585	0.1052	0.2485	0.115	0.1087	0.2516	0.1113
T	0.0966	0.2462	0.2394	0.2325	0.0996	0.2472	0.0987	0.0995	0.0988	0.0976	0.2357	0.2341	0.1013	0.0996	0.1046	0.1019	0.1011	0.2394	0.2395	0.2432	0.2419	0.1064	0.108	0.2257	0.1083	0.2337	0.2366	0.2508	0.1075	0.1093	0.1094	0.2403	0.2498	0.1073	0.1769	0.1076	0.2505	0.2392	0.1056	0.1057	0.2541	0.1071	0.2584	0.1068	0.1109	0.1067	0.2495	0.2981
U	0.2543	0.0977	0.096	0.2015	0.2484	0.0998	0.2458	0.0975	0.0995	0.25	0.0986	0.1	0.0998	0.2349	0.103	0.2408	0.1033	0.1101	0.2343	0.1053	0.1043	0.2316	0.251	0.2419	0.2367	0.1049	0.103	0.2334	0.1058	0.2477	0.1043	0.1056	0.1062	0.1081	0.1093	0.2357	0.2463	0.1097	0.1062	0.2623	0.2536	0.1067	0.2534	0.2435	0.1044	0.2483	0.1113	0.2624
V	0.0967	0.2519	0.0952	0.1007	0.0976	0.0989	0.2357	0.0979	0.0982	0.1015	0.241	0.1008	0.2457	0.2443	0.1071	0.1011	0.1069	0.2419	0.2458	0.1117	0.1123	0.1087	0.1125	0.1146	0.2504	0.237	0.1069	0.1099	0.2402	0.247	0.1086	0.2475	0.1127	0.112	0.247	0.2508	0.2496	0.2524	0.1077	0.1074	0.2558	0.1064	0.2545	0.1069	0.234	0.2484	0.2561	0.3068
W	0.1052	0.2342	0.2434	0.2315	0.0974	0.0956	0.2516	0.2393	0.2397	0.2466	0.1017	0.0976	0.2369	0.2387	0.0994	0.1007	0.2463	0.1021	0.2456	0.1026	0.1043	0.2385	0.1043	0.1106	0.2514	0.1058	0.2262	0.2406	0.2299	0.2023	0.1067	0.2399	0.2422	0.2316	0.1097	0.235	0.1039	0.2424	0.1033	0.1062	0.2437	0.103	0.1041	0.1058	0.2399	0.104	0.244	0.2523
X	0.0939	0.2402	0.1013	0.2371	0.2334	0.097	0.0998	0.2411	0.0992	0.1017	0.1036	0.101	0.1002	0.1007	0.2399	0.1102	0.1057	0.2407	0.2392	0.1097	0.1116	0.1111	0.1087	0.24	0.1123	0.1028	0.2499	0.1087	0.1067	0.2357	0.1081	0.2393	0.2481	0.249	0.2473	0.1088	0.2377	0.2496	0.1114	0.2453	0.2443	0.2498	0.104	0.2484	0.1078	0.2433	0.2494	0.3029
Y	0.2496	0.2442	0.2396	0.0968	0.2417	0.2462	0.2452	0.1051	0.1058	0.1033	0.1051	0.0986	0.0996	0.1008	0.1017	0.2394	0.107	0.239	0.2406	0.2533	0.2324	0.1093	0.2317	0.111	0.1089	0.1	0.109	0.2309	0.1089	0.1073	0.1051	0.2499	0.1103	0.234	0.1071	0.1056	0.1018	0.2396	0.242	0.2514	0.1053	0.108	0.2357	0.2457	0.2401	0.1097	0.2506	0.1081
Z	0.0933	0.0964	0.247	0.2376	0.0975	0.2398	0.1073	0.2464	0.2459	0.2505	0.1071	0.1037	0.2468	0.1045	0.2535	0.1114	0.2469	0.2427	0.111	0.1113	0.2294	0.2203	0.1095	0.2568	0.1092	0.2302	0.1119	0.2498	0.1108	0.2443	0.108	0.24	0.2541	0.11	0.1106	0.1095	0.2421	0.1086	0.2428	0.2487	0.1069	0.1061	0.2426	0.1091	0.1054	0.1062	0.1138	0.2634
AA	0.1106	0.0977	0.1011	0.0991	0.0977	0.1034	0.2452	0.1111	0.1076	0.2376	0.2471	0.2421	0.1063	0.1052	0.2537	0.2529	0.2551	0.1069	0.253	0.2484	0.249	0.2339	0.2402	0.2232	0.109	0.2357	0.237	0.1086	0.1078	0.211	0.1028	0.1154	0.2431	0.2404	0.2565	0.1142	0.105	0.1068	0.2392	0.1119	0.102	0.2468	0.2461	0.1036	0.2443	0.1063	0.2569	0.2523
AB	0.0954	0.098	0.0997	0.2423	0.2324	0.0991	0.1046	0.1063	0.2568	0.1051	0.1124	0.1023	0.104	0.2448	0.1028	0.113	0.1072	0.246	0.1102	0.1108	0.249	0.1177	0.1177	0.1077	0.1156	0.2468	0.106	0.1193	0.1094	0.1127	0.2378	0.2413	0.2504	0.1071	0.2255	0.1056	0.2404	0.2386	0.2381	0.2344	0.1065	0.24	0.2406	0.1165	0.1087	0.2416	0.1093	0.3108
AC	0.1116	0.1013	0.1016	0.1005	0.0968	0.0999	0.1125	0.2446	0.2343	0.2391	0.1041	0.2447	0.1087	0.106	0.1109	0.2425	0.1081	0.1071	0.1147	0.2434	0.2407	0.1134	0.1098	0.245	0.2413	0.1105	0.2445	0.1069	0.237	0.1085	0.2433	0.2373	0.2415	0.2316	0.2469	0.1082	0.239	0.2422	0.2339	0.2377	0.1098	0.1078	0.2349	0.2463	0.2402	0.1088	0.24	0.109
AD	0.2456	0.2445	0.0994	0.2315	0.2326	0.2434	0.255	0.2379	0.108	0.2457	0.2407	0.1079	0.2173	0.1142	0.2488	0.2461	0.2376	0.2525	0.1156	0.1158	0.1155	0.2473	0.2497	0.2462	0.2507	0.2312	0.2403	0.1158	0.117	0.1142	0.1136	0.2439	0.1146	0.1064	0.237	0.1083	0.1123	0.2437	0.1115	0.2473	0.2317	0.2333	0.2328	0.1079	0.1102	0.2371	0.2425	0.3116
AE	0.1151	0.1012	0.2292	0.1014	0.2327	0.1079	0.1078	0.1113	0.1083	0.2382	0.1064	0.2295	0.106	0.2319	0.2437	0.2387	0.109	0.2377	0.1164	0.1125	0.1147	0.2392	0.1165	0.2454	0.1127	0.1094	0.109	0.2397	0.2293	0.1118	0.1159	0.1073	0.1105	0.2304	0.1141	0.112	0.2393	0.2441	0.1088	0.1081	0.1051	0.2348	0.2308	0.2198	0.1063	0.2639	0.1088	0.243
AF	0.2422	0.1056	0.2297	0.1087	0.2419	0.1056	0.2402	0.1105	0.2318	0.2388	0.2454	0.2352	0.2459	0.2458	0.2453	0.1193	0.1171	0.2525	0.2527	0.2537	0.122	0.1188	0.2482	0.2444	0.1179	0.2407	0.2491	0.2533	0.1131	0.1153	0.1207	0.2436	0.1144	0.2365	0.1117	0.2383	0.2441	0.2462	0.1084	0.2414	0.2399	0.2439	0.242	0.1114	0.2735	0.1097	0.2586	0.1893
Time [s]	27597.9
Temp. [°C]	30.1
Cycle Nr.	24
<>	1	2	3	4	5	6	7	8	9	10	11	12	13	14	15	16	17	18	19	20	21	22	23	24	25	26	27	28	29	30	31	32	33	34	35	36	37	38	39	40	41	42	43	44	45	46	47	48
A	0.2793	0.103	0.1063	0.1042	0.2707	0.2741	0.1011	0.2857	0.2789	0.2855	0.28	0.1	0.2795	0.0992	0.2714	0.0981	0.2914	0.1032	0.2574	0.1752	0.0985	0.1011	0.1012	0.2866	0.1031	0.2837	0.2744	0.1211	0.1021	0.104	0.1071	0.2814	0.2841	0.1026	0.1046	0.1046	0.2879	0.2828	0.2512	0.2723	0.2818	0.1126	0.1093	0.2902	0.2954	0.2854	0.2891	0.1086
B	0.1046	0.277	0.2698	0.2734	0.2901	0.0997	0.101	0.0998	0.2792	0.2637	0.0989	0.2633	0.2639	0.1008	0.2653	0.2645	0.2765	0.1006	0.1	0.2749	0.2881	0.278	0.2662	0.2773	0.2919	0.2735	0.1023	0.2678	0.1013	0.274	0.1043	0.1025	0.1058	0.2747	0.1089	0.2775	0.1045	0.2885	0.1096	0.2723	0.1094	0.108	0.1099	0.2742	0.1073	0.2758	0.2924	0.1315
C	0.1054	0.2719	0.1028	0.2709	0.1007	0.2814	0.0993	0.0992	0.1011	0.102	0.2684	0.2814	0.2649	0.1003	0.2738	0.0982	0.2738	0.1023	0.0997	0.1026	0.1057	0.1027	0.2776	0.1042	0.1036	0.1011	0.0994	0.1014	0.2775	0.1065	0.1032	0.2722	0.1025	0.2747	0.1074	0.1027	0.1028	0.1185	0.1046	0.2706	0.1067	0.1065	0.2778	0.2642	0.1081	0.2742	0.1117	0.1061
D	0.1053	0.102	0.2732	0.1015	0.2665	0.105	0.2737	0.1038	0.1016	0.0978	0.2657	0.1022	0.2565	0.2636	0.1008	0.1004	0.2686	0.1003	0.1041	0.1061	0.2758	0.272	0.1023	0.2168	0.2748	0.2645	0.102	0.1041	0.239	0.2788	0.2759	0.265	0.1039	0.2726	0.1019	0.2805	0.2757	0.2661	0.1086	0.2636	0.273	0.115	0.274	0.2719	0.2851	0.2815	0.1151	0.2669
E	0.1052	0.2651	0.1033	0.1027	0.1038	0.2663	0.2648	0.1031	0.2542	0.0971	0.0967	0.1031	0.2627	0.1021	0.255	0.2708	0.1005	0.1026	0.2725	0.1009	0.1017	0.2689	0.2554	0.2512	0.2558	0.1049	0.1034	0.1082	0.27	0.1027	0.1014	0.104	0.2648	0.1062	0.2668	0.1069	0.1044	0.2811	0.1081	0.2653	0.1072	0.1174	0.1085	0.2663	0.2818	0.2631	0.1063	0.2684
F	0.253	0.0994	0.269	0.2617	0.1004	0.0977	0.2572	0.0991	0.2675	0.0985	0.2566	0.2653	0.2418	0.1	0.0989	0.0999	0.1026	0.101	0.2794	0.1016	0.1018	0.2638	0.2556	0.2782	0.1039	0.1034	0.2935	0.1049	0.2696	0.2639	0.1067	0.1054	0.105	0.2595	0.2695	0.1052	0.271	0.2809	0.2685	0.1175	0.259	0.1097	0.11	0.2615	0.2675	0.1093	0.1242	0.1329
G	0.1025	0.1048	0.103	0.1021	0.2664	0.1036	0.2736	0.1048	0.2771	0.244	0.256	0.2794	0.2702	0.2741	0.102	0.1035	0.2722	0.2789	0.104	0.1015	0.261	0.2791	0.1014	0.2756	0.2685	0.2563	0.1021	0.2756	0.2595	0.2703	0.1047	0.1005	0.1076	0.2612	0.2727	0.2672	0.1109	0.2585	0.2522	0.2761	0.2642	0.273	0.2525	0.1073	0.2761	0.253	0.1076	0.1078
H	0.2728	0.264	0.267	0.2056	0.1004	0.2589	0.2498	0.2558	0.2647	0.0988	0.0986	0.1015	0.0999	0.2602	0.1011	0.1005	0.1169	0.101	0.1026	0.1044	0.1042	0.1041	0.2485	0.2657	0.1017	0.2642	0.1021	0.1041	0.1048	0.1056	0.2583	0.1108	0.2645	0.2715	0.2584	0.2704	0.2689	0.1056	0.2716	0.263	0.1069	0.1063	0.2208	0.1151	0.2094	0.1156	0.2762	0.307
I	0.258	0.1003	0.1027	0.1019	0.2566	0.2551	0.2655	0.0961	0.1007	0.2585	0.0991	0.0985	0.2645	0.101	0.0997	0.1033	0.1045	0.2704	0.2512	0.1012	0.1041	0.1023	0.1011	0.2591	0.1056	0.2704	0.1022	0.2547	0.2465	0.1014	0.2646	0.1024	0.1043	0.106	0.2706	0.2636	0.1107	0.1334	0.1068	0.1136	0.106	0.111	0.1093	0.2684	0.2605	0.1059	0.1083	0.2688
J	0.2592	0.2559	0.2625	0.2688	0.2576	0.2562	0.2506	0.2678	0.0989	0.2477	0.0973	0.1018	0.1002	0.1037	0.1004	0.2683	0.1003	0.102	0.2812	0.2635	0.1034	0.1018	0.1012	0.2685	0.1027	0.1031	0.245	0.1029	0.2619	0.112	0.2632	0.103	0.2575	0.1087	0.266	0.1042	0.2701	0.1067	0.1065	0.2594	0.27	0.1091	0.1081	0.1076	0.1085	0.2677	0.2751	0.3173
K	0.2538	0.2573	0.099	0.1005	0.2523	0.1	0.2616	0.267	0.0987	0.0979	0.0993	0.0981	0.0985	0.2688	0.1003	0.2677	0.2717	0.2599	0.1018	0.2632	0.1006	0.1024	0.1005	0.101	0.1029	0.2725	0.1091	0.2658	0.1045	0.2571	0.2555	0.256	0.2346	0.2582	0.1075	0.1035	0.1057	0.2621	0.1045	0.1028	0.2576	0.2707	0.1099	0.2563	0.1062	0.1078	0.1033	0.1084
L	0.2721	0.0974	0.1021	0.1	0.0993	0.0983	0.0993	0.2557	0.0992	0.0969	0.161	0.0987	0.1011	0.2669	0.0999	0.1075	0.0993	0.2541	0.1002	0.2562	0.1013	0.1041	0.1011	0.269	0.2442	0.2598	0.1019	0.1061	0.2677	0.2499	0.2519	0.108	0.2509	0.1028	0.2546	0.2661	0.2637	0.105	0.1066	0.1012	0.1069	0.1067	0.2627	0.1077	0.2576	0.1091	0.2685	0.1372
M	0.0995	0.0965	0.0963	0.0956	0.0955	0.2574	0.2602	0.2561	0.2728	0.0993	0.2592	0.2627	0.2509	0.2632	0.1014	0.0995	0.263	0.0988	0.2567	0.1004	0.1008	0.263	0.1018	0.1026	0.1009	0.2592	0.256	0.1031	0.2535	0.2413	0.2538	0.1037	0.2465	0.2488	0.1012	0.2569	0.2579	0.255	0.2574	0.2643	0.1196	0.1037	0.1029	0.256	0.1047	0.1093	0.2683	0.2594
N	0.101	0.2523	0.2587	0.2417	0.2511	0.2568	0.2574	0.2523	0.2597	0.098	0.2298	0.0988	0.0984	0.2516	0.0998	0.262	0.2665	0.2515	0.2616	0.2519	0.2512	0.2521	0.262	0.1013	0.1014	0.2498	0.1052	0.2646	0.1046	0.2587	0.1066	0.1049	0.1047	0.1055	0.2493	0.2655	0.1048	0.1047	0.2629	0.2577	0.2596	0.1856	0.1066	0.1068	0.1929	0.1116	0.276	0.1469
O	0.2635	0.2448	0.2492	0.0995	0.2556	0.099	0.0984	0.2477	0.2584	0.0983	0.0962	0.266	0.1	0.2642	0.0981	0.2505	0.1048	0.2528	0.2509	0.2572	0.2578	0.2627	0.1008	0.1055	0.1031	0.2517	0.2574	0.2621	0.1027	0.1028	0.1008	0.1032	0.1011	0.2549	0.2614	0.2608	0.2673	0.1059	0.255	0.2586	0.2604	0.2701	0.1058	0.259	0.2467	0.2437	0.2518	0.1044
P	0.0963	0.2547	0.0974	0.2455	0.2678	0.2551	0.0975	0.0969	0.0978	0.2504	0.0985	0.1007	0.0985	0.2448	0.0962	0.0971	0.0974	0.1016	0.2488	0.1009	0.1036	0.1021	0.1049	0.1033	0.2554	0.1037	0.2519	0.2554	0.26	0.2584	0.2595	0.1063	0.2576	0.2595	0.2404	0.265	0.1063	0.1064	0.2516	0.2667	0.1047	0.1093	0.1081	0.1071	0.1088	0.11	0.114	0.123
Q	0.2622	0.0968	0.0955	0.2481	0.2511	0.0981	0.0978	0.268	0.0968	0.2601	0.2557	0.2546	0.0967	0.0978	0.1006	0.2581	0.0998	0.0971	0.2582	0.0996	0.1019	0.1057	0.1026	0.1043	0.1012	0.2633	0.2583	0.1019	0.1058	0.2651	0.1055	0.2547	0.2569	0.2654	0.1057	0.1058	0.2629	0.2621	0.1085	0.2682	0.2584	0.2752	0.1068	0.2632	0.2567	0.2721	0.1119	0.1634
R	0.2542	0.2515	0.2529	0.2477	0.0975	0.2573	0.2391	0.0982	0.0976	0.2568	0.2734	0.0977	0.2609	0.0968	0.2444	0.1005	0.2603	0.2592	0.1036	0.2565	0.2532	0.1035	0.1095	0.2604	0.257	0.1101	0.11	0.1027	0.2808	0.1126	0.2615	0.2712	0.1052	0.1079	0.2581	0.2612	0.1111	0.1088	0.2619	0.1061	0.2672	0.266	0.2523	0.2634	0.1097	0.1399	0.2621	0.3155
S	0.2564	0.0989	0.2569	0.0968	0.2562	0.0968	0.2557	0.098	0.0977	0.2618	0.262	0.0993	0.1089	0.101	0.2617	0.2603	0.1004	0.2549	0.2588	0.265	0.2625	0.2612	0.1074	0.2545	0.1044	0.2531	0.2631	0.1023	0.1039	0.2563	0.2593	0.2621	0.1051	0.2711	0.1071	0.2676	0.1055	0.2608	0.2673	0.2745	0.2655	0.2775	0.1051	0.2677	0.1155	0.1082	0.2705	0.1117
T	0.097	0.265	0.2549	0.2514	0.0998	0.2679	0.0983	0.0994	0.0985	0.0975	0.2501	0.2522	0.1011	0.099	0.1041	0.1011	0.1006	0.2579	0.2564	0.2594	0.2604	0.1052	0.1073	0.2381	0.1074	0.2514	0.2526	0.2714	0.1075	0.1079	0.1087	0.26	0.2701	0.1074	0.1806	0.108	0.2693	0.255	0.1052	0.106	0.2737	0.1073	0.2797	0.1065	0.1114	0.1085	0.27	0.3108
U	0.2749	0.0978	0.0959	0.214	0.2683	0.0997	0.2678	0.0978	0.0995	0.2703	0.0984	0.0999	0.1002	0.253	0.1028	0.2588	0.1037	0.1115	0.2523	0.1054	0.1047	0.2465	0.2717	0.26	0.2544	0.1055	0.1029	0.248	0.1059	0.2661	0.1047	0.105	0.1058	0.1083	0.1085	0.2529	0.2636	0.1094	0.1058	0.2802	0.2713	0.1059	0.2722	0.264	0.1039	0.2639	0.1106	0.2823
V	0.0969	0.2736	0.0952	0.1009	0.0973	0.0987	0.2532	0.0977	0.098	0.101	0.2588	0.1007	0.2645	0.262	0.1059	0.1003	0.1059	0.2605	0.2647	0.1097	0.1116	0.1078	0.1116	0.1127	0.2682	0.2529	0.1056	0.1067	0.2554	0.2643	0.1081	0.2646	0.1107	0.1118	0.2662	0.2682	0.2679	0.2711	0.1073	0.107	0.2753	0.1064	0.2761	0.1071	0.2515	0.2643	0.2746	0.3163
W	0.1044	0.253	0.2624	0.2478	0.0967	0.0957	0.2726	0.26	0.2583	0.2684	0.1013	0.0977	0.2521	0.2577	0.0988	0.1005	0.2672	0.1017	0.2644	0.1019	0.1035	0.2537	0.1043	0.1095	0.2692	0.1054	0.2409	0.2538	0.2465	0.2116	0.1067	0.2574	0.2602	0.2482	0.1101	0.2584	0.1036	0.2613	0.1029	0.1059	0.2635	0.1031	0.1055	0.1054	0.2614	0.1043	0.2632	0.2707
X	0.0938	0.2586	0.1014	0.2561	0.2506	0.0977	0.1	0.262	0.0993	0.102	0.104	0.101	0.1005	0.1014	0.2592	0.11	0.1061	0.2609	0.2569	0.1103	0.1123	0.1123	0.1096	0.2591	0.1135	0.1035	0.2699	0.1091	0.1079	0.2536	0.1091	0.2576	0.2663	0.2667	0.2667	0.1081	0.2567	0.2715	0.1109	0.2668	0.2616	0.2688	0.1048	0.2676	0.1102	0.2646	0.2698	0.3233
Y	0.2688	0.2628	0.2578	0.0966	0.2598	0.2665	0.2622	0.1046	0.1052	0.1028	0.1048	0.0983	0.0995	0.1002	0.1012	0.2552	0.1061	0.2565	0.2559	0.2712	0.2454	0.1089	0.2467	0.1098	0.1088	0.0997	0.1079	0.2454	0.1081	0.1065	0.1049	0.2691	0.1096	0.2505	0.1062	0.1046	0.1018	0.2567	0.258	0.2691	0.1046	0.1072	0.2515	0.2648	0.259	0.1078	0.2695	0.106
Z	0.0934	0.0966	0.2666	0.2564	0.0976	0.2614	0.1071	0.2668	0.2677	0.2736	0.1073	0.1045	0.2659	0.1047	0.2753	0.1109	0.266	0.2618	0.111	0.1108	0.2469	0.2358	0.1103	0.276	0.1101	0.2456	0.1141	0.2696	0.1112	0.2603	0.1086	0.2594	0.2743	0.1102	0.1104	0.1092	0.2599	0.1083	0.261	0.27	0.1056	0.1055	0.2604	0.1084	0.1063	0.1065	0.1142	0.2802
AA	0.1101	0.0984	0.1009	0.0998	0.0977	0.1036	0.2652	0.1112	0.1074	0.2562	0.2648	0.261	0.1074	0.1054	0.276	0.2721	0.2733	0.1077	0.2717	0.2674	0.2657	0.2493	0.2568	0.238	0.11	0.2513	0.2561	0.1086	0.1085	0.2221	0.1035	0.1152	0.2607	0.2587	0.2762	0.1141	0.1046	0.1076	0.2556	0.1115	0.1006	0.2669	0.263	0.1037	0.2664	0.1055	0.277	0.273
AB	0.0954	0.0979	0.0998	0.2586	0.2504	0.0997	0.1043	0.1074	0.2766	0.1051	0.1122	0.1031	0.1039	0.2631	0.1029	0.1112	0.1072	0.2645	0.1103	0.1108	0.2658	0.1148	0.1157	0.1073	0.1132	0.2591	0.1063	0.1161	0.1095	0.1123	0.255	0.2575	0.2667	0.1079	0.2404	0.1058	0.2599	0.2581	0.2567	0.2528	0.1068	0.2584	0.2626	0.1174	0.1109	0.2591	0.1102	0.323
AC	0.1131	0.102	0.1021	0.1007	0.0976	0.1003	0.1133	0.2622	0.2523	0.2565	0.105	0.2651	0.11	0.107	0.1133	0.2617	0.11	0.1103	0.116	0.2631	0.2616	0.1152	0.1122	0.2642	0.2622	0.1118	0.2644	0.1077	0.2562	0.1094	0.2633	0.2562	0.2601	0.25	0.2656	0.1087	0.2566	0.264	0.2536	0.2578	0.1101	0.1077	0.254	0.2654	0.2594	0.1099	0.2597	0.1104
AD	0.2645	0.2635	0.0989	0.2467	0.2486	0.2614	0.2735	0.2557	0.106	0.2643	0.2603	0.107	0.2309	0.1124	0.2681	0.2631	0.2536	0.2708	0.1141	0.1124	0.1132	0.2642	0.2661	0.262	0.2688	0.2483	0.2563	0.1139	0.1147	0.1122	0.1099	0.26	0.1126	0.1055	0.252	0.1072	0.1094	0.2605	0.1088	0.2638	0.2465	0.2515	0.2495	0.1092	0.1097	0.2557	0.261	0.3219
AE	0.1141	0.1005	0.2459	0.0996	0.2514	0.1067	0.1064	0.1099	0.1058	0.2543	0.1052	0.2465	0.1056	0.2469	0.2604	0.2546	0.109	0.255	0.1159	0.1125	0.1133	0.2546	0.116	0.2638	0.1127	0.1081	0.1084	0.2593	0.2462	0.1115	0.1138	0.1083	0.111	0.2467	0.1143	0.1128	0.2581	0.2648	0.1094	0.1088	0.106	0.2542	0.2465	0.235	0.1048	0.2839	0.1088	0.2634
AF	0.2595	0.1047	0.2454	0.1074	0.2582	0.1047	0.2558	0.1107	0.248	0.2577	0.2656	0.2523	0.2628	0.2603	0.2648	0.1189	0.1149	0.2699	0.2712	0.2699	0.1204	0.1162	0.2652	0.261	0.1178	0.2563	0.2646	0.2757	0.1115	0.1122	0.117	0.2586	0.1154	0.2529	0.1091	0.2559	0.2603	0.2671	0.107	0.257	0.2604	0.2622	0.2592	0.1132	0.2919	0.1097	0.2769	0.1865
Time [s]	28797.9
Temp. [°C]	30.1
Cycle Nr.	25
<>	1	2	3	4	5	6	7	8	9	10	11	12	13	14	15	16	17	18	19	20	21	22	23	24	25	26	27	28	29	30	31	32	33	34	35	36	37	38	39	40	41	42	43	44	45	46	47	48
A	0.2996	0.1032	0.1065	0.1044	0.2868	0.2923	0.1015	0.3032	0.3022	0.3036	0.3025	0.1004	0.3023	0.0994	0.2903	0.0982	0.3139	0.1034	0.2724	0.1773	0.0987	0.101	0.1015	0.3051	0.1031	0.3052	0.2934	0.1284	0.1022	0.1038	0.1071	0.3027	0.3049	0.1026	0.1047	0.105	0.3061	0.3	0.266	0.2893	0.2989	0.1128	0.109	0.3087	0.3154	0.3057	0.309	0.1086
B	0.1044	0.2993	0.2884	0.2948	0.3111	0.0995	0.1009	0.0996	0.3024	0.2795	0.0989	0.2789	0.277	0.1004	0.283	0.2819	0.2942	0.1005	0.0998	0.2968	0.308	0.2972	0.283	0.2985	0.3117	0.2937	0.1024	0.2879	0.101	0.2971	0.1042	0.1023	0.1056	0.2931	0.1111	0.2986	0.1049	0.3099	0.1095	0.2934	0.109	0.1077	0.1092	0.2946	0.1063	0.2959	0.311	0.1304
C	0.1068	0.295	0.1041	0.291	0.1015	0.3044	0.1004	0.1005	0.1025	0.103	0.2923	0.3018	0.2837	0.1015	0.2917	0.0988	0.2913	0.1029	0.1004	0.1037	0.1083	0.1034	0.2994	0.1048	0.1045	0.1015	0.0999	0.102	0.2971	0.107	0.1033	0.2946	0.1026	0.2939	0.1081	0.1032	0.1035	0.1214	0.1054	0.2911	0.1073	0.1074	0.2996	0.2843	0.1087	0.2931	0.1123	0.1062
D	0.1052	0.1019	0.2955	0.1018	0.2849	0.1051	0.2949	0.1039	0.1022	0.0979	0.2851	0.1023	0.2765	0.2854	0.1008	0.1006	0.2871	0.1004	0.104	0.1085	0.2953	0.2923	0.1023	0.2289	0.2929	0.2818	0.102	0.1042	0.2539	0.2981	0.2935	0.2805	0.104	0.2926	0.1022	0.3015	0.2973	0.2877	0.1087	0.2795	0.2917	0.1152	0.2934	0.2928	0.3067	0.3024	0.116	0.2739
E	0.1055	0.2803	0.1035	0.103	0.1038	0.287	0.2854	0.1031	0.2714	0.0973	0.0972	0.1031	0.2807	0.1024	0.2683	0.2879	0.1006	0.1025	0.2945	0.1014	0.1018	0.2902	0.2717	0.2635	0.2731	0.1051	0.1037	0.1084	0.2897	0.103	0.1015	0.1045	0.2828	0.1065	0.2849	0.1073	0.1045	0.3033	0.1085	0.2847	0.1076	0.1174	0.1087	0.2819	0.3063	0.278	0.1067	0.286
F	0.2697	0.0991	0.2896	0.2814	0.0999	0.0972	0.2767	0.0989	0.2867	0.0982	0.2752	0.2827	0.2561	0.0999	0.0988	0.0996	0.1019	0.1005	0.3001	0.1015	0.1014	0.2772	0.2758	0.2969	0.1036	0.1029	0.3148	0.1044	0.2887	0.2864	0.106	0.1045	0.1045	0.2797	0.2873	0.1049	0.2911	0.2998	0.2858	0.1176	0.2774	0.1087	0.1092	0.2822	0.2831	0.1087	0.1238	0.1344
G	0.1028	0.1045	0.1024	0.1018	0.2875	0.1032	0.2925	0.1044	0.3002	0.259	0.2751	0.2974	0.2916	0.2953	0.1014	0.1035	0.2936	0.2998	0.1037	0.1014	0.278	0.2984	0.1011	0.2946	0.2889	0.2693	0.1021	0.2948	0.2754	0.2894	0.1046	0.1007	0.1075	0.2781	0.2917	0.2876	0.1104	0.2737	0.2682	0.2936	0.2852	0.2952	0.2695	0.1076	0.2979	0.272	0.1076	0.1081
H	0.2949	0.2862	0.2873	0.2175	0.1003	0.2801	0.2649	0.2781	0.2884	0.0989	0.0987	0.1013	0.0999	0.2779	0.1013	0.1006	0.1222	0.1011	0.1025	0.1045	0.1046	0.1041	0.2673	0.2855	0.1018	0.2844	0.1021	0.104	0.1049	0.1054	0.2759	0.1107	0.2854	0.2913	0.2752	0.2901	0.2884	0.1055	0.2903	0.2814	0.1071	0.1066	0.2317	0.1151	0.2164	0.1148	0.2951	0.3287
I	0.2749	0.1014	0.1031	0.102	0.2765	0.2754	0.285	0.0963	0.101	0.2768	0.0995	0.0986	0.2841	0.1015	0.0999	0.1036	0.1046	0.2922	0.2655	0.1014	0.1042	0.1028	0.1013	0.2778	0.1059	0.2911	0.1025	0.274	0.2629	0.1015	0.2825	0.1026	0.1046	0.1059	0.2914	0.2825	0.111	0.1337	0.107	0.1138	0.106	0.111	0.1096	0.2886	0.279	0.1065	0.1082	0.2861
J	0.2766	0.277	0.2826	0.2896	0.2766	0.2744	0.2658	0.291	0.0985	0.2649	0.0972	0.1016	0.0998	0.1033	0.1001	0.2903	0.0999	0.1017	0.3034	0.2852	0.103	0.1017	0.1011	0.2877	0.1026	0.1033	0.2622	0.1025	0.2797	0.1111	0.2832	0.1024	0.2749	0.1078	0.2818	0.1033	0.2894	0.1053	0.1055	0.2787	0.2896	0.1077	0.1068	0.1057	0.1078	0.2906	0.2967	0.3388
K	0.2748	0.2734	0.099	0.1006	0.2689	0.1002	0.2817	0.2899	0.0988	0.0981	0.0996	0.0982	0.0987	0.2911	0.1006	0.2897	0.2899	0.2794	0.1019	0.2849	0.1008	0.1024	0.101	0.1013	0.103	0.2908	0.1093	0.2873	0.1047	0.2763	0.275	0.2757	0.2466	0.2801	0.1076	0.1039	0.1062	0.2846	0.1048	0.1028	0.2752	0.2883	0.1105	0.2765	0.107	0.1087	0.104	0.1089
L	0.2907	0.0972	0.1015	0.0997	0.0988	0.098	0.0991	0.2715	0.0991	0.0966	0.1639	0.0989	0.1007	0.2871	0.0998	0.1074	0.0989	0.2698	0.1002	0.2767	0.1014	0.1041	0.1009	0.2897	0.2584	0.2816	0.1022	0.1054	0.2865	0.2683	0.2729	0.1076	0.2684	0.1028	0.2721	0.2863	0.281	0.1043	0.1062	0.1006	0.1063	0.1063	0.2844	0.1066	0.2744	0.1081	0.2919	0.1373
M	0.0998	0.0965	0.0963	0.0956	0.0953	0.2792	0.2805	0.2728	0.2966	0.0991	0.2753	0.282	0.268	0.2839	0.1015	0.0996	0.2805	0.0988	0.278	0.1003	0.1008	0.2816	0.1016	0.1026	0.1009	0.2766	0.2733	0.103	0.2708	0.256	0.2727	0.1034	0.2657	0.2661	0.1012	0.2729	0.2777	0.2744	0.2803	0.2865	0.1237	0.1041	0.1028	0.2778	0.1052	0.1092	0.2878	0.2745
N	0.101	0.2715	0.278	0.2571	0.27	0.2768	0.2766	0.2709	0.2781	0.0978	0.2449	0.0987	0.0984	0.2696	0.0996	0.2821	0.2854	0.2728	0.2814	0.2708	0.2707	0.2695	0.2797	0.1015	0.1009	0.2656	0.1053	0.2839	0.1047	0.2768	0.107	0.1046	0.1044	0.1054	0.2676	0.2835	0.1045	0.1044	0.283	0.2775	0.2745	0.19	0.1065	0.1057	0.1969	0.1099	0.2998	0.1466
O	0.2835	0.2611	0.2685	0.0986	0.2743	0.0983	0.0972	0.2635	0.2786	0.0976	0.096	0.2861	0.0995	0.2855	0.0978	0.2694	0.1041	0.2713	0.2664	0.2766	0.275	0.2842	0.1009	0.1056	0.1026	0.2683	0.2751	0.2819	0.1033	0.1029	0.1012	0.1032	0.1014	0.2754	0.2818	0.2804	0.2891	0.1062	0.2752	0.2768	0.2806	0.2888	0.1067	0.2807	0.2654	0.2578	0.2788	0.1059
P	0.0966	0.2756	0.0978	0.2643	0.2913	0.2772	0.0978	0.0971	0.0983	0.2688	0.0988	0.101	0.0988	0.2648	0.0967	0.0972	0.0978	0.1016	0.2665	0.1006	0.1036	0.102	0.1046	0.1038	0.2735	0.1041	0.2724	0.2765	0.2806	0.2776	0.2806	0.1064	0.2756	0.2796	0.2535	0.2852	0.1053	0.1064	0.2653	0.2877	0.105	0.1096	0.1089	0.106	0.1096	0.1098	0.115	0.1043
Q	0.2803	0.0968	0.0955	0.2671	0.2702	0.0981	0.0976	0.2926	0.0969	0.2818	0.2745	0.2726	0.0967	0.0975	0.1003	0.2785	0.0997	0.0967	0.2777	0.0992	0.1011	0.1054	0.1025	0.1042	0.1011	0.2816	0.279	0.1014	0.1052	0.286	0.1043	0.2691	0.2784	0.2838	0.1049	0.1052	0.2859	0.2854	0.1083	0.2909	0.2803	0.2978	0.1066	0.2822	0.2763	0.2933	0.1123	0.1782
R	0.272	0.2679	0.2723	0.2641	0.0971	0.2753	0.2549	0.098	0.0976	0.276	0.2944	0.0975	0.2808	0.0968	0.2626	0.1001	0.28	0.2797	0.1036	0.2735	0.2718	0.1039	0.1093	0.2804	0.2752	0.1107	0.1105	0.1032	0.3031	0.1132	0.2815	0.2913	0.1056	0.1082	0.2747	0.2801	0.1104	0.1077	0.2819	0.1058	0.2892	0.2864	0.2678	0.2828	0.1083	0.1392	0.2789	0.3415
S	0.2763	0.0987	0.274	0.0962	0.2755	0.0965	0.2765	0.0979	0.0978	0.2832	0.2834	0.099	0.1125	0.101	0.2829	0.2809	0.1007	0.2759	0.2794	0.2861	0.2815	0.2788	0.1081	0.2737	0.1045	0.2707	0.2843	0.1022	0.1031	0.2764	0.276	0.2825	0.1047	0.2876	0.1072	0.2897	0.1039	0.2796	0.2873	0.2946	0.2839	0.3	0.1044	0.2882	0.115	0.1076	0.2903	0.1112
T	0.0967	0.2853	0.2697	0.2706	0.0996	0.2893	0.0986	0.0994	0.0986	0.0974	0.2673	0.2704	0.1013	0.0991	0.1045	0.1015	0.1008	0.2788	0.2773	0.2804	0.2822	0.1062	0.1083	0.2555	0.1078	0.2687	0.2709	0.2939	0.1082	0.1097	0.111	0.2796	0.2917	0.1084	0.1884	0.1089	0.2912	0.275	0.1071	0.1064	0.2971	0.1089	0.3036	0.1077	0.1115	0.1071	0.2895	0.3329
U	0.2973	0.0979	0.096	0.2258	0.2898	0.0999	0.2875	0.0977	0.0998	0.2902	0.0986	0.1003	0.0999	0.2743	0.1033	0.2784	0.1036	0.1102	0.2703	0.1055	0.1043	0.2631	0.2926	0.2795	0.2703	0.1056	0.1027	0.2642	0.1056	0.2834	0.1046	0.1045	0.1056	0.1076	0.1071	0.2689	0.2808	0.1093	0.1056	0.3014	0.2921	0.1059	0.2933	0.2838	0.1039	0.283	0.1108	0.3025
V	0.0966	0.296	0.0951	0.1006	0.0972	0.0985	0.2751	0.0977	0.0977	0.101	0.2771	0.0998	0.2877	0.282	0.1064	0.1	0.1053	0.2824	0.2845	0.1089	0.1113	0.1076	0.1113	0.1138	0.2875	0.2731	0.106	0.1084	0.2737	0.2852	0.1087	0.2839	0.1112	0.112	0.2877	0.2905	0.2861	0.2927	0.1083	0.1077	0.2983	0.1074	0.3004	0.1085	0.2697	0.2813	0.2945	0.3384
W	0.1052	0.2732	0.2837	0.2635	0.0969	0.0956	0.296	0.282	0.2809	0.2934	0.1017	0.0979	0.2696	0.2763	0.1003	0.1009	0.2929	0.1023	0.2863	0.1024	0.1044	0.2732	0.1049	0.1108	0.2895	0.1067	0.2559	0.2684	0.2647	0.2229	0.1071	0.2769	0.2779	0.265	0.1103	0.2811	0.1038	0.2813	0.1045	0.1064	0.283	0.1031	0.1057	0.1057	0.2822	0.1043	0.2808	0.2894
X	0.094	0.2794	0.1014	0.2764	0.2675	0.0978	0.1001	0.2804	0.0996	0.1028	0.1038	0.1004	0.1009	0.1005	0.2796	0.1107	0.1059	0.2811	0.2743	0.1078	0.1127	0.1132	0.1103	0.281	0.1133	0.1043	0.2908	0.1081	0.1083	0.2737	0.1103	0.2789	0.2874	0.2854	0.2895	0.1095	0.2779	0.2986	0.1123	0.2892	0.2835	0.2924	0.1051	0.2865	0.1083	0.2826	0.2855	0.3481
Y	0.2902	0.2822	0.2783	0.0969	0.2819	0.2903	0.2804	0.105	0.1053	0.1035	0.1049	0.0988	0.1002	0.1006	0.1023	0.2718	0.107	0.2791	0.2725	0.2931	0.2614	0.1097	0.2626	0.1114	0.1085	0.1009	0.1086	0.2618	0.1087	0.1069	0.1066	0.2905	0.1098	0.2701	0.1067	0.1055	0.1016	0.2739	0.2758	0.2887	0.1043	0.1084	0.2677	0.284	0.2771	0.1077	0.2894	0.1057
Z	0.0936	0.0963	0.2886	0.277	0.0975	0.2793	0.107	0.2873	0.2889	0.2943	0.106	0.103	0.2876	0.1028	0.2991	0.1104	0.285	0.2803	0.1105	0.1088	0.2633	0.2516	0.1101	0.2972	0.1084	0.26	0.1166	0.2903	0.1115	0.2785	0.1093	0.2783	0.2959	0.1104	0.111	0.1105	0.2819	0.1088	0.2801	0.292	0.1076	0.1065	0.2821	0.1102	0.107	0.1057	0.112	0.2956
AA	0.11	0.0976	0.1008	0.0997	0.0977	0.1034	0.2854	0.1117	0.1069	0.2757	0.2845	0.2809	0.1069	0.1052	0.2975	0.2914	0.2929	0.1069	0.2934	0.2874	0.2851	0.2651	0.2744	0.2537	0.1086	0.2693	0.2757	0.1079	0.1082	0.2312	0.1031	0.1146	0.2802	0.2778	0.2964	0.114	0.1042	0.1061	0.2739	0.1111	0.1012	0.289	0.279	0.1028	0.2862	0.1049	0.2973	0.2904
AB	0.0955	0.0979	0.1002	0.2772	0.2694	0.0992	0.1046	0.1076	0.2979	0.1056	0.1111	0.1025	0.1043	0.2811	0.1031	0.1108	0.1073	0.2839	0.1102	0.1102	0.2844	0.1175	0.1162	0.1076	0.1147	0.2766	0.1063	0.1157	0.1094	0.1117	0.2725	0.278	0.2866	0.1069	0.2547	0.1059	0.2785	0.2771	0.2772	0.2723	0.1065	0.2735	0.2793	0.1161	0.109	0.2749	0.1098	0.3554
AC	0.1126	0.1011	0.1018	0.1005	0.0973	0.0996	0.112	0.2811	0.2708	0.2727	0.1037	0.2863	0.1082	0.1066	0.1114	0.2807	0.1089	0.1075	0.1131	0.2809	0.2791	0.1146	0.1099	0.2811	0.2783	0.1104	0.2837	0.107	0.2729	0.1085	0.281	0.2751	0.2786	0.2662	0.285	0.1093	0.2776	0.2816	0.2738	0.2755	0.1099	0.1079	0.2734	0.286	0.2791	0.1093	0.2798	0.1091
AD	0.2861	0.2826	0.099	0.2637	0.2653	0.2827	0.2944	0.2745	0.1058	0.2844	0.2813	0.1075	0.2464	0.1129	0.2886	0.2815	0.2732	0.2918	0.1143	0.1139	0.113	0.2834	0.2878	0.2839	0.284	0.2686	0.2765	0.1106	0.1144	0.1106	0.1112	0.2814	0.1113	0.1053	0.2729	0.1073	0.11	0.2787	0.109	0.2834	0.2634	0.2711	0.2675	0.11	0.1107	0.2733	0.2815	0.3486
AE	0.1167	0.1007	0.267	0.1009	0.2731	0.1075	0.1076	0.112	0.1076	0.276	0.1057	0.2669	0.1069	0.267	0.2799	0.2751	0.1107	0.2757	0.1175	0.1139	0.1145	0.2733	0.1159	0.2862	0.1126	0.1116	0.109	0.2818	0.2656	0.1119	0.1171	0.1087	0.1116	0.2683	0.1148	0.1136	0.2771	0.2837	0.1071	0.1089	0.1053	0.2719	0.2624	0.2508	0.1061	0.303	0.1092	0.2831
AF	0.2758	0.1039	0.2608	0.1069	0.2777	0.1039	0.2725	0.1103	0.2667	0.2764	0.2872	0.2704	0.2801	0.2801	0.2815	0.118	0.1151	0.2862	0.2881	0.2902	0.1191	0.1177	0.2835	0.281	0.1164	0.2768	0.2853	0.2985	0.1108	0.1137	0.1176	0.2785	0.1136	0.271	0.1092	0.2749	0.2792	0.286	0.1067	0.277	0.2795	0.2833	0.278	0.113	0.3112	0.1079	0.2985	0.1829
Time [s]	29997.8
Temp. [°C]	30.1
Cycle Nr.	26
<>	1	2	3	4	5	6	7	8	9	10	11	12	13	14	15	16	17	18	19	20	21	22	23	24	25	26	27	28	29	30	31	32	33	34	35	36	37	38	39	40	41	42	43	44	45	46	47	48
A	0.3178	0.1039	0.1071	0.1051	0.3038	0.3101	0.102	0.3227	0.3218	0.3216	0.3213	0.1005	0.3194	0.0998	0.3087	0.0985	0.3307	0.1036	0.2888	0.1814	0.0988	0.1014	0.1016	0.3209	0.1036	0.3212	0.3107	0.139	0.1024	0.1043	0.1072	0.3257	0.3263	0.1028	0.1051	0.1059	0.3251	0.3174	0.2817	0.3047	0.3154	0.113	0.1097	0.3245	0.3331	0.3229	0.3263	0.1092
B	0.1048	0.3173	0.3047	0.3136	0.3312	0.0998	0.1009	0.1	0.3218	0.2945	0.099	0.2937	0.2904	0.1005	0.2997	0.2987	0.3131	0.1006	0.0997	0.3137	0.3283	0.3143	0.3011	0.3178	0.3299	0.3119	0.1026	0.3041	0.1012	0.318	0.1044	0.1024	0.1054	0.311	0.1151	0.3192	0.1048	0.3285	0.1095	0.3109	0.1091	0.1077	0.1094	0.3112	0.106	0.314	0.3312	0.1318
C	0.1061	0.3103	0.1024	0.3043	0.1006	0.3241	0.0992	0.0994	0.1013	0.1016	0.3089	0.3187	0.2968	0.1003	0.308	0.0982	0.308	0.1024	0.0996	0.1021	0.1102	0.1025	0.3174	0.1036	0.1031	0.101	0.099	0.101	0.3138	0.1063	0.1027	0.3117	0.102	0.3115	0.1067	0.1023	0.1025	0.124	0.1041	0.3087	0.1061	0.1061	0.3193	0.3018	0.1074	0.3105	0.1106	0.1053
D	0.1064	0.1031	0.3169	0.1028	0.3005	0.106	0.3157	0.1044	0.1029	0.0984	0.3021	0.1029	0.2953	0.3034	0.1014	0.1011	0.3023	0.1011	0.1045	0.1126	0.3119	0.3106	0.103	0.2404	0.3092	0.2982	0.1021	0.105	0.2679	0.3173	0.3088	0.2971	0.1046	0.31	0.1027	0.3183	0.3155	0.3066	0.1094	0.2951	0.3092	0.1157	0.3116	0.3109	0.3239	0.3199	0.1157	0.2843
E	0.1058	0.2967	0.1043	0.1039	0.1047	0.3063	0.3037	0.1037	0.2867	0.0977	0.0975	0.1037	0.2978	0.1029	0.2843	0.3043	0.1011	0.103	0.3123	0.1017	0.1022	0.3078	0.2862	0.2769	0.2871	0.1054	0.1039	0.1085	0.3042	0.1033	0.1019	0.1046	0.2995	0.1068	0.3009	0.1077	0.105	0.3215	0.1089	0.3004	0.1079	0.1181	0.1088	0.2976	0.3279	0.2954	0.1069	0.3074
F	0.2866	0.0991	0.31	0.2999	0.0995	0.0972	0.2929	0.0986	0.3047	0.0981	0.2937	0.2986	0.2695	0.0997	0.0987	0.0996	0.1016	0.1003	0.3201	0.1013	0.1015	0.2905	0.2959	0.3125	0.1038	0.103	0.3329	0.1044	0.305	0.3072	0.1059	0.1047	0.1047	0.2985	0.3035	0.1047	0.3084	0.3165	0.3039	0.1188	0.2959	0.1089	0.1092	0.2997	0.299	0.108	0.1235	0.1375
G	0.1031	0.1051	0.1028	0.1024	0.3095	0.1033	0.3093	0.1045	0.3206	0.2742	0.2944	0.3159	0.3111	0.316	0.1015	0.1036	0.3131	0.3198	0.1037	0.1016	0.2936	0.3168	0.1011	0.3118	0.3079	0.2849	0.1022	0.3132	0.29	0.3076	0.1047	0.1006	0.1077	0.2929	0.3075	0.3074	0.1105	0.2881	0.2839	0.3102	0.3055	0.3164	0.2875	0.1072	0.3179	0.2876	0.1076	0.1078
H	0.3164	0.3074	0.3059	0.2247	0.0999	0.2996	0.2808	0.2973	0.3087	0.0989	0.0987	0.1013	0.0997	0.2934	0.1011	0.1005	0.1298	0.1009	0.1022	0.1041	0.1046	0.1037	0.2825	0.3025	0.1015	0.302	0.1017	0.1038	0.1045	0.1051	0.2918	0.1102	0.3039	0.3072	0.2931	0.3066	0.3062	0.105	0.3084	0.2979	0.1065	0.1056	0.242	0.1127	0.2218	0.1165	0.3142	0.3476
I	0.2908	0.1006	0.1019	0.1012	0.2928	0.2916	0.3019	0.0959	0.1004	0.2938	0.0989	0.0979	0.2996	0.1007	0.0993	0.1029	0.1038	0.3101	0.2791	0.101	0.1039	0.1024	0.1013	0.2923	0.1052	0.308	0.1022	0.2925	0.2762	0.1017	0.3026	0.1025	0.1044	0.1058	0.3111	0.2981	0.1113	0.1328	0.1072	0.1133	0.1061	0.1105	0.1096	0.3059	0.2958	0.1071	0.1085	0.3031
J	0.2948	0.2982	0.3042	0.3108	0.2932	0.2913	0.2831	0.3132	0.0992	0.2817	0.0976	0.1021	0.1005	0.104	0.1005	0.3112	0.1003	0.1021	0.3242	0.3065	0.1036	0.1018	0.1009	0.3091	0.1028	0.1033	0.2807	0.103	0.2954	0.1115	0.3033	0.1026	0.2934	0.1083	0.2982	0.1036	0.3101	0.106	0.106	0.2972	0.3083	0.1079	0.1067	0.1056	0.1083	0.3125	0.3171	0.3579
K	0.2959	0.2878	0.0986	0.1004	0.2829	0.0998	0.3005	0.313	0.0986	0.0977	0.0991	0.0978	0.0983	0.3132	0.1003	0.3084	0.307	0.2955	0.1015	0.3049	0.1006	0.1021	0.1004	0.1012	0.103	0.3115	0.1091	0.3067	0.1044	0.2953	0.2903	0.2939	0.2578	0.2973	0.1077	0.1035	0.1058	0.3052	0.1043	0.1031	0.2919	0.306	0.1098	0.2893	0.1068	0.1085	0.1036	0.1086
L	0.311	0.0973	0.1016	0.1	0.0986	0.0982	0.0992	0.2867	0.099	0.0967	0.1663	0.0988	0.1007	0.308	0.0999	0.1075	0.0991	0.2852	0.1002	0.2955	0.1012	0.1043	0.1007	0.3077	0.2718	0.2993	0.1017	0.1056	0.3014	0.2871	0.2907	0.1073	0.2846	0.1023	0.287	0.3055	0.2968	0.1042	0.1058	0.1006	0.1062	0.1065	0.304	0.1074	0.2931	0.1079	0.3129	0.1401
M	0.0999	0.0972	0.0966	0.0963	0.0956	0.2989	0.2989	0.2889	0.3207	0.0993	0.2957	0.3005	0.2844	0.3037	0.1016	0.0995	0.2961	0.099	0.2991	0.1005	0.1006	0.2988	0.1017	0.1025	0.1013	0.296	0.2935	0.1034	0.2859	0.2687	0.2872	0.1038	0.2858	0.281	0.1013	0.2874	0.2947	0.2925	0.2996	0.3085	0.1307	0.1038	0.1031	0.3013	0.1045	0.1094	0.3035	0.2932
N	0.1012	0.2908	0.2959	0.2732	0.2894	0.2986	0.2953	0.2886	0.2952	0.0981	0.2612	0.0987	0.0987	0.2878	0.0999	0.3026	0.3035	0.2891	0.2991	0.29	0.2904	0.2868	0.2972	0.1013	0.101	0.2802	0.1048	0.305	0.1044	0.2951	0.107	0.1043	0.1042	0.1051	0.2856	0.3007	0.1044	0.1043	0.3017	0.2949	0.2939	0.1917	0.1057	0.1056	0.2013	0.1106	0.3207	0.1508
O	0.3018	0.2755	0.2862	0.0986	0.2946	0.0981	0.0975	0.2792	0.2987	0.0976	0.0958	0.3073	0.0998	0.305	0.0979	0.2859	0.1041	0.2873	0.2825	0.2966	0.2936	0.304	0.1004	0.1054	0.1027	0.2848	0.2925	0.2989	0.1028	0.1029	0.1007	0.1034	0.1014	0.2933	0.3005	0.2987	0.3082	0.1061	0.2891	0.2922	0.3005	0.3062	0.1055	0.2996	0.2814	0.2688	0.2961	0.1049
P	0.096	0.2968	0.0972	0.2806	0.3097	0.2969	0.0976	0.0969	0.0978	0.2864	0.0984	0.1007	0.0988	0.2838	0.0967	0.0974	0.098	0.1018	0.2863	0.1013	0.1036	0.1024	0.1049	0.1037	0.2908	0.104	0.289	0.2965	0.2993	0.2974	0.3007	0.1059	0.2909	0.3006	0.2691	0.3006	0.1061	0.1066	0.2694	0.3047	0.1043	0.1087	0.1076	0.1068	0.1082	0.1109	0.1138	0.1026
Q	0.2974	0.0967	0.0953	0.2847	0.2891	0.098	0.0975	0.3161	0.0966	0.3001	0.2912	0.2897	0.0964	0.0973	0.1	0.3041	0.0997	0.0967	0.2965	0.0995	0.1012	0.1054	0.1019	0.1041	0.1014	0.3013	0.3022	0.1016	0.1054	0.3071	0.1046	0.2818	0.3016	0.3016	0.1054	0.1049	0.3056	0.3066	0.1088	0.3136	0.3024	0.3237	0.1067	0.3014	0.2942	0.3146	0.1139	0.1981
R	0.2892	0.2833	0.2933	0.2794	0.0973	0.2941	0.2706	0.098	0.0975	0.2955	0.3176	0.0976	0.3024	0.0971	0.2757	0.1004	0.2984	0.3	0.1036	0.2916	0.29	0.1025	0.1088	0.2984	0.2942	0.1106	0.11	0.1032	0.3245	0.1133	0.299	0.3111	0.1052	0.1082	0.292	0.298	0.1112	0.1078	0.3028	0.106	0.3103	0.3064	0.2784	0.3046	0.1085	0.1392	0.2966	0.364
S	0.2985	0.0996	0.2927	0.0975	0.2964	0.0972	0.2987	0.0983	0.0981	0.3044	0.3038	0.0998	0.1187	0.1012	0.3041	0.3016	0.1007	0.294	0.3015	0.3043	0.2976	0.2975	0.1082	0.294	0.1043	0.2882	0.3074	0.1025	0.1038	0.2976	0.2911	0.3034	0.1057	0.3067	0.108	0.3114	0.105	0.2974	0.3067	0.3158	0.3069	0.3223	0.1053	0.3102	0.1152	0.1093	0.3145	0.1121
T	0.0966	0.3041	0.2851	0.2911	0.0994	0.3104	0.0983	0.0994	0.0989	0.0973	0.2828	0.2883	0.1009	0.0993	0.1037	0.1013	0.101	0.299	0.2968	0.3006	0.3029	0.1054	0.1078	0.2675	0.1068	0.287	0.2857	0.3118	0.1079	0.1081	0.1103	0.2992	0.3098	0.1077	0.1897	0.1073	0.3091	0.29	0.1059	0.1059	0.3171	0.1079	0.3229	0.1071	0.1112	0.1068	0.309	0.3425
U	0.3145	0.0974	0.0959	0.2348	0.3094	0.0999	0.3068	0.0979	0.0994	0.312	0.0985	0.1005	0.0996	0.2946	0.1028	0.2956	0.1038	0.1092	0.2882	0.1055	0.1043	0.2807	0.3163	0.2991	0.2848	0.106	0.1025	0.2808	0.1057	0.3009	0.1051	0.1044	0.1054	0.1088	0.108	0.2848	0.299	0.1089	0.1063	0.3213	0.3091	0.107	0.3138	0.3038	0.1047	0.2999	0.1128	0.3215
V	0.0965	0.3182	0.0949	0.101	0.0971	0.0989	0.2967	0.0978	0.0976	0.1014	0.2949	0.1011	0.3082	0.3037	0.1054	0.1005	0.1066	0.3031	0.3067	0.1097	0.1116	0.1071	0.1111	0.1152	0.3087	0.2927	0.1061	0.1078	0.2909	0.3045	0.1093	0.2992	0.1114	0.1124	0.309	0.3078	0.3047	0.3097	0.1085	0.1077	0.3167	0.1066	0.3211	0.1062	0.2836	0.2966	0.3117	0.3512
W	0.1047	0.2942	0.3049	0.2791	0.097	0.0955	0.3165	0.303	0.3012	0.3159	0.1016	0.098	0.286	0.2956	0.0993	0.1006	0.3116	0.1014	0.3045	0.102	0.1035	0.2877	0.1044	0.1101	0.3098	0.1062	0.2706	0.2826	0.2827	0.2326	0.1075	0.2957	0.293	0.2801	0.1093	0.3012	0.1035	0.2988	0.1029	0.1055	0.3005	0.1027	0.1046	0.1053	0.2995	0.1037	0.2974	0.3067
X	0.0938	0.2993	0.1014	0.2966	0.2838	0.0971	0.0997	0.3001	0.1003	0.1027	0.1037	0.1004	0.1008	0.1006	0.2965	0.1101	0.1063	0.3037	0.2913	0.1103	0.1128	0.1122	0.1097	0.3019	0.1118	0.1043	0.3092	0.1089	0.108	0.2917	0.111	0.2959	0.3036	0.3037	0.3102	0.1091	0.2975	0.3201	0.113	0.3134	0.3044	0.3141	0.1056	0.3046	0.1092	0.3045	0.3029	0.3622
Y	0.3119	0.3004	0.3002	0.0967	0.3029	0.3137	0.297	0.1047	0.1051	0.1032	0.1045	0.0983	0.0998	0.1001	0.1007	0.2891	0.1062	0.2963	0.2882	0.3127	0.2763	0.1084	0.2758	0.1106	0.1075	0.1005	0.1073	0.2761	0.1075	0.1065	0.1047	0.3088	0.1085	0.287	0.1054	0.1039	0.1021	0.2887	0.2909	0.3056	0.1039	0.1072	0.2844	0.3044	0.2945	0.1078	0.3089	0.1054
Z	0.0933	0.0962	0.3098	0.2955	0.0976	0.2981	0.107	0.308	0.3103	0.3172	0.1058	0.1038	0.3078	0.1033	0.3219	0.1101	0.3056	0.2978	0.1113	0.1103	0.2806	0.2675	0.11	0.3172	0.1091	0.275	0.1195	0.3123	0.1114	0.2974	0.1094	0.2936	0.3165	0.1109	0.1126	0.1094	0.3041	0.1083	0.2985	0.3136	0.107	0.1071	0.3043	0.11	0.1066	0.1057	0.1125	0.3116
AA	0.1088	0.0977	0.1008	0.0992	0.0977	0.1026	0.3049	0.1119	0.1062	0.2955	0.3049	0.2995	0.1061	0.1052	0.3183	0.3111	0.3107	0.1072	0.3154	0.3065	0.3004	0.2812	0.2884	0.2717	0.108	0.2859	0.2951	0.1084	0.1078	0.2441	0.1035	0.1144	0.3	0.2951	0.3174	0.1134	0.1047	0.1065	0.293	0.1099	0.102	0.3115	0.2976	0.1032	0.3044	0.1064	0.3173	0.3095
AB	0.0957	0.098	0.1003	0.2959	0.2854	0.0991	0.105	0.1072	0.3183	0.1055	0.111	0.103	0.104	0.303	0.1024	0.1111	0.108	0.3051	0.1106	0.1109	0.3033	0.1171	0.1158	0.1088	0.1147	0.2954	0.1063	0.1195	0.1097	0.1126	0.2895	0.2976	0.3037	0.1079	0.2683	0.105	0.298	0.2962	0.2934	0.2925	0.1064	0.2918	0.2998	0.1175	0.1103	0.2933	0.1106	0.3743
AC	0.1151	0.1019	0.1018	0.1007	0.0981	0.0999	0.1135	0.2996	0.2916	0.2906	0.1048	0.3073	0.1098	0.1075	0.1112	0.2999	0.1102	0.1099	0.1158	0.2999	0.299	0.1145	0.1119	0.2991	0.2978	0.1121	0.3077	0.1077	0.289	0.1092	0.2997	0.2939	0.2987	0.2832	0.3054	0.1074	0.2992	0.3032	0.2935	0.2939	0.1092	0.1087	0.2923	0.3033	0.2985	0.1081	0.2961	0.1082
AD	0.3088	0.3016	0.1002	0.2802	0.2821	0.3045	0.3161	0.2928	0.1062	0.3069	0.3033	0.1078	0.2614	0.1118	0.3079	0.3012	0.2901	0.3141	0.1144	0.1134	0.1135	0.303	0.3088	0.3062	0.3036	0.2914	0.297	0.1148	0.1149	0.1114	0.1128	0.3043	0.1134	0.1058	0.2926	0.1077	0.1103	0.2989	0.1101	0.303	0.2818	0.292	0.2824	0.1093	0.1092	0.2938	0.3046	0.3713
AE	0.1155	0.1009	0.2891	0.1009	0.2938	0.107	0.1077	0.1117	0.1072	0.2975	0.1061	0.2837	0.1062	0.286	0.2979	0.2952	0.11	0.2966	0.1155	0.1121	0.1138	0.2888	0.115	0.3063	0.1122	0.1097	0.1085	0.3034	0.2874	0.1122	0.1151	0.1083	0.1111	0.29	0.1143	0.1127	0.3	0.3052	0.1077	0.1085	0.1055	0.2903	0.2758	0.268	0.105	0.3245	0.1086	0.3034
AF	0.2909	0.104	0.278	0.1068	0.2943	0.1034	0.291	0.1102	0.2877	0.2984	0.3066	0.2908	0.2974	0.2985	0.2975	0.1169	0.1141	0.3032	0.3056	0.3094	0.1185	0.116	0.3013	0.3027	0.1145	0.2973	0.3065	0.3229	0.1106	0.1131	0.1181	0.295	0.1155	0.2884	0.1099	0.2949	0.2989	0.3047	0.1072	0.2995	0.3007	0.3042	0.2971	0.1124	0.3281	0.1088	0.321	0.1892
Time [s]	31197.7
Temp. [°C]	30.1
Cycle Nr.	27
<>	1	2	3	4	5	6	7	8	9	10	11	12	13	14	15	16	17	18	19	20	21	22	23	24	25	26	27	28	29	30	31	32	33	34	35	36	37	38	39	40	41	42	43	44	45	46	47	48
A	0.3334	0.104	0.1067	0.1049	0.3179	0.3267	0.1017	0.337	0.3389	0.3391	0.3385	0.1005	0.3373	0.0998	0.3264	0.0983	0.3474	0.1037	0.3053	0.1842	0.0989	0.1014	0.1017	0.3349	0.1034	0.3376	0.3272	0.1505	0.1025	0.1041	0.1074	0.3442	0.3426	0.103	0.1051	0.1056	0.345	0.3354	0.2945	0.3201	0.3317	0.1129	0.1098	0.341	0.3504	0.3392	0.3442	0.109
B	0.1052	0.3345	0.3197	0.3306	0.3497	0.1006	0.1015	0.1004	0.342	0.3101	0.0993	0.3112	0.3028	0.101	0.3175	0.314	0.3289	0.1009	0.1	0.3313	0.3466	0.3306	0.3185	0.334	0.3439	0.3307	0.103	0.3215	0.1015	0.3365	0.1047	0.1027	0.106	0.3281	0.1207	0.3379	0.1052	0.349	0.11	0.3289	0.1096	0.1084	0.11	0.3289	0.1074	0.3306	0.3415	0.1311
C	0.1054	0.3273	0.1024	0.3206	0.1005	0.339	0.0991	0.0995	0.1017	0.1015	0.3232	0.3377	0.3094	0.1003	0.326	0.0983	0.3263	0.1022	0.0996	0.1024	0.1148	0.1024	0.3348	0.1035	0.1033	0.1007	0.0992	0.1013	0.3321	0.1064	0.1028	0.3279	0.1021	0.3293	0.1067	0.1026	0.1025	0.1294	0.1042	0.328	0.1066	0.106	0.3397	0.3167	0.1075	0.3252	0.1107	0.1055
D	0.1058	0.1026	0.3342	0.1025	0.3157	0.1059	0.3274	0.1039	0.1026	0.0981	0.3203	0.1027	0.3138	0.3203	0.1011	0.1008	0.3181	0.1007	0.1042	0.1169	0.3334	0.3282	0.1023	0.2502	0.3248	0.3138	0.102	0.1045	0.2801	0.3324	0.3239	0.3127	0.1042	0.3251	0.1023	0.3344	0.3313	0.3227	0.1089	0.3127	0.3266	0.1148	0.3283	0.3283	0.3403	0.3354	0.1141	0.2926
E	0.1048	0.3136	0.1021	0.1017	0.1029	0.3214	0.319	0.1022	0.3016	0.0968	0.0968	0.102	0.3098	0.1011	0.3009	0.3196	0.0997	0.1019	0.3276	0.1006	0.1012	0.3227	0.2991	0.2902	0.2948	0.1037	0.1029	0.108	0.3252	0.1022	0.1009	0.1034	0.3157	0.1052	0.3163	0.1059	0.1036	0.3361	0.1069	0.3161	0.1063	0.1154	0.1073	0.3124	0.3438	0.3103	0.1052	0.3181
F	0.3038	0.0993	0.3298	0.3152	0.0999	0.0977	0.3061	0.099	0.3222	0.0982	0.3121	0.3152	0.2808	0.1	0.0987	0.0997	0.1019	0.1006	0.3368	0.1016	0.1015	0.3053	0.3116	0.3276	0.104	0.1031	0.3511	0.1047	0.3221	0.326	0.106	0.1046	0.1048	0.3164	0.3194	0.105	0.3255	0.3327	0.3222	0.1206	0.3146	0.1085	0.1093	0.3184	0.3151	0.109	0.124	0.1372
G	0.1034	0.1056	0.1034	0.1031	0.3274	0.1041	0.3249	0.1053	0.3387	0.2918	0.3104	0.3321	0.3285	0.3347	0.1021	0.1042	0.3327	0.3371	0.104	0.1021	0.3125	0.3339	0.1016	0.3286	0.3244	0.3037	0.1024	0.3325	0.3057	0.3254	0.1051	0.1009	0.1079	0.3104	0.3256	0.3266	0.1106	0.3033	0.3016	0.3293	0.3221	0.335	0.3089	0.1079	0.3341	0.3016	0.1078	0.1084
H	0.3343	0.3261	0.3239	0.2353	0.0996	0.3183	0.2993	0.3144	0.3262	0.0988	0.0987	0.1013	0.0998	0.3116	0.1013	0.1006	0.1406	0.1009	0.1022	0.1044	0.1052	0.1039	0.2964	0.3178	0.1016	0.3186	0.1021	0.1041	0.1047	0.1056	0.3095	0.1106	0.3208	0.3238	0.3094	0.3227	0.3235	0.1054	0.3247	0.3148	0.1064	0.1059	0.2522	0.113	0.229	0.1156	0.3296	0.3587
I	0.3059	0.1018	0.1029	0.1021	0.3099	0.3078	0.3173	0.0966	0.101	0.3086	0.0996	0.0987	0.317	0.1015	0.0999	0.1038	0.1044	0.3266	0.2936	0.1015	0.1046	0.1028	0.1017	0.3126	0.1059	0.3257	0.1026	0.3108	0.2936	0.1021	0.3209	0.1027	0.1049	0.1061	0.3284	0.3145	0.1115	0.1341	0.1074	0.1136	0.1065	0.1111	0.1097	0.3234	0.3116	0.1079	0.1084	0.3183
J	0.3094	0.3155	0.3226	0.3311	0.3086	0.3077	0.2969	0.3323	0.0991	0.2963	0.0975	0.1021	0.1003	0.1039	0.1004	0.3264	0.1	0.1019	0.3412	0.3234	0.1035	0.1016	0.1009	0.3338	0.1028	0.1033	0.2976	0.1031	0.3114	0.1114	0.3206	0.1026	0.3104	0.1083	0.3153	0.1036	0.3293	0.1062	0.1063	0.3124	0.3252	0.1077	0.1067	0.1053	0.1073	0.3306	0.3332	0.374
K	0.3142	0.3045	0.0983	0.1001	0.3009	0.1	0.3159	0.3325	0.0983	0.0978	0.099	0.0978	0.0983	0.3341	0.1003	0.3252	0.3249	0.3114	0.1013	0.323	0.1008	0.102	0.1006	0.1009	0.1028	0.3276	0.109	0.3216	0.1043	0.3127	0.3048	0.3108	0.2693	0.3171	0.1074	0.1034	0.106	0.3247	0.1044	0.1024	0.3081	0.3228	0.1093	0.3035	0.1072	0.1084	0.1035	0.1081
L	0.3283	0.0972	0.1013	0.0997	0.0983	0.098	0.099	0.3035	0.0988	0.0965	0.169	0.0986	0.1007	0.3262	0.0995	0.1076	0.0989	0.3036	0.1003	0.3103	0.1013	0.104	0.1008	0.3261	0.2846	0.3153	0.1018	0.1053	0.3177	0.3042	0.3072	0.1071	0.3046	0.1023	0.3032	0.3236	0.3135	0.1041	0.1061	0.1005	0.1059	0.1061	0.3206	0.1067	0.3088	0.1081	0.3265	0.139
M	0.0995	0.0966	0.0964	0.0957	0.0953	0.3154	0.3148	0.3057	0.3407	0.0992	0.3124	0.3151	0.3013	0.3198	0.1014	0.0995	0.3123	0.0987	0.3191	0.1002	0.101	0.3143	0.1019	0.1027	0.1009	0.3126	0.3066	0.1029	0.3025	0.2826	0.3054	0.1037	0.301	0.297	0.1018	0.305	0.3125	0.3099	0.3172	0.327	0.1393	0.1043	0.1037	0.3238	0.1053	0.11	0.3208	0.3155
N	0.1014	0.3062	0.3124	0.2893	0.3059	0.3148	0.312	0.3047	0.3101	0.0979	0.2741	0.0986	0.0986	0.3058	0.0997	0.3196	0.3211	0.3039	0.3156	0.3055	0.3068	0.3035	0.3104	0.101	0.1011	0.2987	0.1048	0.3247	0.1041	0.3146	0.1075	0.1041	0.104	0.1052	0.3033	0.3172	0.1044	0.104	0.3213	0.31	0.3103	0.1917	0.1054	0.106	0.2126	0.111	0.3404	0.156
O	0.318	0.2913	0.3016	0.0985	0.3113	0.0979	0.0971	0.2956	0.3138	0.0975	0.0959	0.327	0.0995	0.322	0.0976	0.3029	0.1039	0.3022	0.2988	0.3125	0.3092	0.3224	0.1005	0.1056	0.1027	0.3028	0.3094	0.3165	0.1027	0.103	0.1007	0.1031	0.1014	0.3106	0.3181	0.3157	0.3247	0.1056	0.3066	0.3088	0.317	0.3259	0.1055	0.3169	0.2977	0.2773	0.3126	0.105
P	0.0973	0.3155	0.0982	0.2978	0.3296	0.3158	0.098	0.0977	0.0987	0.3037	0.0991	0.1013	0.0993	0.301	0.0968	0.0973	0.0979	0.1012	0.3002	0.1011	0.1036	0.1021	0.1039	0.1036	0.3048	0.1039	0.305	0.3149	0.3158	0.3149	0.3188	0.1054	0.3071	0.3187	0.2862	0.3175	0.1053	0.1063	0.2747	0.3233	0.1048	0.1096	0.1083	0.1063	0.1088	0.1107	0.1146	0.0992
Q	0.3131	0.0969	0.0957	0.302	0.3087	0.0981	0.0976	0.3361	0.0968	0.3171	0.3077	0.3066	0.0962	0.0975	0.0999	0.3245	0.0996	0.0967	0.3116	0.0994	0.1012	0.1049	0.1016	0.104	0.1011	0.317	0.3227	0.1016	0.1051	0.324	0.1043	0.2962	0.3188	0.3156	0.1053	0.1055	0.3231	0.3283	0.1091	0.3321	0.3215	0.3451	0.1072	0.3166	0.3148	0.335	0.1139	0.219
R	0.3045	0.3006	0.3129	0.293	0.0976	0.3122	0.2834	0.0982	0.0975	0.3133	0.3389	0.0977	0.321	0.0971	0.2925	0.1003	0.3157	0.3178	0.1039	0.3067	0.3058	0.1033	0.1088	0.3145	0.312	0.11	0.1098	0.1032	0.3449	0.1133	0.316	0.3273	0.1057	0.1073	0.3117	0.3155	0.1114	0.1084	0.3204	0.1064	0.3302	0.3248	0.286	0.3243	0.1084	0.1387	0.3123	0.3838
S	0.32	0.0994	0.3098	0.097	0.3148	0.0971	0.3182	0.0981	0.0976	0.3199	0.3197	0.0992	0.1259	0.1008	0.3214	0.3183	0.1006	0.3106	0.32	0.3191	0.311	0.3159	0.107	0.3118	0.1044	0.3055	0.3259	0.1025	0.1035	0.3148	0.3082	0.3222	0.1056	0.3234	0.1081	0.3302	0.1048	0.3135	0.3235	0.3344	0.3244	0.3404	0.1048	0.327	0.1153	0.1084	0.3284	0.1116
T	0.0973	0.3224	0.3022	0.3092	0.1	0.3291	0.0986	0.0996	0.0989	0.0977	0.3	0.3044	0.1011	0.0992	0.1034	0.1014	0.1007	0.3168	0.3131	0.3174	0.3213	0.1055	0.1071	0.2772	0.1062	0.3031	0.3009	0.3302	0.1073	0.109	0.1089	0.3138	0.3278	0.1068	0.1933	0.1073	0.324	0.3069	0.1058	0.1057	0.3367	0.1078	0.3393	0.1071	0.111	0.1075	0.326	0.3562
U	0.3323	0.0975	0.0959	0.2449	0.331	0.0995	0.3241	0.0977	0.0993	0.3292	0.0984	0.1001	0.0999	0.3122	0.1038	0.3118	0.1036	0.1099	0.3041	0.1056	0.1044	0.2961	0.3356	0.3159	0.3017	0.1061	0.1028	0.2961	0.1062	0.3171	0.1051	0.1053	0.1062	0.1078	0.1087	0.3038	0.3151	0.1091	0.1059	0.3396	0.3261	0.1067	0.333	0.3233	0.1046	0.3165	0.1119	0.3405
V	0.0966	0.3395	0.0952	0.1005	0.0975	0.0981	0.3115	0.0979	0.0979	0.1014	0.3147	0.1002	0.3269	0.3214	0.1059	0.1007	0.106	0.3216	0.3249	0.1093	0.1115	0.1071	0.1106	0.1132	0.3261	0.3086	0.1051	0.107	0.3067	0.324	0.1079	0.3159	0.1121	0.1114	0.3253	0.3253	0.3204	0.327	0.1072	0.107	0.3358	0.1062	0.3403	0.1074	0.2987	0.3167	0.3282	0.373
W	0.1042	0.3119	0.3241	0.2961	0.0967	0.0954	0.3341	0.3224	0.3205	0.3354	0.1015	0.0978	0.307	0.3125	0.0996	0.1006	0.3295	0.1019	0.3246	0.1023	0.1038	0.3036	0.1044	0.1097	0.3288	0.1062	0.2834	0.2973	0.298	0.2413	0.1069	0.3134	0.3103	0.2987	0.1105	0.3213	0.104	0.3176	0.1033	0.1065	0.3178	0.1041	0.1058	0.1063	0.3196	0.1053	0.316	0.3249
X	0.0937	0.3154	0.1013	0.3139	0.2996	0.0969	0.0998	0.3179	0.0993	0.1017	0.1035	0.101	0.1009	0.1006	0.3122	0.1102	0.1054	0.3216	0.305	0.1088	0.1122	0.1116	0.109	0.3179	0.1122	0.1036	0.3238	0.109	0.1064	0.305	0.1083	0.3111	0.3205	0.3163	0.3245	0.108	0.3104	0.3398	0.1104	0.3308	0.3202	0.3304	0.1023	0.3197	0.1073	0.3228	0.3194	0.38
Y	0.3282	0.3165	0.3183	0.0964	0.3227	0.3311	0.3116	0.1042	0.1048	0.1024	0.104	0.098	0.0998	0.0996	0.1008	0.307	0.1062	0.3124	0.3052	0.3288	0.2889	0.1082	0.289	0.1088	0.1071	0.1002	0.1068	0.2881	0.1069	0.1059	0.104	0.3258	0.1088	0.3026	0.1052	0.1035	0.1016	0.3055	0.3046	0.3212	0.1037	0.1068	0.3	0.3208	0.3118	0.1077	0.3273	0.1057
Z	0.0934	0.0959	0.3288	0.3131	0.0973	0.3166	0.1069	0.3259	0.3286	0.3336	0.1049	0.1036	0.3276	0.1033	0.3426	0.1092	0.3229	0.3163	0.1114	0.1099	0.2956	0.2818	0.1105	0.3346	0.109	0.2901	0.124	0.3309	0.1108	0.3151	0.1095	0.3101	0.3342	0.1108	0.1133	0.1091	0.3234	0.1077	0.315	0.3326	0.1065	0.1065	0.3234	0.1107	0.1074	0.1057	0.1127	0.329
AA	0.1094	0.0975	0.1005	0.0989	0.0974	0.1023	0.3227	0.1128	0.1059	0.3121	0.3207	0.3176	0.1066	0.1048	0.3377	0.3283	0.3266	0.1069	0.3333	0.3248	0.3167	0.2956	0.3042	0.2889	0.1079	0.3024	0.3115	0.1082	0.1076	0.2551	0.1031	0.1144	0.3171	0.3114	0.3363	0.1129	0.1046	0.1059	0.3078	0.1111	0.1013	0.3306	0.3181	0.1027	0.3227	0.1061	0.338	0.3259
AB	0.0956	0.0979	0.1004	0.3123	0.303	0.1003	0.1052	0.107	0.3393	0.1055	0.1109	0.1031	0.1039	0.3185	0.1035	0.111	0.1098	0.3227	0.1134	0.1125	0.3194	0.1178	0.1163	0.1088	0.1159	0.311	0.1063	0.1176	0.1099	0.1121	0.3063	0.3157	0.3177	0.1081	0.2848	0.1054	0.3157	0.3145	0.3112	0.3115	0.1066	0.3112	0.3188	0.1162	0.1101	0.3088	0.1097	0.3941
AC	0.1127	0.1014	0.1012	0.1001	0.0977	0.0995	0.1127	0.3173	0.3119	0.3043	0.1042	0.323	0.1085	0.1064	0.1114	0.3147	0.1091	0.1088	0.1154	0.3169	0.3159	0.1134	0.1109	0.3146	0.3143	0.1117	0.3236	0.107	0.3056	0.1086	0.3149	0.3121	0.3154	0.2998	0.3248	0.1068	0.3175	0.32	0.3098	0.3104	0.1093	0.1081	0.3104	0.3196	0.3178	0.108	0.3147	0.108
AD	0.3288	0.3207	0.0999	0.2974	0.2973	0.3256	0.3349	0.3128	0.1069	0.3258	0.3224	0.1093	0.2779	0.1153	0.3283	0.3199	0.3095	0.3337	0.1155	0.1158	0.1143	0.3219	0.3288	0.3272	0.3256	0.3108	0.3157	0.1132	0.1159	0.1121	0.1135	0.3251	0.1131	0.1064	0.3125	0.106	0.1118	0.3135	0.1106	0.3197	0.2953	0.3114	0.2988	0.1086	0.1095	0.3121	0.3228	0.3884
AE	0.1158	0.1011	0.3118	0.1013	0.3155	0.1085	0.1092	0.1122	0.1087	0.3141	0.1073	0.3008	0.1081	0.3031	0.3177	0.3145	0.1111	0.3158	0.1185	0.1134	0.1168	0.3055	0.117	0.3247	0.1134	0.1115	0.1085	0.3218	0.3084	0.1123	0.1155	0.109	0.111	0.3116	0.1152	0.112	0.3192	0.3209	0.1074	0.1073	0.1042	0.3046	0.2911	0.2848	0.1047	0.3411	0.1075	0.3209
AF	0.3075	0.1046	0.2945	0.1072	0.3097	0.1047	0.308	0.1101	0.3106	0.3173	0.3279	0.3142	0.3148	0.3193	0.3169	0.1181	0.116	0.3215	0.3252	0.3314	0.1208	0.1175	0.3204	0.3209	0.1162	0.3168	0.3261	0.3463	0.1123	0.1163	0.1194	0.3131	0.1137	0.3063	0.1115	0.3127	0.3165	0.3241	0.1086	0.317	0.3212	0.3253	0.3178	0.1123	0.3449	0.11	0.3379	0.1818
Time [s]	32397.6
Temp. [°C]	30.1
Cycle Nr.	28
<>	1	2	3	4	5	6	7	8	9	10	11	12	13	14	15	16	17	18	19	20	21	22	23	24	25	26	27	28	29	30	31	32	33	34	35	36	37	38	39	40	41	42	43	44	45	46	47	48
A	0.3483	0.1037	0.1062	0.1044	0.3309	0.3443	0.1016	0.3487	0.3541	0.3498	0.354	0.1005	0.3508	0.0997	0.3426	0.0983	0.3638	0.1035	0.3196	0.1862	0.0989	0.1013	0.1017	0.3496	0.1033	0.3538	0.3448	0.1648	0.1026	0.1037	0.1074	0.3575	0.3555	0.103	0.1049	0.1055	0.3613	0.3522	0.3078	0.3367	0.3446	0.1126	0.1095	0.356	0.3683	0.3552	0.3607	0.1092
B	0.1051	0.3519	0.3347	0.3468	0.3645	0.1003	0.1012	0.1005	0.3541	0.3278	0.0995	0.3282	0.314	0.1006	0.3358	0.3244	0.3416	0.1009	0.0998	0.349	0.3605	0.348	0.3365	0.3505	0.3587	0.348	0.1029	0.3373	0.1015	0.3509	0.1044	0.1026	0.1056	0.3435	0.1278	0.3566	0.1049	0.365	0.1097	0.3457	0.1091	0.1081	0.1097	0.3464	0.1074	0.3498	0.3571	0.131
C	0.1068	0.3451	0.1041	0.342	0.1018	0.3523	0.1002	0.1007	0.1033	0.1031	0.338	0.3532	0.3284	0.1016	0.3419	0.099	0.3433	0.1034	0.1005	0.1038	0.1218	0.1034	0.3542	0.105	0.1045	0.1017	0.1	0.1021	0.3477	0.1072	0.1035	0.346	0.1028	0.3427	0.1079	0.104	0.1036	0.138	0.1057	0.3441	0.1079	0.1072	0.3594	0.3312	0.109	0.3379	0.1126	0.1067
D	0.1043	0.1014	0.3505	0.1013	0.3312	0.1042	0.3401	0.1027	0.1012	0.0978	0.3369	0.1021	0.3284	0.3361	0.1006	0.1	0.334	0.1002	0.1037	0.1224	0.3464	0.3445	0.1016	0.2576	0.3406	0.33	0.1019	0.1041	0.2927	0.3479	0.3372	0.3258	0.1036	0.3406	0.1019	0.3492	0.3458	0.3401	0.1083	0.3266	0.3374	0.1139	0.3401	0.3437	0.358	0.3501	0.1134	0.2979
E	0.1055	0.3314	0.1031	0.1025	0.1038	0.3344	0.3371	0.103	0.315	0.0974	0.0973	0.1028	0.3255	0.102	0.3193	0.3358	0.1004	0.1026	0.3411	0.1013	0.1018	0.3397	0.3159	0.3082	0.3082	0.1045	0.1036	0.1082	0.3407	0.103	0.1015	0.1043	0.3331	0.1062	0.3344	0.107	0.1045	0.35	0.1081	0.334	0.1073	0.1168	0.1085	0.3299	0.357	0.322	0.1064	0.3333
F	0.3241	0.1003	0.3488	0.3308	0.1008	0.0981	0.3179	0.0998	0.3393	0.0989	0.3295	0.3334	0.2932	0.1006	0.0991	0.1	0.1028	0.1009	0.3546	0.1022	0.1019	0.3214	0.3299	0.3438	0.1045	0.1036	0.3686	0.1052	0.3381	0.3495	0.1066	0.1052	0.1055	0.3351	0.3351	0.1059	0.3424	0.3511	0.3417	0.1245	0.3329	0.1096	0.1101	0.337	0.3348	0.1092	0.1242	0.1342
G	0.1036	0.1046	0.102	0.1018	0.3416	0.1024	0.3437	0.1044	0.3547	0.3067	0.325	0.3461	0.3456	0.3498	0.1011	0.1029	0.3476	0.3538	0.1033	0.1014	0.3318	0.3518	0.1013	0.3436	0.3402	0.3248	0.1021	0.3463	0.3238	0.3414	0.1045	0.1006	0.1075	0.3259	0.3412	0.3466	0.11	0.3127	0.3137	0.3468	0.3376	0.3512	0.328	0.1079	0.3514	0.3146	0.1084	0.1093
H	0.3509	0.3415	0.3379	0.2461	0.1007	0.3339	0.3209	0.3303	0.3406	0.0992	0.0992	0.1021	0.1003	0.3315	0.1017	0.1012	0.1547	0.1015	0.1027	0.1049	0.1064	0.1043	0.3105	0.3365	0.1022	0.3376	0.1028	0.1045	0.1053	0.1061	0.3282	0.1111	0.3387	0.3413	0.3263	0.3413	0.339	0.1061	0.3436	0.3315	0.1075	0.1069	0.2614	0.1146	0.2371	0.1164	0.3478	0.3729
I	0.3206	0.1011	0.1027	0.1019	0.3264	0.3242	0.3299	0.0965	0.1008	0.3264	0.0994	0.0984	0.3343	0.1012	0.0996	0.1033	0.1043	0.3421	0.3093	0.1013	0.104	0.1028	0.1018	0.3276	0.1055	0.341	0.1024	0.3241	0.3079	0.1019	0.3371	0.1025	0.1048	0.1057	0.3467	0.3318	0.1113	0.1335	0.107	0.1133	0.1063	0.1105	0.1095	0.3387	0.3282	0.1089	0.1083	0.3304
J	0.3209	0.3301	0.3374	0.3491	0.3249	0.3249	0.31	0.3487	0.0987	0.3132	0.0974	0.1015	0.1001	0.1036	0.1001	0.3423	0.1001	0.1018	0.3594	0.3416	0.1032	0.1016	0.1011	0.3495	0.1028	0.1032	0.3153	0.1028	0.3278	0.1117	0.3386	0.1028	0.3283	0.1081	0.3321	0.104	0.3481	0.1059	0.107	0.3316	0.3422	0.1079	0.1066	0.1059	0.108	0.3505	0.3513	0.3883
K	0.331	0.3245	0.0992	0.1015	0.3212	0.1008	0.3293	0.3502	0.0991	0.0986	0.0999	0.0984	0.099	0.3533	0.1006	0.342	0.3431	0.3297	0.1019	0.3418	0.1008	0.1027	0.101	0.1011	0.1034	0.3422	0.1092	0.3386	0.1049	0.3304	0.3215	0.3297	0.2789	0.3361	0.1076	0.1036	0.1061	0.3447	0.1048	0.1027	0.3238	0.3334	0.1098	0.3103	0.1082	0.1083	0.1034	0.1076
L	0.3426	0.097	0.1007	0.0994	0.0978	0.0978	0.0988	0.3186	0.0984	0.0964	0.1728	0.0985	0.1003	0.3408	0.0996	0.1077	0.0986	0.3217	0.1003	0.3266	0.1014	0.1038	0.101	0.3427	0.3	0.3318	0.1019	0.1057	0.3296	0.3186	0.3233	0.1071	0.3221	0.1025	0.3171	0.3422	0.3313	0.1039	0.1062	0.1005	0.1062	0.1066	0.3418	0.1071	0.3236	0.1077	0.3445	0.1414
M	0.0995	0.0965	0.0959	0.0958	0.0953	0.3306	0.3313	0.3248	0.3613	0.0994	0.3266	0.3308	0.3176	0.3362	0.1015	0.0995	0.3303	0.0988	0.3333	0.1002	0.1008	0.3305	0.1016	0.1023	0.1007	0.3282	0.3197	0.1031	0.3185	0.2944	0.3227	0.1034	0.3171	0.3131	0.1013	0.3232	0.3271	0.3258	0.3362	0.3414	0.1481	0.1033	0.1026	0.3406	0.1039	0.1085	0.3366	0.3314
N	0.1016	0.323	0.3283	0.3067	0.3225	0.3321	0.3308	0.3218	0.3293	0.0978	0.2894	0.0984	0.0985	0.3245	0.0997	0.3366	0.3374	0.3219	0.3321	0.323	0.323	0.3221	0.3228	0.101	0.1005	0.3205	0.1048	0.3411	0.1043	0.3351	0.1086	0.1043	0.1044	0.1053	0.3185	0.3362	0.1047	0.1044	0.3422	0.3268	0.326	0.1952	0.1066	0.1072	0.2169	0.1112	0.3585	0.1604
O	0.3355	0.3076	0.318	0.0985	0.3288	0.098	0.0973	0.312	0.3308	0.098	0.096	0.3456	0.0998	0.3392	0.0979	0.3188	0.104	0.3187	0.3168	0.3289	0.3204	0.339	0.1007	0.1053	0.1025	0.3247	0.3257	0.334	0.1027	0.1028	0.1007	0.1031	0.1011	0.3276	0.3335	0.3319	0.3416	0.1055	0.3227	0.3252	0.3364	0.3424	0.1052	0.335	0.3121	0.2861	0.3296	0.1046
P	0.0974	0.3319	0.0983	0.3144	0.3461	0.332	0.0979	0.0977	0.0984	0.3196	0.0992	0.1012	0.0993	0.3161	0.0968	0.0971	0.0976	0.101	0.3151	0.1004	0.1033	0.1013	0.1038	0.1035	0.3187	0.1036	0.3208	0.3316	0.3332	0.3307	0.3363	0.1057	0.3245	0.338	0.3041	0.3343	0.1057	0.1063	0.2796	0.3311	0.1052	0.11	0.1089	0.1074	0.1093	0.1113	0.1137	0.1027
Q	0.3295	0.0966	0.0953	0.3173	0.3245	0.0978	0.0971	0.3506	0.0966	0.3307	0.3231	0.3225	0.0967	0.0977	0.1002	0.3447	0.0993	0.097	0.3285	0.0993	0.1015	0.1052	0.1027	0.1041	0.1016	0.3319	0.3404	0.1016	0.1053	0.3396	0.1048	0.3137	0.3352	0.3307	0.1057	0.1056	0.34	0.3415	0.1107	0.3487	0.3385	0.3643	0.1075	0.3347	0.3339	0.3514	0.1153	0.2393
R	0.3209	0.3165	0.3281	0.2996	0.0974	0.3312	0.2944	0.098	0.0977	0.3291	0.3593	0.0975	0.3397	0.0971	0.3069	0.1002	0.332	0.3323	0.1037	0.3208	0.32	0.1022	0.1088	0.3314	0.3286	0.1096	0.1097	0.1025	0.3621	0.113	0.3305	0.3459	0.1049	0.1074	0.3299	0.332	0.1106	0.1078	0.3355	0.1058	0.3477	0.3418	0.2902	0.3418	0.1083	0.1395	0.3306	0.4011
S	0.3348	0.0998	0.3262	0.0973	0.3335	0.0973	0.3353	0.0982	0.0979	0.3364	0.3358	0.0998	0.1362	0.1012	0.3389	0.335	0.1007	0.328	0.3374	0.3354	0.3266	0.3352	0.1072	0.3291	0.1044	0.3248	0.3429	0.1027	0.1037	0.3315	0.3255	0.3406	0.1057	0.3418	0.1082	0.3488	0.1051	0.3328	0.3399	0.3519	0.3421	0.357	0.1051	0.3432	0.1147	0.1087	0.3449	0.1113
T	0.0969	0.3388	0.321	0.3261	0.0995	0.3475	0.0984	0.0994	0.0989	0.0975	0.3187	0.3238	0.101	0.0986	0.1035	0.1016	0.1007	0.3347	0.3297	0.3336	0.3381	0.1059	0.1075	0.2923	0.1077	0.3184	0.3153	0.3478	0.1078	0.109	0.1092	0.3305	0.341	0.1073	0.1981	0.1072	0.3404	0.32	0.1063	0.1058	0.354	0.1083	0.3589	0.1079	0.1109	0.1079	0.3425	0.3646
U	0.3494	0.0975	0.0958	0.2536	0.3463	0.0996	0.3428	0.0978	0.0996	0.3464	0.0983	0.1003	0.0998	0.3296	0.1029	0.3274	0.1032	0.1103	0.3212	0.1054	0.1055	0.3113	0.3537	0.3315	0.3177	0.1067	0.1026	0.3094	0.106	0.3335	0.1049	0.1051	0.1055	0.1077	0.1083	0.3188	0.3314	0.1088	0.1064	0.3561	0.3406	0.1065	0.3485	0.34	0.1041	0.3258	0.1113	0.3557
V	0.0967	0.3561	0.0953	0.1006	0.0974	0.0982	0.3308	0.0978	0.098	0.1013	0.3352	0.1	0.3442	0.3376	0.1053	0.101	0.1062	0.34	0.3428	0.1068	0.1117	0.1073	0.1109	0.1133	0.3433	0.3238	0.1051	0.1085	0.3223	0.3423	0.1084	0.3327	0.1112	0.1119	0.3438	0.3432	0.3343	0.3444	0.1079	0.1072	0.3511	0.1067	0.3613	0.1079	0.3148	0.337	0.3465	0.3893
W	0.1047	0.3298	0.3411	0.3136	0.0971	0.0957	0.3534	0.341	0.3376	0.3505	0.1019	0.0982	0.3252	0.3286	0.0996	0.1011	0.348	0.1022	0.3419	0.1022	0.104	0.322	0.1051	0.1097	0.3477	0.106	0.2976	0.3134	0.3127	0.2503	0.1067	0.3312	0.3272	0.3214	0.1104	0.3371	0.1038	0.3344	0.1033	0.106	0.3373	0.1026	0.1055	0.1061	0.3357	0.1046	0.3333	0.3359
X	0.0941	0.3315	0.1007	0.3308	0.3174	0.0975	0.0998	0.3341	0.0992	0.1015	0.1035	0.1009	0.1007	0.1005	0.3289	0.1097	0.1054	0.3365	0.3232	0.1089	0.112	0.111	0.1088	0.3342	0.1103	0.1027	0.3397	0.1071	0.1062	0.3208	0.1081	0.3262	0.3346	0.3328	0.3413	0.1079	0.328	0.3562	0.111	0.3481	0.3373	0.3478	0.1028	0.3356	0.1076	0.3404	0.3356	0.3936
Y	0.3461	0.3341	0.3352	0.0966	0.3407	0.3508	0.3317	0.1051	0.1058	0.1033	0.1053	0.0985	0.0998	0.1004	0.1015	0.3269	0.1069	0.3306	0.3236	0.3477	0.3031	0.1093	0.3042	0.1105	0.1088	0.1006	0.108	0.3033	0.1092	0.1072	0.1047	0.3452	0.1092	0.3188	0.1066	0.1048	0.1018	0.3225	0.3236	0.3375	0.1042	0.1073	0.3158	0.339	0.327	0.1082	0.3448	0.1061
Z	0.0934	0.0961	0.3477	0.3289	0.0979	0.3307	0.108	0.3458	0.3453	0.3466	0.1067	0.1033	0.3426	0.1042	0.3633	0.1113	0.3401	0.3339	0.111	0.1106	0.3109	0.2953	0.1102	0.3517	0.1099	0.3048	0.1295	0.3495	0.11	0.3336	0.1081	0.327	0.3496	0.1109	0.1112	0.1089	0.3412	0.1077	0.3293	0.3515	0.1065	0.1063	0.3394	0.11	0.1067	0.1077	0.1129	0.3431
AA	0.1103	0.0979	0.101	0.0994	0.0981	0.1027	0.3435	0.1147	0.1068	0.3313	0.3388	0.337	0.106	0.1055	0.3565	0.3467	0.3434	0.1088	0.3508	0.3432	0.3353	0.3126	0.3225	0.3055	0.1096	0.3138	0.3298	0.1091	0.1085	0.2677	0.1038	0.1161	0.3359	0.331	0.3556	0.1146	0.1069	0.1068	0.3272	0.1112	0.1021	0.3497	0.3447	0.1044	0.3407	0.1072	0.3569	0.346
AB	0.0951	0.0975	0.0994	0.3277	0.3194	0.0989	0.1046	0.1066	0.3546	0.105	0.1107	0.1026	0.1044	0.335	0.1033	0.1111	0.1078	0.341	0.1091	0.1101	0.3363	0.1159	0.1147	0.1073	0.1151	0.3241	0.1056	0.1181	0.1079	0.1119	0.3208	0.3317	0.3354	0.1078	0.2936	0.1055	0.3311	0.3316	0.3265	0.3276	0.107	0.3292	0.334	0.1174	0.1086	0.3256	0.1084	0.4134
AC	0.1126	0.1015	0.1017	0.0998	0.0976	0.0993	0.1132	0.3331	0.3299	0.322	0.1044	0.3391	0.1089	0.1069	0.1101	0.3324	0.1091	0.1079	0.1137	0.3359	0.3317	0.1141	0.1103	0.3305	0.3315	0.1125	0.3425	0.1074	0.3243	0.1093	0.3311	0.3294	0.3334	0.3154	0.3431	0.1083	0.3355	0.3372	0.3312	0.3276	0.1106	0.1097	0.3294	0.3378	0.3346	0.11	0.3324	0.1101
AD	0.3465	0.3396	0.0998	0.3128	0.3147	0.3445	0.3529	0.3335	0.107	0.3449	0.3433	0.1081	0.2882	0.1135	0.3466	0.3384	0.3295	0.3549	0.115	0.1142	0.1149	0.3389	0.3475	0.3433	0.3431	0.323	0.3335	0.1114	0.1141	0.1113	0.1105	0.3426	0.1104	0.1053	0.3277	0.1069	0.1089	0.3301	0.1086	0.3354	0.3159	0.328	0.3124	0.108	0.1086	0.3301	0.3412	0.4036
AE	0.1151	0.101	0.3293	0.0997	0.3315	0.1067	0.1075	0.1107	0.107	0.3301	0.1058	0.3174	0.1059	0.3168	0.3291	0.3284	0.1098	0.3321	0.1166	0.1126	0.1139	0.3217	0.1144	0.3433	0.1129	0.1084	0.1083	0.3396	0.3254	0.1117	0.1136	0.1087	0.1103	0.3281	0.1138	0.1126	0.3373	0.3385	0.1068	0.1076	0.1052	0.3194	0.3081	0.2974	0.1032	0.3608	0.1075	0.339
AF	0.3236	0.1045	0.3095	0.1067	0.3253	0.1039	0.326	0.1097	0.3286	0.336	0.3455	0.3329	0.3311	0.3356	0.3342	0.1164	0.1145	0.3392	0.3418	0.3484	0.1203	0.1158	0.3329	0.3368	0.1157	0.3307	0.3423	0.3623	0.1103	0.115	0.1156	0.3293	0.1141	0.3241	0.1089	0.33	0.3326	0.3393	0.1067	0.3313	0.3378	0.3382	0.3343	0.113	0.3594	0.1097	0.3529	0.1836
Time [s]	33597.6
Temp. [°C]	30.1
Cycle Nr.	29
<>	1	2	3	4	5	6	7	8	9	10	11	12	13	14	15	16	17	18	19	20	21	22	23	24	25	26	27	28	29	30	31	32	33	34	35	36	37	38	39	40	41	42	43	44	45	46	47	48
A	0.3602	0.1037	0.1066	0.1049	0.3422	0.3566	0.1016	0.3583	0.3683	0.3569	0.3682	0.1007	0.3645	0.1	0.3566	0.0987	0.3779	0.1035	0.3313	0.188	0.0989	0.1014	0.1016	0.3642	0.1032	0.3681	0.3601	0.182	0.1028	0.1036	0.1071	0.3646	0.3636	0.1028	0.1049	0.1052	0.3785	0.366	0.3202	0.3515	0.3553	0.1127	0.109	0.369	0.3803	0.3681	0.3745	0.1087
B	0.1046	0.3636	0.3509	0.3605	0.3728	0.0999	0.1012	0.1	0.3624	0.3409	0.0992	0.3442	0.3191	0.1004	0.3502	0.3319	0.3479	0.1006	0.0996	0.3662	0.3705	0.3626	0.3488	0.3611	0.3711	0.3622	0.1025	0.3503	0.1013	0.3586	0.1044	0.1024	0.1053	0.3555	0.1369	0.3705	0.1047	0.3808	0.1093	0.3621	0.1087	0.1076	0.1094	0.3603	0.1075	0.3647	0.3668	0.1324
C	0.1058	0.358	0.1034	0.3585	0.1011	0.3655	0.0997	0.1003	0.1029	0.1025	0.3525	0.3609	0.3429	0.1011	0.352	0.0988	0.3558	0.1028	0.1001	0.103	0.1292	0.1031	0.3697	0.1044	0.104	0.1012	0.0998	0.1017	0.357	0.1067	0.1032	0.3591	0.1024	0.3523	0.1075	0.1033	0.1031	0.1463	0.105	0.3559	0.1069	0.1067	0.3765	0.3412	0.1082	0.3515	0.1116	0.106
D	0.1042	0.1012	0.3632	0.1012	0.3466	0.1043	0.3456	0.1028	0.1008	0.0978	0.3508	0.1021	0.3432	0.3495	0.1006	0.0998	0.3491	0.1001	0.1035	0.1311	0.3557	0.3612	0.1015	0.2663	0.3552	0.3463	0.102	0.104	0.305	0.3614	0.3538	0.337	0.1035	0.3565	0.102	0.3644	0.3601	0.3562	0.1083	0.3405	0.3518	0.1138	0.3512	0.3565	0.3722	0.3655	0.1147	0.3081
E	0.1043	0.3483	0.103	0.1019	0.1032	0.3425	0.3493	0.1025	0.3302	0.0973	0.097	0.1024	0.3376	0.1015	0.3381	0.3496	0.1	0.1022	0.3553	0.101	0.1016	0.355	0.3271	0.3256	0.3163	0.1043	0.1032	0.1081	0.356	0.1026	0.1014	0.1038	0.3502	0.1058	0.349	0.1066	0.1041	0.3623	0.1076	0.3497	0.107	0.1162	0.1079	0.3457	0.3647	0.3309	0.1059	0.343
F	0.3381	0.0994	0.3604	0.3424	0.0997	0.0976	0.3253	0.0991	0.3511	0.0991	0.3432	0.3472	0.3032	0.0999	0.0987	0.0998	0.1017	0.1006	0.3723	0.1017	0.1015	0.3347	0.3464	0.3589	0.104	0.1032	0.3833	0.1048	0.3534	0.3662	0.1061	0.1047	0.1049	0.3519	0.3418	0.1052	0.3532	0.3643	0.3571	0.1279	0.3466	0.1088	0.1094	0.3505	0.3482	0.1086	0.1239	0.1355
G	0.1034	0.1053	0.1033	0.1029	0.3587	0.1033	0.362	0.1047	0.3707	0.3201	0.3423	0.3595	0.3622	0.3649	0.1016	0.1034	0.3637	0.3729	0.1037	0.1017	0.3578	0.3688	0.1012	0.3588	0.3567	0.3499	0.1022	0.3593	0.3465	0.3549	0.1047	0.1008	0.1075	0.3412	0.3521	0.3664	0.1101	0.3226	0.3238	0.3657	0.3524	0.3645	0.3493	0.1071	0.3661	0.3209	0.107	0.1079
H	0.3635	0.3548	0.3477	0.2525	0.1004	0.3485	0.3408	0.3461	0.3496	0.0991	0.099	0.1021	0.1003	0.3503	0.1014	0.1008	0.169	0.1014	0.1025	0.1046	0.1074	0.1043	0.3255	0.3505	0.1021	0.3518	0.1025	0.1045	0.1049	0.1059	0.3434	0.1107	0.3556	0.3564	0.3393	0.3584	0.3496	0.1057	0.3603	0.3458	0.1071	0.106	0.2692	0.1134	0.2426	0.1157	0.3655	0.3799
I	0.3324	0.101	0.1028	0.1014	0.3424	0.3366	0.3378	0.0965	0.1008	0.343	0.0996	0.0986	0.3505	0.1011	0.0995	0.1033	0.1041	0.3583	0.3247	0.1012	0.104	0.1028	0.1014	0.3473	0.1052	0.3552	0.1024	0.3378	0.3226	0.1017	0.3485	0.1024	0.1044	0.106	0.3632	0.3489	0.1117	0.1332	0.1073	0.1131	0.106	0.1106	0.1093	0.3535	0.3414	0.11	0.1084	0.342
J	0.3407	0.3458	0.3521	0.3643	0.34	0.3423	0.3219	0.3651	0.099	0.3276	0.0973	0.1019	0.1002	0.1036	0.1	0.3585	0.1003	0.1017	0.3783	0.3576	0.1035	0.1015	0.1011	0.3618	0.1025	0.1033	0.3333	0.1024	0.3445	0.1112	0.357	0.103	0.3402	0.1084	0.3451	0.1035	0.3672	0.1058	0.1078	0.347	0.3577	0.1078	0.1072	0.1057	0.1071	0.3667	0.3647	0.3987
K	0.3471	0.3428	0.0993	0.1012	0.3433	0.1006	0.3365	0.3679	0.099	0.0981	0.0998	0.0984	0.0989	0.3689	0.1006	0.3588	0.3591	0.3473	0.1018	0.3569	0.1012	0.1023	0.101	0.1011	0.1031	0.3517	0.1092	0.3579	0.1047	0.3469	0.3386	0.3431	0.2812	0.3526	0.1075	0.1035	0.1063	0.3626	0.105	0.1026	0.3386	0.3499	0.1097	0.319	0.1099	0.1079	0.1037	0.1074
L	0.3547	0.0972	0.1012	0.0999	0.0983	0.0981	0.0988	0.3334	0.0988	0.0966	0.1771	0.0988	0.1005	0.3578	0.0996	0.1075	0.0987	0.3445	0.0999	0.3411	0.1014	0.1038	0.1008	0.3573	0.3148	0.3486	0.1019	0.1054	0.3403	0.3349	0.3378	0.1072	0.3335	0.1023	0.3292	0.3605	0.3468	0.104	0.106	0.1009	0.1057	0.1062	0.3568	0.1065	0.334	0.1066	0.3554	0.1408
M	0.0999	0.0972	0.0971	0.0963	0.0958	0.3471	0.3467	0.3446	0.3738	0.0997	0.3359	0.3469	0.3332	0.3526	0.1018	0.0997	0.3472	0.0989	0.3439	0.1005	0.1008	0.3474	0.1019	0.1019	0.1012	0.3447	0.3335	0.1032	0.3371	0.3056	0.3379	0.1037	0.3333	0.3314	0.1013	0.3394	0.3462	0.342	0.3507	0.356	0.1605	0.1043	0.1033	0.3583	0.1044	0.1089	0.352	0.3527
N	0.1014	0.3356	0.3413	0.3196	0.3373	0.3476	0.3484	0.3416	0.3491	0.0978	0.3027	0.0986	0.0986	0.3435	0.0997	0.3526	0.3551	0.3334	0.3473	0.337	0.3398	0.3408	0.3318	0.1014	0.1009	0.3454	0.1051	0.3536	0.1047	0.354	0.1107	0.1047	0.1043	0.1053	0.3341	0.353	0.1048	0.1043	0.3605	0.3433	0.338	0.1995	0.1063	0.1061	0.2216	0.1114	0.3737	0.1606
O	0.3483	0.3233	0.3335	0.098	0.3436	0.0975	0.0966	0.329	0.3466	0.0975	0.0959	0.3603	0.0994	0.3563	0.098	0.3332	0.1035	0.3326	0.3313	0.3441	0.3295	0.3547	0.101	0.1051	0.1025	0.3467	0.3405	0.3499	0.103	0.1033	0.1007	0.1029	0.1014	0.3423	0.3507	0.3453	0.3604	0.1058	0.3389	0.342	0.3549	0.3524	0.1064	0.3527	0.3251	0.2957	0.3482	0.1069
P	0.0965	0.3461	0.0976	0.3283	0.3587	0.3472	0.0976	0.0971	0.098	0.333	0.0983	0.1007	0.0989	0.3311	0.0965	0.0971	0.0976	0.1012	0.3319	0.1011	0.1038	0.1019	0.1045	0.1035	0.3292	0.1038	0.3356	0.3488	0.3484	0.3467	0.3531	0.1063	0.3411	0.3538	0.3197	0.3493	0.1059	0.1066	0.2851	0.3426	0.105	0.1094	0.1083	0.1074	0.1088	0.1102	0.1137	0.1046
Q	0.3434	0.0967	0.0955	0.3303	0.3368	0.0979	0.0973	0.362	0.0968	0.3415	0.3372	0.3362	0.0964	0.0975	0.0999	0.3634	0.0994	0.0969	0.3416	0.0991	0.1011	0.105	0.1018	0.1033	0.101	0.3455	0.3572	0.1014	0.1047	0.3553	0.1042	0.3271	0.3519	0.3412	0.105	0.1053	0.3532	0.3531	0.1108	0.3637	0.3483	0.3771	0.1069	0.3482	0.3508	0.366	0.1146	0.2571
R	0.3371	0.3321	0.3439	0.3049	0.0971	0.3536	0.3027	0.098	0.0974	0.3448	0.3754	0.0975	0.3552	0.0969	0.3196	0.1001	0.3468	0.3484	0.1038	0.3373	0.3328	0.1029	0.1089	0.3472	0.3454	0.1101	0.11	0.1031	0.3752	0.1136	0.3394	0.362	0.1054	0.1074	0.3487	0.3477	0.1109	0.1083	0.353	0.1063	0.3662	0.3592	0.2999	0.3593	0.1082	0.1396	0.3433	0.4192
S	0.3523	0.0994	0.3403	0.0971	0.3493	0.0972	0.3532	0.0981	0.0978	0.3454	0.3513	0.0995	0.1487	0.101	0.3546	0.3513	0.1004	0.3441	0.3543	0.3498	0.3441	0.3549	0.1075	0.343	0.1044	0.3392	0.3599	0.102	0.1033	0.3486	0.3431	0.3561	0.1054	0.3592	0.1078	0.368	0.1046	0.3485	0.3548	0.3679	0.3595	0.3699	0.1053	0.3598	0.1148	0.1092	0.3608	0.1122
T	0.0968	0.3529	0.3397	0.3423	0.0994	0.3628	0.0984	0.0993	0.0984	0.0973	0.3389	0.3406	0.101	0.0986	0.1034	0.1015	0.1007	0.3511	0.3456	0.3479	0.3548	0.1051	0.1077	0.3099	0.1075	0.3312	0.3305	0.3647	0.1079	0.1094	0.1089	0.3432	0.3538	0.1076	0.2007	0.1074	0.3574	0.3345	0.106	0.106	0.3718	0.1079	0.3742	0.1076	0.111	0.1081	0.359	0.3781
U	0.366	0.0979	0.0958	0.2617	0.3574	0.0997	0.3596	0.0976	0.0996	0.3649	0.0985	0.1006	0.1003	0.3454	0.103	0.3437	0.1034	0.1099	0.3364	0.1057	0.1053	0.327	0.3687	0.3473	0.3318	0.1064	0.1028	0.3253	0.1056	0.3486	0.104	0.1055	0.1051	0.1082	0.1067	0.3345	0.3467	0.109	0.1057	0.3733	0.355	0.1063	0.3664	0.3539	0.1041	0.3375	0.1106	0.3716
V	0.0966	0.3729	0.0952	0.1002	0.0971	0.0975	0.353	0.098	0.0976	0.1009	0.3581	0.1002	0.3609	0.3561	0.1048	0.1003	0.1044	0.358	0.3601	0.1077	0.1111	0.1063	0.11	0.1129	0.3601	0.3402	0.1049	0.108	0.3375	0.3587	0.1077	0.3479	0.111	0.1117	0.3619	0.3609	0.3438	0.3609	0.1077	0.1071	0.3662	0.1065	0.3782	0.1079	0.3274	0.3579	0.3618	0.4031
W	0.1048	0.3465	0.3574	0.3317	0.0969	0.0957	0.3679	0.3583	0.3523	0.3652	0.102	0.0982	0.3467	0.3433	0.1002	0.1013	0.3637	0.1024	0.3556	0.1023	0.1046	0.34	0.1057	0.1096	0.3646	0.1064	0.3123	0.3311	0.3291	0.2587	0.1066	0.3468	0.3425	0.3453	0.1095	0.3496	0.1036	0.3482	0.103	0.1057	0.3541	0.1027	0.1053	0.1057	0.3484	0.1045	0.3483	0.3462
X	0.0936	0.3479	0.1007	0.3464	0.3333	0.097	0.0993	0.3479	0.0992	0.1016	0.1032	0.1	0.1006	0.0996	0.3438	0.1098	0.1047	0.3488	0.3404	0.1077	0.1124	0.1103	0.1093	0.3516	0.1123	0.1032	0.3541	0.1087	0.106	0.3367	0.1083	0.3426	0.3509	0.3432	0.358	0.108	0.3431	0.3718	0.1107	0.3604	0.3541	0.363	0.1027	0.3513	0.1072	0.3568	0.3504	0.416
Y	0.3581	0.349	0.3514	0.0965	0.3564	0.3661	0.3492	0.1048	0.1055	0.1036	0.1051	0.0986	0.1002	0.1004	0.1022	0.3493	0.1064	0.3464	0.341	0.3635	0.318	0.1093	0.3205	0.1105	0.1092	0.1011	0.108	0.3188	0.1082	0.1069	0.1048	0.3571	0.1088	0.3365	0.1057	0.1052	0.1015	0.3395	0.3407	0.3541	0.104	0.1072	0.3285	0.3524	0.3399	0.1073	0.3612	0.1049
Z	0.0934	0.0965	0.3657	0.3455	0.0974	0.3444	0.1078	0.3635	0.3604	0.3579	0.1071	0.1044	0.3584	0.1032	0.3805	0.1106	0.3588	0.3481	0.1116	0.1103	0.3188	0.3122	0.111	0.3694	0.1099	0.3198	0.1382	0.367	0.1099	0.3526	0.1083	0.345	0.3656	0.1108	0.1113	0.1089	0.3593	0.108	0.3441	0.3675	0.1069	0.106	0.3564	0.1089	0.1064	0.1067	0.113	0.3602
AA	0.107	0.097	0.1006	0.0989	0.0973	0.1024	0.36	0.1159	0.1051	0.3458	0.3535	0.3559	0.1057	0.1048	0.3687	0.3635	0.3572	0.1068	0.3677	0.3595	0.3515	0.3257	0.3366	0.3191	0.1087	0.3292	0.3458	0.1077	0.108	0.2759	0.1031	0.1148	0.3504	0.3437	0.3716	0.114	0.1045	0.1064	0.3408	0.111	0.1021	0.3664	0.3698	0.1036	0.3559	0.1068	0.3747	0.361
AB	0.0956	0.0982	0.1005	0.3446	0.34	0.1	0.1048	0.1075	0.3702	0.1059	0.1118	0.1028	0.1049	0.3547	0.1046	0.1122	0.1084	0.3555	0.1107	0.112	0.3522	0.1171	0.1163	0.1078	0.1163	0.3402	0.1067	0.1184	0.1089	0.1119	0.3399	0.3482	0.3503	0.108	0.3041	0.1056	0.3484	0.3463	0.3443	0.3431	0.1066	0.349	0.349	0.1158	0.1087	0.341	0.108	0.4305
AC	0.1138	0.1019	0.1018	0.1	0.0971	0.0997	0.1119	0.346	0.3468	0.3381	0.1042	0.3561	0.108	0.1066	0.111	0.3489	0.1092	0.1084	0.1141	0.3517	0.3476	0.1142	0.1101	0.3445	0.3481	0.1101	0.3534	0.1072	0.3423	0.1092	0.3478	0.3449	0.3489	0.3299	0.3604	0.1085	0.3487	0.353	0.3408	0.3441	0.1098	0.1083	0.3452	0.3533	0.3514	0.1079	0.3491	0.1101
AD	0.3627	0.3585	0.1002	0.3256	0.3285	0.3639	0.3687	0.3548	0.1072	0.3626	0.3592	0.1083	0.2948	0.1134	0.3629	0.3508	0.3488	0.3722	0.1146	0.1148	0.1142	0.3576	0.3629	0.3601	0.3614	0.3383	0.3524	0.1133	0.1142	0.1122	0.1108	0.3635	0.1122	0.1062	0.3472	0.1076	0.1099	0.3466	0.1093	0.3521	0.3337	0.3448	0.3309	0.1089	0.1093	0.3457	0.3596	0.4204
AE	0.115	0.1008	0.3496	0.1002	0.3468	0.1076	0.1063	0.1107	0.1067	0.346	0.1055	0.335	0.1067	0.3251	0.3411	0.3461	0.1099	0.349	0.1163	0.1125	0.1133	0.3368	0.1144	0.3575	0.113	0.1086	0.1078	0.354	0.3444	0.1115	0.113	0.108	0.11	0.3457	0.1138	0.1131	0.3554	0.3541	0.1068	0.1082	0.1055	0.3352	0.3252	0.3071	0.1042	0.3783	0.1085	0.3555
AF	0.3394	0.1043	0.326	0.1066	0.3403	0.1047	0.342	0.1095	0.3458	0.3524	0.3567	0.3502	0.3443	0.3525	0.3537	0.1173	0.1147	0.3583	0.3585	0.3658	0.1191	0.1171	0.3439	0.3526	0.1163	0.3469	0.3576	0.375	0.1105	0.1136	0.1165	0.3464	0.1128	0.3382	0.1094	0.3453	0.3469	0.3536	0.1075	0.3408	0.3573	0.3488	0.3508	0.1132	0.3755	0.1083	0.3696	0.1844
Time [s]	34797.5
Temp. [°C]	30.1
Cycle Nr.	30
<>	1	2	3	4	5	6	7	8	9	10	11	12	13	14	15	16	17	18	19	20	21	22	23	24	25	26	27	28	29	30	31	32	33	34	35	36	37	38	39	40	41	42	43	44	45	46	47	48
A	0.3717	0.1035	0.1058	0.1044	0.3499	0.3709	0.1014	0.3654	0.3802	0.3625	0.3797	0.1007	0.3767	0.0999	0.3688	0.0984	0.3897	0.1032	0.3408	0.1891	0.0988	0.1012	0.1014	0.3774	0.1033	0.3805	0.3729	0.2	0.1023	0.1033	0.1067	0.3749	0.3703	0.1022	0.1046	0.1051	0.3948	0.3821	0.3278	0.3691	0.37	0.1126	0.1086	0.3844	0.3927	0.3816	0.3866	0.1084
B	0.1056	0.3776	0.3712	0.3739	0.3804	0.1004	0.1024	0.1009	0.3644	0.3569	0.0995	0.3595	0.3159	0.1008	0.3655	0.3391	0.3544	0.1008	0.1001	0.3819	0.38	0.3752	0.362	0.3707	0.3867	0.3781	0.1031	0.3639	0.1016	0.365	0.1049	0.103	0.106	0.3683	0.1492	0.3886	0.1053	0.3992	0.11	0.3786	0.1097	0.1085	0.1101	0.3794	0.1077	0.3793	0.374	0.1318
C	0.1063	0.3717	0.1035	0.374	0.1018	0.3782	0.1001	0.1003	0.1038	0.1025	0.3659	0.3786	0.3604	0.1009	0.3631	0.0988	0.3679	0.1028	0.1003	0.1028	0.1396	0.103	0.3832	0.1042	0.1037	0.1014	0.0997	0.1018	0.3654	0.1066	0.1033	0.3702	0.1023	0.3628	0.107	0.1032	0.103	0.157	0.1047	0.3689	0.1068	0.1066	0.3944	0.3429	0.1078	0.3599	0.1112	0.1057
D	0.1049	0.1021	0.3731	0.1016	0.3638	0.1046	0.3451	0.1036	0.1018	0.0981	0.3663	0.1027	0.3564	0.3594	0.101	0.1005	0.3624	0.1005	0.1039	0.1427	0.3615	0.3765	0.1022	0.2773	0.3711	0.3618	0.1022	0.1043	0.3173	0.372	0.3481	0.3535	0.104	0.3711	0.1023	0.377	0.3753	0.3711	0.1089	0.3613	0.3697	0.1146	0.361	0.3711	0.3862	0.3778	0.114	0.3144
E	0.1051	0.3687	0.1043	0.103	0.1051	0.3569	0.3599	0.1039	0.3449	0.0981	0.0981	0.1037	0.3508	0.1028	0.3596	0.3642	0.1014	0.1032	0.3709	0.102	0.1025	0.3715	0.3426	0.3432	0.3233	0.1053	0.104	0.1083	0.3738	0.1037	0.1024	0.1048	0.3714	0.107	0.3683	0.1075	0.1053	0.3746	0.109	0.3672	0.1081	0.1179	0.1087	0.3662	0.3739	0.3417	0.1068	0.3522
F	0.3519	0.1009	0.3738	0.354	0.1015	0.0984	0.3332	0.1001	0.3647	0.0993	0.3579	0.3644	0.3156	0.1008	0.0995	0.1003	0.1029	0.1014	0.3891	0.102	0.1021	0.3517	0.3624	0.3746	0.1049	0.1041	0.4001	0.1053	0.3706	0.3807	0.1069	0.106	0.1057	0.367	0.3483	0.1061	0.3656	0.3822	0.3731	0.1349	0.3629	0.1099	0.1103	0.3595	0.3635	0.1093	0.1246	0.1409
G	0.1035	0.1058	0.1033	0.1033	0.3738	0.1034	0.3808	0.105	0.3838	0.3317	0.3562	0.3701	0.3743	0.3788	0.1019	0.1036	0.3805	0.3918	0.104	0.1019	0.3821	0.3867	0.1015	0.3747	0.372	0.3762	0.1025	0.3706	0.366	0.3667	0.105	0.1009	0.1077	0.3557	0.3575	0.3815	0.1099	0.3348	0.3325	0.3881	0.37	0.3805	0.3684	0.1072	0.379	0.3285	0.107	0.1079
H	0.3741	0.3639	0.3556	0.2645	0.1014	0.363	0.3639	0.3602	0.3572	0.0995	0.0996	0.1027	0.101	0.3714	0.1018	0.1014	0.1884	0.1017	0.103	0.1048	0.1094	0.1046	0.3412	0.3673	0.1024	0.3673	0.103	0.1048	0.1053	0.1062	0.3576	0.1112	0.3701	0.3736	0.35	0.3764	0.3542	0.1064	0.3735	0.3603	0.1073	0.1071	0.2805	0.114	0.2472	0.1156	0.3838	0.3913
I	0.3431	0.1012	0.1028	0.1013	0.3582	0.3485	0.3456	0.0965	0.1006	0.3622	0.0995	0.0986	0.3666	0.1013	0.0995	0.1035	0.1041	0.3732	0.3346	0.1013	0.1038	0.1027	0.1017	0.3673	0.1054	0.3678	0.1026	0.3452	0.3352	0.1019	0.3586	0.1026	0.1048	0.1058	0.3779	0.3691	0.1114	0.1331	0.107	0.1132	0.1063	0.1102	0.1093	0.3634	0.3567	0.1133	0.1082	0.3506
J	0.356	0.3605	0.3647	0.3791	0.3574	0.3595	0.3351	0.3771	0.0987	0.3384	0.0973	0.102	0.1004	0.1035	0.1002	0.3741	0.1002	0.1018	0.3932	0.3748	0.1033	0.1015	0.1011	0.3749	0.1026	0.103	0.3496	0.1027	0.3621	0.1115	0.3735	0.1028	0.3545	0.1081	0.3598	0.1036	0.3849	0.1058	0.1087	0.3604	0.372	0.1078	0.1072	0.1059	0.1078	0.3832	0.3826	0.4065
K	0.3612	0.3585	0.0988	0.1004	0.3635	0.1001	0.3438	0.3809	0.0986	0.0979	0.0992	0.0982	0.0984	0.3834	0.1003	0.3723	0.372	0.3644	0.1015	0.3713	0.1005	0.1018	0.1006	0.1009	0.1028	0.3587	0.1088	0.3753	0.1041	0.362	0.3561	0.3574	0.2874	0.3686	0.1074	0.1033	0.1054	0.3826	0.1042	0.1025	0.3542	0.3559	0.1094	0.3274	0.111	0.1075	0.1031	0.1072
L	0.3649	0.0971	0.1011	0.0997	0.0983	0.0981	0.0991	0.3461	0.0986	0.0968	0.1818	0.0988	0.1005	0.3714	0.0998	0.1075	0.0987	0.3647	0.1	0.3564	0.1013	0.104	0.1007	0.3699	0.3292	0.3626	0.102	0.1057	0.3466	0.3512	0.3515	0.107	0.3372	0.1021	0.3385	0.3747	0.3635	0.1037	0.1057	0.1008	0.1061	0.1058	0.3739	0.1068	0.3459	0.1079	0.3662	0.1411
M	0.1003	0.098	0.0975	0.0968	0.0965	0.3614	0.3606	0.3643	0.3827	0.1	0.3415	0.3629	0.346	0.3657	0.1016	0.0996	0.3632	0.099	0.3525	0.1005	0.1009	0.361	0.102	0.1018	0.1014	0.3527	0.3481	0.1034	0.3582	0.3101	0.3519	0.1039	0.3486	0.3478	0.1017	0.3556	0.3627	0.359	0.363	0.3702	0.1754	0.1042	0.1035	0.372	0.1047	0.1094	0.3678	0.3773
N	0.1008	0.347	0.353	0.334	0.35	0.3641	0.364	0.3624	0.3692	0.0978	0.3164	0.0982	0.0984	0.3629	0.0998	0.367	0.3727	0.3407	0.3619	0.3502	0.3537	0.3601	0.3362	0.1007	0.101	0.3707	0.1048	0.3688	0.1043	0.3744	0.1119	0.1038	0.1037	0.1046	0.3464	0.3708	0.1045	0.1041	0.3757	0.3572	0.3509	0.2059	0.1058	0.1066	0.2274	0.1122	0.3879	0.1721
O	0.3605	0.3404	0.3488	0.0985	0.359	0.098	0.097	0.3468	0.3615	0.0978	0.0961	0.3763	0.0998	0.3727	0.0979	0.349	0.1038	0.3472	0.3486	0.3577	0.3342	0.3675	0.1007	0.1052	0.1024	0.3715	0.3572	0.3654	0.1032	0.1027	0.1008	0.1028	0.1011	0.3596	0.3658	0.3537	0.3794	0.1057	0.3525	0.3552	0.3622	0.3592	0.1059	0.3683	0.3332	0.3045	0.3628	0.1057
P	0.0963	0.3592	0.0974	0.3421	0.3685	0.3609	0.0973	0.097	0.0978	0.3446	0.098	0.1006	0.0986	0.345	0.0963	0.0969	0.0975	0.1008	0.3415	0.1008	0.1032	0.1015	0.1039	0.103	0.3348	0.1035	0.3485	0.3631	0.3624	0.3581	0.3684	0.1059	0.3538	0.368	0.3275	0.3627	0.1055	0.1061	0.29	0.3527	0.1048	0.1096	0.1088	0.1067	0.1079	0.1085	0.1112	0.1143
Q	0.3559	0.0961	0.0951	0.3425	0.3475	0.0972	0.0968	0.3718	0.0963	0.3549	0.3515	0.3475	0.0963	0.0969	0.0998	0.3782	0.0994	0.0966	0.3562	0.0985	0.1013	0.1054	0.1018	0.1038	0.1013	0.357	0.3728	0.1012	0.1055	0.3702	0.1051	0.3429	0.3681	0.353	0.1049	0.1048	0.3668	0.3679	0.1121	0.3775	0.3582	0.3913	0.1066	0.3638	0.3662	0.3748	0.1158	0.2767
R	0.3548	0.3493	0.3592	0.3148	0.0975	0.3757	0.3064	0.0979	0.0978	0.3598	0.3868	0.0978	0.3704	0.0975	0.3318	0.1001	0.3619	0.3633	0.1035	0.3517	0.345	0.1029	0.1087	0.3626	0.3633	0.1098	0.1101	0.1028	0.3891	0.1122	0.3489	0.3794	0.1048	0.1083	0.3683	0.3632	0.1124	0.1086	0.3705	0.1073	0.3821	0.3768	0.3039	0.3747	0.1094	0.1386	0.3586	0.4294
S	0.3674	0.0987	0.3517	0.0964	0.3658	0.0966	0.3691	0.0978	0.0977	0.3531	0.3633	0.0993	0.1627	0.1011	0.3693	0.3675	0.1002	0.3568	0.3681	0.3613	0.3571	0.3722	0.1072	0.3524	0.1043	0.3534	0.3727	0.1017	0.1033	0.3631	0.3639	0.3698	0.1042	0.3754	0.1071	0.3839	0.1048	0.3604	0.3681	0.3811	0.3724	0.382	0.1043	0.3735	0.114	0.1074	0.3783	0.1108
T	0.0964	0.3653	0.3591	0.3563	0.0991	0.3769	0.0986	0.0992	0.0987	0.0973	0.3592	0.3588	0.1008	0.0992	0.1039	0.1012	0.1007	0.3635	0.3593	0.3602	0.367	0.1049	0.108	0.3268	0.1077	0.3408	0.3432	0.3752	0.1089	0.108	0.1095	0.3573	0.3652	0.1076	0.2075	0.1065	0.3743	0.347	0.1058	0.1057	0.3854	0.1081	0.3785	0.1069	0.1107	0.1063	0.3718	0.3809
U	0.3806	0.0979	0.0961	0.2702	0.3659	0.1	0.372	0.0976	0.1	0.3786	0.0987	0.1005	0.0996	0.36	0.1025	0.3593	0.1028	0.109	0.3512	0.1054	0.104	0.3409	0.3795	0.3622	0.3477	0.1063	0.1024	0.3402	0.1055	0.3612	0.1036	0.1046	0.1052	0.1071	0.1071	0.3427	0.3622	0.1084	0.1054	0.388	0.3686	0.1064	0.38	0.3631	0.105	0.3445	0.111	0.3861
V	0.0962	0.3838	0.0949	0.1001	0.0971	0.0987	0.3769	0.0977	0.0979	0.1012	0.3829	0.1004	0.38	0.3713	0.1063	0.1007	0.1051	0.3717	0.3753	0.1086	0.1115	0.1074	0.1105	0.1139	0.3766	0.3567	0.107	0.1086	0.3532	0.3756	0.1088	0.3636	0.1116	0.1123	0.3814	0.3771	0.3482	0.3748	0.1083	0.1071	0.3803	0.1069	0.3989	0.1081	0.3373	0.3753	0.3786	0.4226
W	0.1044	0.3613	0.3729	0.351	0.0964	0.0955	0.3761	0.3723	0.367	0.3718	0.1013	0.0981	0.3644	0.3519	0.0997	0.1007	0.3786	0.1017	0.3682	0.1015	0.1038	0.3601	0.1047	0.1089	0.3796	0.1067	0.3268	0.3489	0.3456	0.2672	0.1065	0.3622	0.3594	0.3729	0.1089	0.3612	0.1032	0.3622	0.1023	0.1054	0.3701	0.1027	0.105	0.1049	0.3603	0.1035	0.3652	0.3536
X	0.0936	0.362	0.1007	0.3598	0.3524	0.0973	0.0994	0.3599	0.0991	0.102	0.1035	0.1	0.1009	0.1003	0.359	0.109	0.1049	0.3592	0.3592	0.1084	0.112	0.1121	0.1096	0.3664	0.1129	0.1036	0.3693	0.1091	0.1075	0.3535	0.109	0.3579	0.3662	0.3516	0.3722	0.1086	0.3591	0.3822	0.1121	0.3722	0.3696	0.3753	0.1063	0.3677	0.1082	0.3709	0.3618	0.4295
Y	0.3757	0.3639	0.3651	0.0965	0.3699	0.376	0.3676	0.1049	0.1052	0.1036	0.105	0.0983	0.1004	0.1002	0.1026	0.3692	0.1065	0.359	0.3581	0.3764	0.3321	0.1094	0.336	0.1095	0.1087	0.1019	0.1079	0.3347	0.1079	0.1062	0.1044	0.3699	0.1081	0.3522	0.1054	0.1048	0.1014	0.3571	0.3556	0.3715	0.1039	0.1063	0.3393	0.3648	0.3541	0.1073	0.375	0.1043
Z	0.0931	0.0961	0.3844	0.3598	0.097	0.3517	0.1065	0.3804	0.3665	0.3647	0.1048	0.1022	0.3653	0.1023	0.3949	0.1081	0.3732	0.3632	0.1094	0.1087	0.3231	0.3282	0.1096	0.3855	0.1089	0.3343	0.1477	0.3849	0.1103	0.3727	0.1078	0.3636	0.3782	0.1111	0.1108	0.109	0.3791	0.1082	0.3603	0.3856	0.1064	0.1057	0.3733	0.1096	0.1065	0.1054	0.1122	0.3659
AA	0.11	0.0979	0.1005	0.0995	0.0978	0.1029	0.3801	0.12	0.1062	0.362	0.3704	0.3793	0.1066	0.1051	0.3796	0.3785	0.3722	0.1079	0.3843	0.3763	0.3669	0.3298	0.3488	0.3308	0.1093	0.3458	0.3619	0.1076	0.1087	0.2833	0.1036	0.1145	0.3656	0.3616	0.3878	0.1138	0.1042	0.1068	0.3552	0.1107	0.1013	0.383	0.3919	0.103	0.3688	0.1055	0.3862	0.3726
AB	0.0956	0.0984	0.1004	0.3621	0.3604	0.0998	0.1051	0.1078	0.3779	0.1061	0.1107	0.1032	0.1052	0.3691	0.1052	0.1111	0.1076	0.3699	0.1108	0.1114	0.3654	0.1176	0.1164	0.1082	0.1157	0.3572	0.1069	0.1189	0.1105	0.112	0.3577	0.3629	0.3648	0.1087	0.3138	0.1064	0.3646	0.3633	0.3628	0.3578	0.1063	0.3733	0.3686	0.117	0.1091	0.3611	0.1096	0.4463
AC	0.1111	0.1007	0.101	0.0994	0.0966	0.0991	0.1114	0.3557	0.3617	0.3521	0.1036	0.3691	0.1073	0.1059	0.1104	0.3623	0.1078	0.1082	0.1127	0.3623	0.3619	0.114	0.1099	0.3575	0.3626	0.1102	0.36	0.1058	0.3618	0.1079	0.3618	0.3576	0.3632	0.3431	0.3733	0.1078	0.3622	0.3684	0.3459	0.3576	0.1097	0.1073	0.3602	0.3684	0.3663	0.1084	0.3611	0.1083
AD	0.3779	0.3745	0.1	0.3395	0.3417	0.3789	0.3837	0.3697	0.1064	0.379	0.3748	0.1072	0.3028	0.1122	0.3777	0.3607	0.3654	0.3884	0.1148	0.1141	0.1131	0.3729	0.3755	0.3784	0.3753	0.3453	0.371	0.1141	0.1148	0.1123	0.1119	0.3792	0.1132	0.106	0.3625	0.1075	0.1102	0.3608	0.1093	0.366	0.3499	0.3604	0.3471	0.1088	0.1096	0.3598	0.3749	0.4279
AE	0.1125	0.1003	0.3653	0.0996	0.3573	0.1069	0.106	0.1092	0.1051	0.3592	0.1049	0.3516	0.1062	0.332	0.347	0.3592	0.1085	0.3642	0.1147	0.1108	0.113	0.3483	0.1149	0.3706	0.1117	0.1097	0.1076	0.3622	0.3632	0.1104	0.1125	0.1074	0.109	0.3642	0.1127	0.1129	0.3739	0.3672	0.1078	0.1073	0.1062	0.3507	0.338	0.3139	0.1037	0.393	0.1078	0.3663
AF	0.3531	0.1045	0.3422	0.1063	0.3562	0.1045	0.3608	0.1091	0.3602	0.3671	0.3653	0.3653	0.3544	0.3662	0.3736	0.1159	0.1129	0.3763	0.3746	0.3813	0.1184	0.1153	0.3524	0.3675	0.1135	0.3588	0.3699	0.3835	0.1107	0.1122	0.1163	0.3621	0.1134	0.3556	0.1096	0.3604	0.3605	0.3677	0.1069	0.3497	0.3712	0.3585	0.3642	0.1125	0.3927	0.1087	0.3844	0.1853
Time [s]	35997.4
Temp. [°C]	30
Cycle Nr.	31
<>	1	2	3	4	5	6	7	8	9	10	11	12	13	14	15	16	17	18	19	20	21	22	23	24	25	26	27	28	29	30	31	32	33	34	35	36	37	38	39	40	41	42	43	44	45	46	47	48
A	0.3834	0.1041	0.1068	0.1049	0.3575	0.3835	0.1019	0.3733	0.3933	0.3668	0.3945	0.1012	0.3908	0.1002	0.3784	0.099	0.4024	0.1038	0.348	0.1954	0.099	0.1018	0.1018	0.3905	0.104	0.393	0.3879	0.218	0.1031	0.1041	0.1071	0.3796	0.3752	0.1031	0.1053	0.1058	0.4112	0.3959	0.3353	0.384	0.3826	0.1133	0.1092	0.401	0.4044	0.3931	0.3972	0.109
B	0.106	0.3897	0.388	0.3868	0.3882	0.101	0.1031	0.1011	0.3733	0.3735	0.0996	0.3761	0.3239	0.1014	0.3827	0.3408	0.3549	0.1012	0.1	0.399	0.3897	0.3878	0.3757	0.3747	0.4005	0.3947	0.1034	0.3778	0.1019	0.3668	0.1051	0.1032	0.1064	0.3792	0.1638	0.4022	0.1058	0.4117	0.1104	0.3932	0.1102	0.1089	0.1102	0.3955	0.1075	0.3905	0.3793	0.1302
C	0.1046	0.3826	0.1024	0.3881	0.1011	0.3883	0.0994	0.0995	0.1047	0.1016	0.3776	0.3838	0.374	0.1006	0.3739	0.0986	0.3737	0.1027	0.0999	0.1025	0.1522	0.1026	0.3986	0.1035	0.1032	0.1009	0.0995	0.1016	0.3716	0.1064	0.1031	0.3829	0.1021	0.3703	0.1066	0.1027	0.1024	0.1702	0.1045	0.3778	0.1067	0.1061	0.4098	0.3513	0.1072	0.3665	0.1108	0.1056
D	0.1047	0.1017	0.3835	0.1016	0.3795	0.1044	0.353	0.103	0.1016	0.0981	0.3797	0.1027	0.3658	0.3689	0.1007	0.1002	0.3761	0.1004	0.1038	0.156	0.3647	0.3892	0.1017	0.2864	0.3848	0.3778	0.1021	0.1044	0.3265	0.3798	0.3533	0.3623	0.1041	0.3864	0.1021	0.3897	0.3888	0.3847	0.1087	0.3807	0.3823	0.1143	0.3671	0.3817	0.3989	0.3925	0.1147	0.3148
E	0.1041	0.3856	0.103	0.102	0.1043	0.3606	0.3693	0.1027	0.3535	0.0976	0.0975	0.1028	0.3592	0.1017	0.3754	0.3733	0.1004	0.1022	0.3859	0.1013	0.1019	0.387	0.3528	0.3574	0.3301	0.1043	0.1034	0.1079	0.391	0.1029	0.1016	0.1041	0.3866	0.106	0.3863	0.1066	0.1044	0.3838	0.1077	0.3805	0.1071	0.1165	0.1078	0.3815	0.3779	0.3441	0.1057	0.3553
F	0.3596	0.0992	0.3823	0.3641	0.0999	0.0971	0.3356	0.0988	0.3792	0.0984	0.372	0.3764	0.3245	0.0997	0.0985	0.0996	0.1013	0.1001	0.4024	0.1012	0.1013	0.3665	0.3776	0.3846	0.1041	0.1029	0.4141	0.1044	0.3863	0.3931	0.1056	0.1043	0.1046	0.3771	0.3501	0.105	0.3752	0.3968	0.3863	0.1416	0.3769	0.1082	0.1082	0.3654	0.3742	0.1082	0.1239	0.1408
G	0.1039	0.1068	0.1037	0.1034	0.3882	0.1039	0.4003	0.1051	0.3999	0.34	0.3716	0.3801	0.3865	0.3896	0.1021	0.104	0.3962	0.4108	0.1043	0.1021	0.4071	0.4031	0.1016	0.3905	0.3892	0.4016	0.1027	0.3805	0.3858	0.3792	0.1056	0.1012	0.108	0.3737	0.3712	0.3956	0.1106	0.3414	0.3405	0.4117	0.3845	0.3941	0.3843	0.1078	0.3913	0.3376	0.1081	0.1089
H	0.3829	0.3711	0.36	0.2716	0.0994	0.3744	0.3801	0.3715	0.3639	0.0986	0.0985	0.1013	0.0994	0.3888	0.1008	0.1003	0.2058	0.1006	0.1016	0.1038	0.111	0.1034	0.3559	0.3818	0.1014	0.383	0.1015	0.1034	0.1045	0.1049	0.3698	0.1097	0.3821	0.3888	0.3541	0.3911	0.3633	0.1051	0.3858	0.3695	0.1059	0.1055	0.2886	0.1117	0.254	0.1134	0.4004	0.3942
I	0.3529	0.1014	0.1029	0.1014	0.3713	0.3601	0.3468	0.0966	0.1011	0.3812	0.0997	0.0987	0.3814	0.1013	0.0995	0.1035	0.1044	0.3869	0.3463	0.1013	0.104	0.103	0.1017	0.3867	0.1054	0.38	0.1025	0.3517	0.3469	0.1019	0.3661	0.1027	0.1047	0.1056	0.3903	0.3899	0.1114	0.133	0.1071	0.113	0.1061	0.1104	0.1093	0.3709	0.3697	0.1165	0.1083	0.3582
J	0.3692	0.372	0.3771	0.3865	0.3746	0.3778	0.3388	0.3892	0.0991	0.3482	0.0975	0.1019	0.1004	0.1036	0.1003	0.3874	0.1003	0.1017	0.4063	0.3913	0.1033	0.1015	0.1009	0.3828	0.1026	0.1033	0.3654	0.1028	0.3771	0.1113	0.387	0.1027	0.3654	0.1081	0.3737	0.1036	0.4036	0.1057	0.1107	0.3749	0.3862	0.1075	0.1066	0.1052	0.1077	0.4003	0.3981	0.4123
K	0.3737	0.3773	0.0989	0.1008	0.3835	0.1005	0.3535	0.3965	0.099	0.0982	0.0997	0.0983	0.0987	0.3953	0.1006	0.3865	0.3826	0.3808	0.1019	0.3818	0.1013	0.1022	0.1009	0.101	0.1031	0.3636	0.1091	0.3898	0.1046	0.3764	0.3756	0.3711	0.2931	0.3839	0.1074	0.1036	0.1059	0.3985	0.1049	0.1026	0.3649	0.3695	0.1096	0.3353	0.1144	0.1083	0.1037	0.1069
L	0.3741	0.0978	0.1016	0.1001	0.099	0.0983	0.0995	0.3568	0.0992	0.097	0.1859	0.0992	0.1009	0.3847	0.1	0.1072	0.0992	0.3843	0.1	0.3712	0.1012	0.1039	0.1006	0.3807	0.3421	0.3775	0.1017	0.1059	0.344	0.3652	0.3634	0.1076	0.3451	0.1029	0.3437	0.3883	0.3821	0.1045	0.1066	0.1018	0.1067	0.1064	0.3915	0.1081	0.3578	0.1082	0.3744	0.1408
M	0.1002	0.0971	0.0966	0.0961	0.0958	0.3735	0.3741	0.3806	0.3899	0.0993	0.3465	0.3805	0.3579	0.3788	0.1012	0.0991	0.3796	0.0987	0.3608	0.1002	0.1006	0.3721	0.1013	0.1021	0.101	0.3573	0.3628	0.1031	0.3777	0.3107	0.3622	0.1035	0.3645	0.3637	0.1015	0.368	0.3793	0.3777	0.3699	0.3795	0.1891	0.1038	0.1033	0.3864	0.1044	0.109	0.3821	0.3989
N	0.1013	0.3593	0.3655	0.3451	0.3609	0.3783	0.3733	0.3883	0.3919	0.0976	0.327	0.0983	0.0986	0.379	0.0996	0.3806	0.3911	0.3448	0.3747	0.3638	0.3675	0.3788	0.3422	0.1006	0.1008	0.3926	0.1048	0.38	0.1045	0.3955	0.1153	0.1041	0.1038	0.1048	0.3593	0.3901	0.1045	0.104	0.3913	0.3732	0.3638	0.2129	0.1061	0.1065	0.235	0.1125	0.4004	0.1766
O	0.3721	0.3552	0.3647	0.0975	0.3706	0.0972	0.0963	0.358	0.3749	0.0976	0.0958	0.3874	0.0996	0.3879	0.0976	0.3641	0.1032	0.3638	0.3639	0.3737	0.3399	0.3787	0.1004	0.1048	0.1018	0.3928	0.3698	0.3767	0.1028	0.1025	0.1005	0.1025	0.1011	0.3737	0.3812	0.3621	0.3984	0.1052	0.36	0.366	0.3677	0.3635	0.105	0.3829	0.339	0.3119	0.3737	0.105
P	0.0958	0.3733	0.0972	0.3569	0.3776	0.3755	0.0974	0.0969	0.0978	0.3532	0.098	0.1004	0.0988	0.3602	0.0966	0.097	0.0977	0.1015	0.3562	0.101	0.1035	0.1021	0.1041	0.103	0.3398	0.1035	0.3616	0.377	0.3757	0.3652	0.3818	0.1051	0.3645	0.3855	0.3317	0.3758	0.1047	0.1059	0.2894	0.3567	0.1039	0.1085	0.1078	0.1057	0.108	0.1096	0.112	0.1167
Q	0.365	0.0965	0.095	0.3535	0.3573	0.097	0.0969	0.377	0.0963	0.365	0.3638	0.3605	0.0962	0.0974	0.0999	0.3877	0.0996	0.0969	0.3722	0.0991	0.101	0.1054	0.1017	0.104	0.1012	0.3662	0.388	0.1012	0.1049	0.3842	0.1049	0.3577	0.3826	0.3557	0.1049	0.1051	0.3794	0.3802	0.1136	0.3922	0.3658	0.3951	0.1069	0.377	0.3808	0.3828	0.1148	0.2982
R	0.3723	0.3651	0.3723	0.3148	0.0974	0.3952	0.3143	0.0979	0.0975	0.3746	0.398	0.0973	0.3865	0.0972	0.3423	0.0999	0.3735	0.3776	0.1034	0.3668	0.3546	0.1029	0.1084	0.3741	0.3761	0.1089	0.1092	0.1027	0.3969	0.1121	0.353	0.3929	0.1046	0.1062	0.3766	0.3756	0.1101	0.1073	0.381	0.1052	0.3944	0.3905	0.3034	0.386	0.1076	0.1378	0.3679	0.4426
S	0.3805	0.0992	0.3617	0.0962	0.3808	0.0964	0.3851	0.0976	0.0975	0.3594	0.3767	0.099	0.1813	0.1008	0.3848	0.3827	0.1001	0.3719	0.3828	0.3749	0.3701	0.3892	0.1067	0.357	0.1033	0.3638	0.3881	0.1019	0.1031	0.379	0.3819	0.3844	0.105	0.3892	0.1073	0.3994	0.104	0.3716	0.3796	0.3972	0.3878	0.392	0.1048	0.3886	0.1143	0.1081	0.3929	0.111
T	0.0968	0.3769	0.38	0.3718	0.0995	0.3919	0.0984	0.0993	0.0984	0.0973	0.3804	0.378	0.1008	0.0989	0.1034	0.1012	0.1005	0.3764	0.3727	0.3734	0.3806	0.1056	0.107	0.3419	0.1068	0.3429	0.3527	0.3813	0.1089	0.1082	0.1083	0.3519	0.3731	0.1063	0.2119	0.1066	0.3874	0.3562	0.1047	0.1055	0.4001	0.107	0.385	0.1055	0.1099	0.1078	0.3864	0.3896
U	0.3952	0.0973	0.0955	0.2772	0.3697	0.0993	0.3843	0.0973	0.0993	0.3947	0.098	0.0997	0.1001	0.373	0.1031	0.3777	0.1031	0.1099	0.3655	0.1055	0.1043	0.3539	0.3889	0.3761	0.3582	0.1073	0.1029	0.3544	0.1055	0.3706	0.104	0.104	0.1056	0.1073	0.1079	0.3534	0.3746	0.1093	0.1051	0.4049	0.3771	0.106	0.394	0.3708	0.1043	0.3465	0.1116	0.4024
V	0.0968	0.3903	0.095	0.1001	0.0969	0.0982	0.4027	0.0976	0.0978	0.1012	0.4047	0.1005	0.3964	0.3883	0.1057	0.1003	0.1048	0.3861	0.3896	0.1082	0.1108	0.1055	0.1102	0.1137	0.3901	0.3724	0.1054	0.1061	0.368	0.3921	0.1087	0.3725	0.111	0.1116	0.4011	0.3907	0.352	0.388	0.1066	0.1068	0.3901	0.1057	0.4125	0.1074	0.3449	0.3959	0.3944	0.4267
W	0.105	0.3743	0.3866	0.3668	0.0966	0.0958	0.3821	0.3863	0.3779	0.3794	0.1019	0.0982	0.3831	0.3594	0.1009	0.1012	0.3949	0.102	0.3799	0.1023	0.104	0.3798	0.1051	0.1095	0.3945	0.1075	0.3407	0.3671	0.3614	0.274	0.1073	0.378	0.3737	0.3927	0.1096	0.3674	0.1039	0.3756	0.1043	0.1058	0.3827	0.1029	0.1055	0.1058	0.3675	0.1043	0.3816	0.3624
X	0.0937	0.3733	0.1003	0.375	0.3685	0.0973	0.0986	0.3694	0.0989	0.1013	0.1024	0.1012	0.1003	0.1005	0.371	0.1082	0.1048	0.3637	0.3795	0.1088	0.1115	0.1114	0.1089	0.3793	0.111	0.1031	0.3841	0.107	0.1071	0.371	0.1091	0.3681	0.3785	0.3568	0.3859	0.1082	0.3722	0.3903	0.1113	0.3816	0.3823	0.38	0.1038	0.3741	0.1075	0.3834	0.3724	0.448
Y	0.3899	0.3759	0.3783	0.0964	0.3832	0.3881	0.3859	0.1048	0.105	0.1032	0.1048	0.0985	0.1003	0.1001	0.1024	0.3882	0.1065	0.3732	0.3725	0.3875	0.3466	0.1095	0.3515	0.1105	0.1077	0.1011	0.1074	0.3502	0.1083	0.1061	0.1057	0.3765	0.1082	0.3696	0.1054	0.1049	0.1024	0.3711	0.373	0.3891	0.1035	0.1075	0.35	0.3745	0.3684	0.1069	0.3882	0.1045
Z	0.0936	0.0959	0.402	0.3738	0.097	0.359	0.1069	0.4001	0.3758	0.3717	0.1042	0.1042	0.3712	0.1023	0.4026	0.1087	0.3927	0.3732	0.1099	0.1084	0.3307	0.3434	0.1105	0.4018	0.1082	0.3453	0.1607	0.3992	0.1115	0.392	0.1091	0.3809	0.3893	0.1107	0.112	0.1086	0.3978	0.1069	0.374	0.4003	0.1048	0.1064	0.3892	0.1093	0.1066	0.1038	0.1117	0.3868
AA	0.1096	0.0974	0.1006	0.0991	0.0982	0.1029	0.3942	0.1242	0.1061	0.376	0.3857	0.3998	0.1069	0.1053	0.3866	0.3961	0.3853	0.1074	0.4021	0.392	0.3845	0.335	0.3576	0.3414	0.1084	0.3614	0.3776	0.1075	0.1102	0.2893	0.1054	0.1141	0.3805	0.3741	0.4058	0.114	0.1051	0.1064	0.3741	0.1101	0.101	0.4013	0.413	0.1026	0.3815	0.1057	0.3956	0.3824
AB	0.0957	0.0977	0.1001	0.381	0.3801	0.0994	0.1044	0.107	0.3848	0.1056	0.1093	0.1039	0.1044	0.387	0.1048	0.1102	0.1085	0.3823	0.1097	0.1121	0.3765	0.1158	0.1146	0.1079	0.1144	0.3731	0.1063	0.1161	0.1103	0.1098	0.3747	0.3766	0.3748	0.1079	0.3191	0.1052	0.3795	0.3755	0.3788	0.3726	0.1045	0.3917	0.3827	0.1165	0.1096	0.3789	0.1103	0.456
AC	0.1126	0.1009	0.1013	0.0996	0.0976	0.0991	0.1119	0.3625	0.376	0.3652	0.1032	0.3824	0.1071	0.1064	0.1115	0.3771	0.1081	0.1078	0.1125	0.3755	0.3781	0.1147	0.1093	0.3699	0.3757	0.1103	0.369	0.1058	0.3827	0.1077	0.3772	0.3728	0.3772	0.3555	0.3864	0.1082	0.3771	0.3846	0.3524	0.3718	0.1098	0.108	0.374	0.3821	0.3814	0.1089	0.3775	0.1101
AD	0.3901	0.388	0.0999	0.3473	0.3503	0.3943	0.3974	0.3849	0.1059	0.3932	0.3889	0.1071	0.3035	0.1112	0.3865	0.3693	0.3821	0.4051	0.114	0.1141	0.1122	0.3894	0.3893	0.3923	0.3894	0.3462	0.3905	0.1109	0.1151	0.11	0.1114	0.3959	0.1127	0.1055	0.3811	0.1079	0.1102	0.3782	0.1093	0.3773	0.3658	0.3743	0.359	0.1077	0.1095	0.3754	0.3885	0.4348
AE	0.1161	0.1013	0.3828	0.101	0.3653	0.108	0.1079	0.1114	0.1069	0.3736	0.1062	0.3687	0.1066	0.337	0.3569	0.3751	0.1102	0.3818	0.117	0.1137	0.1133	0.3611	0.1162	0.3847	0.1119	0.1102	0.1076	0.366	0.3818	0.1105	0.114	0.1076	0.1088	0.3797	0.1139	0.1134	0.3886	0.3758	0.1065	0.1074	0.1048	0.3649	0.3488	0.3202	0.104	0.406	0.1081	0.3756
AF	0.3656	0.1046	0.3558	0.1063	0.3718	0.1044	0.3788	0.1098	0.3745	0.381	0.3721	0.3817	0.362	0.381	0.3912	0.1166	0.1144	0.3933	0.389	0.3982	0.1192	0.1185	0.3588	0.3862	0.1148	0.3735	0.3822	0.3913	0.1129	0.1147	0.1183	0.3777	0.1149	0.3721	0.1107	0.3758	0.3752	0.3775	0.1076	0.359	0.3854	0.3676	0.378	0.1133	0.4058	0.1086	0.3968	0.1836
Time [s]	37197.3
Temp. [°C]	30
Cycle Nr.	32
<>	1	2	3	4	5	6	7	8	9	10	11	12	13	14	15	16	17	18	19	20	21	22	23	24	25	26	27	28	29	30	31	32	33	34	35	36	37	38	39	40	41	42	43	44	45	46	47	48
A	0.3913	0.1052	0.1074	0.1056	0.3656	0.3957	0.1028	0.3797	0.4025	0.3726	0.4069	0.1017	0.4055	0.1009	0.3863	0.0994	0.4151	0.1044	0.3527	0.199	0.0996	0.1023	0.1025	0.4068	0.1045	0.4066	0.4021	0.2345	0.1038	0.1045	0.1077	0.3855	0.3812	0.1036	0.106	0.1064	0.4267	0.4075	0.3417	0.3998	0.3917	0.1138	0.1103	0.4169	0.4156	0.4033	0.4086	0.1097
B	0.1048	0.3977	0.4023	0.3967	0.3924	0.1001	0.103	0.1002	0.3802	0.3863	0.0994	0.3881	0.3301	0.1001	0.3942	0.346	0.3589	0.1006	0.0995	0.4111	0.3953	0.3984	0.3862	0.3782	0.4131	0.4079	0.1027	0.3886	0.1013	0.3713	0.1043	0.1026	0.1051	0.3894	0.1814	0.4164	0.1048	0.4277	0.1093	0.4065	0.1091	0.1077	0.1095	0.4085	0.1069	0.4019	0.3906	0.1311
C	0.1058	0.396	0.1033	0.4038	0.1015	0.3989	0.0999	0.1	0.1066	0.1021	0.389	0.3842	0.3877	0.101	0.3827	0.099	0.3806	0.103	0.1003	0.1027	0.1687	0.1027	0.4144	0.1038	0.1036	0.1012	0.0998	0.1019	0.379	0.1067	0.1034	0.396	0.1024	0.3792	0.1071	0.1034	0.1031	0.1875	0.1051	0.3864	0.1072	0.1067	0.423	0.3552	0.1081	0.3757	0.1117	0.106
D	0.1064	0.1033	0.3894	0.1034	0.398	0.1059	0.3573	0.1044	0.1032	0.0991	0.3949	0.1036	0.3749	0.3787	0.1014	0.1014	0.3903	0.1014	0.1046	0.1729	0.3701	0.404	0.1029	0.2934	0.3988	0.3917	0.1028	0.1053	0.3341	0.391	0.3735	0.3761	0.1049	0.4026	0.1029	0.4009	0.402	0.3967	0.1098	0.3997	0.398	0.1154	0.3728	0.3929	0.4094	0.4038	0.1151	0.3184
E	0.1047	0.4066	0.1041	0.1031	0.105	0.3661	0.3799	0.1033	0.3597	0.0982	0.0982	0.1034	0.3684	0.1026	0.3925	0.3806	0.1012	0.1029	0.3994	0.1019	0.1023	0.4005	0.3654	0.3764	0.3387	0.105	0.1039	0.1082	0.4091	0.1038	0.1022	0.1047	0.4031	0.1067	0.4048	0.1077	0.1052	0.3924	0.1089	0.3976	0.1081	0.1176	0.1089	0.3998	0.3843	0.3504	0.1069	0.3604
F	0.3713	0.1001	0.3908	0.3692	0.1006	0.0982	0.3385	0.0995	0.3914	0.099	0.3865	0.392	0.3343	0.1005	0.0991	0.1001	0.1021	0.1008	0.4184	0.1018	0.1017	0.3844	0.3946	0.3984	0.1052	0.1036	0.4297	0.1051	0.4021	0.4075	0.1063	0.1052	0.1055	0.3894	0.3584	0.1058	0.384	0.4132	0.4005	0.1517	0.391	0.1091	0.1093	0.3731	0.389	0.1087	0.1233	0.1407
G	0.1033	0.107	0.1027	0.1029	0.4005	0.1028	0.4166	0.1045	0.4131	0.3473	0.3835	0.3859	0.3942	0.3973	0.1012	0.1033	0.4092	0.4278	0.1036	0.1017	0.4278	0.4169	0.1014	0.4038	0.4028	0.4208	0.1024	0.387	0.4017	0.3891	0.1051	0.1008	0.1075	0.3871	0.376	0.4074	0.1098	0.3468	0.3496	0.4276	0.395	0.4037	0.3995	0.107	0.4039	0.3418	0.1074	0.1082
H	0.387	0.3792	0.3644	0.2799	0.0997	0.3892	0.398	0.3847	0.3678	0.0988	0.0986	0.1016	0.0997	0.4083	0.101	0.1004	0.2264	0.1007	0.1018	0.104	0.1145	0.1036	0.3702	0.3963	0.1015	0.398	0.1018	0.1036	0.1045	0.1052	0.3794	0.1099	0.393	0.4043	0.3592	0.4054	0.3585	0.1055	0.3978	0.3771	0.1064	0.1056	0.2942	0.1124	0.2617	0.1142	0.4159	0.3976
I	0.3599	0.1017	0.1033	0.102	0.385	0.3682	0.3478	0.097	0.1013	0.3982	0.1	0.0989	0.3963	0.1015	0.0997	0.1034	0.1042	0.3995	0.3488	0.1014	0.1038	0.103	0.1017	0.4046	0.1053	0.3893	0.1025	0.3548	0.3551	0.1018	0.3707	0.1026	0.1046	0.1055	0.4025	0.4061	0.1113	0.1329	0.107	0.1126	0.106	0.1097	0.1091	0.3787	0.3839	0.1217	0.1079	0.3615
J	0.3786	0.3834	0.3856	0.3953	0.3914	0.3931	0.3411	0.3975	0.0989	0.3547	0.0975	0.102	0.1002	0.1036	0.1002	0.4012	0.1	0.1018	0.4194	0.4082	0.1034	0.1016	0.101	0.3914	0.1026	0.1033	0.3805	0.1026	0.3883	0.1116	0.3991	0.1029	0.3755	0.1082	0.3857	0.1042	0.4224	0.1062	0.1137	0.3875	0.4008	0.1082	0.1074	0.1062	0.1076	0.413	0.4129	0.4169
K	0.3849	0.3911	0.0983	0.1003	0.4006	0.0998	0.3548	0.4099	0.0983	0.0977	0.099	0.098	0.0984	0.4018	0.1003	0.3977	0.3905	0.3953	0.1011	0.3917	0.1005	0.1015	0.1008	0.101	0.1026	0.3678	0.1086	0.4006	0.104	0.3906	0.3916	0.3824	0.2958	0.3959	0.1069	0.1031	0.1053	0.4123	0.1042	0.1021	0.3705	0.3762	0.1088	0.3373	0.118	0.1073	0.1028	0.1065
L	0.3782	0.0977	0.1013	0.1002	0.0985	0.0987	0.0991	0.3658	0.0988	0.097	0.1916	0.0991	0.1007	0.3968	0.0999	0.1073	0.0988	0.4016	0.0999	0.3828	0.1011	0.1038	0.1005	0.3904	0.3498	0.3897	0.1016	0.1065	0.3445	0.3791	0.3728	0.1073	0.3472	0.1028	0.3454	0.3994	0.3977	0.1042	0.106	0.1013	0.1066	0.1059	0.3979	0.1071	0.3582	0.109	0.3804	0.1396
M	0.0998	0.0975	0.0969	0.0966	0.096	0.3858	0.3864	0.398	0.3998	0.0995	0.353	0.397	0.3716	0.3936	0.1014	0.0994	0.3939	0.0989	0.3651	0.1002	0.1007	0.3822	0.1016	0.102	0.1013	0.3655	0.3746	0.1033	0.3931	0.3162	0.3697	0.1037	0.3778	0.3821	0.1017	0.3816	0.3947	0.3928	0.3778	0.3856	0.2041	0.1044	0.1035	0.397	0.1047	0.1095	0.3947	0.4194
N	0.1005	0.3666	0.373	0.3527	0.3686	0.3882	0.38	0.411	0.4112	0.0974	0.3355	0.0981	0.0984	0.3975	0.0995	0.3919	0.4087	0.3446	0.3858	0.3743	0.3799	0.3947	0.3433	0.1007	0.1004	0.4152	0.1047	0.3894	0.104	0.4129	0.1202	0.1037	0.1033	0.1046	0.3638	0.4084	0.1041	0.104	0.4001	0.3875	0.3721	0.217	0.1055	0.1059	0.2374	0.1135	0.4128	0.197
O	0.379	0.3712	0.3787	0.0983	0.3842	0.0978	0.0967	0.3728	0.3883	0.0979	0.0959	0.3969	0.0998	0.4047	0.0982	0.3761	0.1036	0.38	0.3813	0.3887	0.346	0.3888	0.1003	0.1052	0.102	0.4164	0.3814	0.3878	0.1033	0.103	0.101	0.1029	0.1013	0.3879	0.3965	0.3696	0.4182	0.1056	0.3689	0.3749	0.3757	0.3712	0.1061	0.3961	0.3477	0.3222	0.3833	0.1063
P	0.0963	0.3856	0.0974	0.3694	0.3845	0.3886	0.0973	0.0972	0.0979	0.3612	0.0982	0.1007	0.0988	0.3755	0.0965	0.097	0.0977	0.1008	0.3657	0.1007	0.1034	0.1019	0.1036	0.103	0.3391	0.1031	0.3691	0.3879	0.3842	0.3707	0.3937	0.105	0.3747	0.3956	0.3368	0.3848	0.1051	0.106	0.2904	0.3541	0.1046	0.1092	0.1084	0.1064	0.1084	0.1098	0.1126	0.117
Q	0.3728	0.096	0.0949	0.3611	0.3612	0.0969	0.0967	0.3827	0.0962	0.363	0.3771	0.3673	0.0961	0.0974	0.0998	0.3962	0.0994	0.0966	0.3862	0.0988	0.1009	0.1053	0.1018	0.1037	0.1011	0.375	0.4	0.1015	0.1054	0.3972	0.1053	0.366	0.3934	0.3638	0.1049	0.1049	0.3923	0.3845	0.1163	0.4016	0.371	0.4073	0.1066	0.3864	0.3952	0.3916	0.115	0.3202
R	0.3871	0.3771	0.3835	0.3191	0.0972	0.4136	0.3179	0.0978	0.0976	0.3878	0.4028	0.0975	0.4018	0.0972	0.3484	0.1	0.3832	0.3909	0.1038	0.3789	0.361	0.1033	0.1085	0.3816	0.3888	0.1098	0.1094	0.1027	0.4034	0.1128	0.359	0.4076	0.1047	0.1069	0.3874	0.3834	0.1104	0.1076	0.3947	0.1055	0.4055	0.4052	0.3028	0.3983	0.1085	0.1394	0.3793	0.4532
S	0.3914	0.0994	0.3698	0.0966	0.3941	0.0964	0.4001	0.0977	0.0977	0.3653	0.3867	0.099	0.1988	0.1008	0.4003	0.3983	0.0999	0.3821	0.3956	0.3861	0.381	0.4031	0.1066	0.3636	0.1036	0.3735	0.4014	0.1019	0.1031	0.3909	0.4008	0.3968	0.1049	0.4036	0.1073	0.4126	0.1043	0.3791	0.3896	0.4085	0.3994	0.3997	0.1042	0.4004	0.114	0.1074	0.4068	0.1101
T	0.0966	0.3834	0.3958	0.3837	0.0991	0.404	0.0983	0.0994	0.0985	0.0972	0.4011	0.3957	0.1007	0.0989	0.1036	0.1011	0.1009	0.3891	0.3856	0.3813	0.3924	0.1048	0.1072	0.3537	0.106	0.35	0.3578	0.3793	0.1093	0.1085	0.1087	0.3547	0.3757	0.1066	0.2182	0.1061	0.4006	0.3607	0.105	0.1053	0.412	0.1076	0.3879	0.1066	0.1109	0.1082	0.3979	0.3967
U	0.4085	0.0978	0.0957	0.2825	0.3755	0.0995	0.3919	0.0974	0.0994	0.4092	0.0982	0.1	0.0998	0.3878	0.1022	0.3929	0.1027	0.1079	0.3797	0.1053	0.1037	0.3682	0.3949	0.3885	0.3666	0.108	0.1025	0.3665	0.1053	0.3782	0.1044	0.1046	0.1053	0.1076	0.1074	0.3599	0.3894	0.1085	0.1052	0.4177	0.3835	0.1065	0.4063	0.3751	0.1043	0.3507	0.1117	0.4129
V	0.0959	0.3981	0.095	0.1003	0.0976	0.0985	0.4247	0.0982	0.0983	0.1019	0.4284	0.1008	0.4137	0.4028	0.1065	0.1013	0.1063	0.3978	0.4042	0.1094	0.112	0.1082	0.1107	0.1145	0.4061	0.3864	0.1054	0.1091	0.3803	0.4086	0.1091	0.3835	0.1114	0.1119	0.415	0.4027	0.3527	0.3986	0.1079	0.1068	0.3996	0.1066	0.4281	0.1074	0.3498	0.4122	0.409	0.4404
W	0.1037	0.3885	0.3993	0.3815	0.0967	0.0953	0.3887	0.3973	0.3843	0.3812	0.1015	0.0981	0.4003	0.3674	0.1001	0.1009	0.4074	0.1021	0.3882	0.1019	0.1037	0.3952	0.1056	0.1092	0.4082	0.108	0.3543	0.3837	0.3731	0.2805	0.1074	0.3927	0.3889	0.4142	0.1096	0.3716	0.1049	0.3831	0.1028	0.1065	0.3943	0.1028	0.1054	0.1054	0.3747	0.1042	0.393	0.3649
X	0.0938	0.384	0.1005	0.3876	0.3858	0.0967	0.0994	0.3785	0.0992	0.1015	0.103	0.1001	0.1007	0.0994	0.3781	0.1091	0.1041	0.3691	0.3967	0.1054	0.1109	0.1114	0.108	0.3888	0.1093	0.1024	0.3945	0.1063	0.1058	0.3874	0.1082	0.3757	0.391	0.3636	0.3969	0.1075	0.3803	0.3986	0.1104	0.3878	0.3947	0.3853	0.1027	0.3811	0.1074	0.3954	0.3787	0.4532
Y	0.3988	0.3812	0.3885	0.0964	0.3927	0.3937	0.4022	0.1042	0.1047	0.103	0.104	0.098	0.0996	0.0995	0.1009	0.4055	0.1058	0.3851	0.3873	0.3979	0.3568	0.1093	0.3665	0.1095	0.1072	0.1007	0.1066	0.3648	0.1072	0.106	0.1043	0.3795	0.1082	0.3854	0.1054	0.1046	0.1019	0.3843	0.386	0.4078	0.104	0.1066	0.3618	0.3831	0.3768	0.1082	0.3985	0.1052
Z	0.0935	0.0961	0.4164	0.386	0.0976	0.3633	0.1073	0.4187	0.3786	0.3747	0.105	0.1031	0.379	0.1031	0.4109	0.1097	0.4059	0.3831	0.1104	0.1092	0.336	0.3585	0.1095	0.4161	0.1084	0.3534	0.176	0.4164	0.1093	0.4075	0.1077	0.397	0.3995	0.1108	0.1098	0.1082	0.4128	0.1078	0.3825	0.4136	0.1066	0.1061	0.4016	0.1106	0.106	0.1053	0.1122	0.3901
AA	0.1068	0.0968	0.1005	0.099	0.098	0.1021	0.4073	0.1299	0.1059	0.3862	0.3986	0.4196	0.1053	0.1048	0.39	0.4094	0.3951	0.1075	0.4163	0.404	0.4003	0.3341	0.3629	0.3492	0.108	0.3775	0.3908	0.108	0.1082	0.2953	0.1039	0.114	0.3932	0.3824	0.4219	0.1138	0.1042	0.106	0.3874	0.1106	0.1015	0.4137	0.4353	0.1031	0.3889	0.1061	0.4057	0.3924
AB	0.0951	0.0974	0.0994	0.3975	0.399	0.099	0.1039	0.1074	0.3853	0.1059	0.1093	0.1035	0.1048	0.3992	0.1045	0.1104	0.1074	0.3906	0.1098	0.1092	0.387	0.1159	0.1142	0.1075	0.1138	0.3862	0.1054	0.1171	0.1075	0.1106	0.39	0.3867	0.3822	0.1068	0.3196	0.1055	0.3919	0.3844	0.3924	0.3855	0.1057	0.4094	0.3973	0.117	0.1091	0.394	0.1082	0.4668
AC	0.1121	0.1016	0.1014	0.1	0.0976	0.0992	0.1119	0.369	0.3897	0.3779	0.104	0.3932	0.1078	0.1072	0.1117	0.3931	0.1098	0.1086	0.1145	0.3829	0.393	0.1146	0.1103	0.3784	0.3914	0.1112	0.3722	0.1072	0.3985	0.109	0.3915	0.3876	0.3899	0.3619	0.3997	0.1085	0.3913	0.3999	0.3519	0.3831	0.1094	0.1075	0.3853	0.3914	0.3905	0.109	0.3855	0.1093
AD	0.4004	0.4027	0.1009	0.3557	0.3568	0.4082	0.4105	0.4047	0.1071	0.4088	0.4004	0.1087	0.309	0.1141	0.397	0.3787	0.4007	0.4221	0.1158	0.1162	0.115	0.4041	0.403	0.4071	0.4059	0.3536	0.411	0.1152	0.1146	0.1126	0.1118	0.4111	0.1135	0.106	0.3958	0.108	0.1101	0.3953	0.1088	0.3859	0.378	0.3859	0.3707	0.1097	0.1091	0.3868	0.3993	0.4392
AE	0.1149	0.1004	0.3955	0.0997	0.3699	0.1064	0.1061	0.1099	0.1052	0.382	0.1044	0.3827	0.1048	0.3369	0.3541	0.3863	0.1094	0.3957	0.1155	0.1103	0.1117	0.3668	0.1125	0.3904	0.1103	0.1092	0.1071	0.3684	0.3947	0.1106	0.1135	0.1074	0.1086	0.3938	0.113	0.1126	0.4053	0.3807	0.107	0.1077	0.1058	0.3784	0.3609	0.3241	0.1053	0.42	0.1098	0.3832
AF	0.3783	0.1043	0.3666	0.1058	0.3852	0.1041	0.393	0.1097	0.3902	0.3931	0.3747	0.3953	0.3691	0.3933	0.4068	0.1164	0.1148	0.4084	0.4011	0.4114	0.1192	0.1178	0.3667	0.4005	0.1147	0.3821	0.39	0.3921	0.1118	0.1147	0.1191	0.3894	0.1145	0.3884	0.1106	0.3848	0.3879	0.3829	0.1075	0.3655	0.3945	0.3731	0.3876	0.1123	0.4175	0.1085	0.4054	0.1899
Time [s]	38397.2
Temp. [°C]	30
Cycle Nr.	33
<>	1	2	3	4	5	6	7	8	9	10	11	12	13	14	15	16	17	18	19	20	21	22	23	24	25	26	27	28	29	30	31	32	33	34	35	36	37	38	39	40	41	42	43	44	45	46	47	48
A	0.3975	0.1043	0.1061	0.1052	0.371	0.406	0.1016	0.3823	0.4098	0.3755	0.4154	0.1011	0.4145	0.1003	0.3923	0.0989	0.424	0.1037	0.3561	0.1977	0.0991	0.1017	0.1018	0.4197	0.1039	0.415	0.4128	0.2516	0.103	0.1036	0.107	0.3876	0.3919	0.1029	0.1048	0.1054	0.4363	0.4169	0.3502	0.413	0.4018	0.113	0.1091	0.4287	0.4245	0.4119	0.4165	0.1086
B	0.105	0.4085	0.4176	0.4061	0.3953	0.1006	0.104	0.1005	0.3827	0.3992	0.0996	0.4017	0.3279	0.1003	0.4063	0.3471	0.3586	0.1007	0.0997	0.4252	0.4008	0.4089	0.3977	0.3826	0.426	0.4201	0.1027	0.4011	0.1015	0.3815	0.1045	0.1026	0.1053	0.4056	0.1974	0.4327	0.1049	0.4405	0.1093	0.4185	0.109	0.1078	0.1093	0.4207	0.1075	0.4127	0.3959	0.1317
C	0.1052	0.4069	0.1026	0.4164	0.1013	0.4088	0.0996	0.1	0.1087	0.1019	0.3999	0.391	0.4004	0.1007	0.3923	0.0988	0.388	0.1029	0.0999	0.1027	0.1864	0.1028	0.4273	0.1036	0.1034	0.1011	0.0996	0.1017	0.3798	0.1064	0.1032	0.4065	0.1022	0.3848	0.1067	0.103	0.1029	0.2042	0.1047	0.3938	0.1071	0.1062	0.4349	0.3589	0.1076	0.3816	0.111	0.1056
D	0.1049	0.1022	0.3936	0.1022	0.4111	0.1048	0.361	0.1033	0.1019	0.0985	0.4067	0.1027	0.3791	0.3856	0.101	0.1006	0.4026	0.1007	0.1039	0.1906	0.3709	0.4151	0.1021	0.2973	0.4107	0.4046	0.1024	0.1043	0.3427	0.395	0.363	0.3825	0.1041	0.4131	0.1022	0.411	0.4132	0.4056	0.109	0.4152	0.4111	0.1142	0.3746	0.4035	0.4193	0.4149	0.1146	0.3209
E	0.1044	0.4239	0.1034	0.1023	0.1042	0.3687	0.3861	0.103	0.3659	0.098	0.0978	0.1026	0.3733	0.1018	0.4076	0.3864	0.1004	0.1021	0.4118	0.1013	0.102	0.4128	0.3721	0.3844	0.3415	0.1043	0.1033	0.108	0.4228	0.1029	0.1016	0.1041	0.4146	0.106	0.4191	0.1063	0.1042	0.3959	0.1077	0.4112	0.1068	0.116	0.1077	0.4159	0.3877	0.353	0.1055	0.3641
F	0.3785	0.1002	0.399	0.3745	0.1005	0.0982	0.3358	0.0996	0.3999	0.0989	0.3979	0.4048	0.34	0.1002	0.0989	0.0998	0.1019	0.1007	0.4317	0.1016	0.1014	0.3955	0.4078	0.4099	0.1054	0.1033	0.4436	0.1046	0.4147	0.4151	0.1058	0.1049	0.105	0.399	0.3572	0.1053	0.39	0.4278	0.4131	0.1627	0.4026	0.1084	0.1089	0.3796	0.404	0.1076	0.1229	0.1462
G	0.104	0.1088	0.1037	0.104	0.4125	0.1041	0.4359	0.1054	0.4264	0.3525	0.3979	0.3946	0.4031	0.4061	0.1024	0.1041	0.4243	0.4477	0.1042	0.1022	0.4487	0.4327	0.102	0.4191	0.4184	0.442	0.1031	0.3939	0.42	0.3976	0.1061	0.1015	0.108	0.4028	0.3848	0.4211	0.1109	0.3534	0.3507	0.4452	0.4072	0.4138	0.4195	0.108	0.4151	0.3482	0.1085	0.1094
H	0.3889	0.3833	0.3683	0.2894	0.1003	0.402	0.4154	0.3976	0.3723	0.099	0.0993	0.102	0.1001	0.4264	0.1012	0.1008	0.2442	0.1009	0.1022	0.1041	0.1193	0.1039	0.3868	0.4107	0.1017	0.4128	0.1024	0.1039	0.1046	0.1055	0.3911	0.1105	0.4039	0.4198	0.3618	0.4194	0.3633	0.1057	0.4083	0.3877	0.1064	0.1062	0.303	0.1122	0.2654	0.1144	0.4315	0.3991
I	0.3684	0.1009	0.1024	0.1008	0.3961	0.3732	0.3542	0.0966	0.1005	0.4122	0.0994	0.0983	0.4086	0.1009	0.0992	0.1028	0.1037	0.4122	0.3535	0.1009	0.1039	0.1027	0.1017	0.4206	0.1049	0.3968	0.1023	0.3583	0.3611	0.1016	0.3756	0.1021	0.1043	0.1051	0.4144	0.4218	0.1111	0.1324	0.1068	0.1122	0.1055	0.109	0.1084	0.3858	0.3968	0.1286	0.1077	0.3655
J	0.3889	0.3946	0.3917	0.4	0.4057	0.4089	0.3404	0.4049	0.0988	0.3642	0.0973	0.1018	0.1001	0.1034	0.1001	0.4134	0.0999	0.1016	0.4333	0.4235	0.1033	0.1015	0.101	0.3975	0.1024	0.1034	0.3966	0.1027	0.3983	0.1116	0.4085	0.1029	0.3852	0.108	0.398	0.1034	0.439	0.1054	0.1168	0.3988	0.4113	0.1077	0.1062	0.1052	0.1074	0.4287	0.4271	0.4155
K	0.3944	0.4104	0.0987	0.1016	0.4199	0.1007	0.3602	0.4225	0.0992	0.0984	0.0997	0.0986	0.0989	0.409	0.1006	0.4098	0.4021	0.412	0.1017	0.4034	0.1012	0.1024	0.101	0.1011	0.1033	0.3709	0.1092	0.4117	0.1045	0.4053	0.4103	0.3944	0.2958	0.405	0.1074	0.1036	0.1058	0.4274	0.105	0.1027	0.3814	0.3842	0.1096	0.3441	0.1251	0.1081	0.1038	0.107
L	0.3817	0.097	0.1006	0.0998	0.0978	0.0981	0.0987	0.3764	0.0983	0.0964	0.1931	0.0988	0.1002	0.4081	0.0995	0.107	0.0985	0.4188	0.0999	0.3944	0.1011	0.1037	0.1006	0.3957	0.3552	0.3992	0.1017	0.1066	0.3527	0.3877	0.3803	0.107	0.3502	0.1027	0.3466	0.408	0.4122	0.1037	0.1059	0.1007	0.1061	0.1058	0.4027	0.1067	0.3566	0.1069	0.3822	0.1408
M	0.0991	0.0973	0.0964	0.0966	0.0958	0.3968	0.3967	0.414	0.4043	0.0993	0.3554	0.411	0.3842	0.4054	0.1014	0.0994	0.4093	0.0988	0.3679	0.1001	0.101	0.3883	0.1013	0.102	0.1008	0.3643	0.3838	0.1031	0.4082	0.3181	0.3777	0.1032	0.3886	0.3992	0.1015	0.3938	0.4093	0.4075	0.377	0.3871	0.2168	0.1038	0.103	0.3999	0.1043	0.1089	0.4074	0.4365
N	0.1009	0.3716	0.3807	0.3621	0.376	0.3955	0.39	0.4324	0.4298	0.0975	0.3428	0.0981	0.0984	0.4154	0.0995	0.4049	0.4261	0.3484	0.3945	0.3827	0.3931	0.411	0.3417	0.1008	0.1005	0.4362	0.1049	0.396	0.1046	0.4325	0.1275	0.1042	0.1038	0.1052	0.3761	0.4288	0.1052	0.1044	0.4083	0.3987	0.3801	0.2227	0.1064	0.1072	0.2482	0.1158	0.4268	0.2092
O	0.3861	0.3861	0.3909	0.0979	0.3954	0.0975	0.0965	0.3871	0.398	0.0976	0.0959	0.406	0.0996	0.4178	0.0978	0.388	0.1032	0.3947	0.3967	0.4014	0.3495	0.393	0.1003	0.105	0.1017	0.4339	0.3913	0.3988	0.1027	0.1025	0.1003	0.1023	0.1009	0.3966	0.4099	0.37	0.434	0.1046	0.3689	0.3814	0.3781	0.3633	0.1043	0.4052	0.3548	0.3264	0.3882	0.1043
P	0.0962	0.3957	0.0974	0.3828	0.3922	0.4003	0.0976	0.0972	0.0978	0.3693	0.0981	0.1007	0.0989	0.3893	0.0964	0.0972	0.0975	0.1009	0.3732	0.1008	0.1034	0.1014	0.1037	0.1031	0.3358	0.1033	0.3757	0.3997	0.3925	0.375	0.4031	0.1056	0.3862	0.4047	0.3373	0.3932	0.1052	0.1058	0.2918	0.3539	0.1047	0.109	0.1074	0.106	0.1079	0.1095	0.1122	0.1172
Q	0.3779	0.0965	0.0953	0.3678	0.3674	0.0973	0.097	0.3871	0.0964	0.3672	0.389	0.375	0.0963	0.0976	0.0999	0.4026	0.0995	0.0968	0.3984	0.0989	0.101	0.1046	0.1015	0.1036	0.1007	0.3796	0.4083	0.1013	0.1044	0.4073	0.104	0.3772	0.4035	0.366	0.1049	0.105	0.4031	0.3894	0.1201	0.4097	0.3743	0.4116	0.1066	0.3964	0.4084	0.3973	0.1149	0.3418
R	0.4014	0.3909	0.3926	0.3137	0.0972	0.4325	0.3168	0.0979	0.0974	0.398	0.408	0.0974	0.4167	0.0971	0.3567	0.0999	0.3931	0.4037	0.1041	0.3908	0.3664	0.1029	0.1086	0.3895	0.3998	0.1102	0.1095	0.103	0.4108	0.1136	0.3616	0.4199	0.1052	0.1074	0.3997	0.3927	0.1116	0.108	0.4067	0.1062	0.4134	0.4178	0.3041	0.4077	0.1086	0.1398	0.3908	0.4667
S	0.4006	0.0991	0.3791	0.0963	0.4075	0.0966	0.4123	0.0978	0.0977	0.37	0.3936	0.0991	0.2171	0.101	0.4132	0.4122	0.1002	0.395	0.4082	0.3959	0.3917	0.4182	0.1073	0.3689	0.1036	0.3862	0.4141	0.1019	0.1028	0.4029	0.4187	0.4091	0.1047	0.4197	0.1073	0.4246	0.1042	0.3873	0.3965	0.4187	0.4101	0.4051	0.104	0.4118	0.1135	0.1073	0.4194	0.1101
T	0.0964	0.39	0.4108	0.3924	0.0989	0.4138	0.0982	0.0994	0.0983	0.0973	0.4196	0.4112	0.1008	0.0984	0.1035	0.1013	0.1007	0.4007	0.3981	0.3894	0.4033	0.1054	0.1077	0.3633	0.1068	0.3581	0.3639	0.3818	0.1106	0.109	0.1088	0.3585	0.3768	0.1067	0.2231	0.1069	0.4138	0.3643	0.1054	0.1055	0.4212	0.1074	0.3929	0.1071	0.1107	0.1096	0.4073	0.3965
U	0.4182	0.0974	0.0955	0.2903	0.3783	0.0994	0.3997	0.0976	0.0995	0.4226	0.0979	0.1002	0.1002	0.4011	0.1032	0.4056	0.1033	0.1095	0.3938	0.1053	0.105	0.3797	0.4009	0.4004	0.377	0.1109	0.1027	0.3768	0.1051	0.3841	0.1036	0.1049	0.1054	0.1075	0.1075	0.3661	0.3999	0.1083	0.1051	0.4323	0.3885	0.1061	0.4155	0.38	0.1035	0.3525	0.111	0.4252
V	0.0966	0.3987	0.095	0.1003	0.0972	0.0977	0.4477	0.0979	0.0978	0.1012	0.4482	0.0999	0.4298	0.416	0.1051	0.1003	0.1054	0.4097	0.4156	0.1063	0.1117	0.1051	0.1097	0.1131	0.4175	0.4012	0.1046	0.1071	0.392	0.4239	0.1081	0.3938	0.1112	0.1115	0.4325	0.4153	0.3555	0.4081	0.1079	0.1073	0.4081	0.1064	0.4406	0.1076	0.3534	0.4289	0.4204	0.4486
W	0.1044	0.4004	0.4107	0.3972	0.0966	0.0955	0.3932	0.407	0.3926	0.3891	0.1013	0.0982	0.4168	0.3738	0.1	0.101	0.4201	0.1022	0.3963	0.1019	0.1033	0.4103	0.1054	0.1087	0.4195	0.106	0.3653	0.4004	0.3823	0.2861	0.1075	0.4039	0.4026	0.4348	0.1096	0.3769	0.104	0.3896	0.1032	0.1065	0.4069	0.103	0.1053	0.1058	0.3824	0.1046	0.4082	0.3714
X	0.0937	0.3955	0.1007	0.3972	0.4017	0.0971	0.0995	0.3846	0.0992	0.1016	0.1029	0.1008	0.1007	0.1006	0.3872	0.109	0.1054	0.373	0.4174	0.1068	0.1118	0.1109	0.1085	0.4001	0.1111	0.1031	0.4065	0.1083	0.1062	0.4046	0.1085	0.3819	0.4034	0.3637	0.4078	0.1071	0.3892	0.4041	0.1103	0.3934	0.405	0.3909	0.1023	0.3888	0.1071	0.404	0.3894	0.4695
Y	0.4097	0.3938	0.399	0.0964	0.4003	0.3994	0.4203	0.1043	0.105	0.1028	0.1044	0.0982	0.0996	0.0996	0.1015	0.4252	0.1062	0.3964	0.4035	0.4076	0.3655	0.1089	0.3822	0.1098	0.1076	0.101	0.1069	0.3778	0.1075	0.1063	0.1044	0.3822	0.1083	0.3998	0.1058	0.1032	0.1021	0.3989	0.4014	0.4244	0.1039	0.1071	0.373	0.3873	0.3857	0.1084	0.4077	0.1054
Z	0.0933	0.0963	0.4318	0.3974	0.0978	0.3677	0.1081	0.437	0.3865	0.38	0.1051	0.1042	0.3806	0.1044	0.4161	0.1103	0.4216	0.3918	0.1116	0.1101	0.3423	0.3738	0.1107	0.4294	0.1094	0.3619	0.1913	0.4324	0.1108	0.4265	0.1084	0.4153	0.4044	0.1117	0.1115	0.1086	0.428	0.1073	0.3909	0.4239	0.1056	0.1063	0.4101	0.1097	0.108	0.108	0.1148	0.4031
AA	0.1082	0.0969	0.1003	0.0985	0.0972	0.1011	0.4197	0.1365	0.1048	0.3948	0.4111	0.4377	0.1042	0.1037	0.393	0.4206	0.4046	0.1064	0.4281	0.4149	0.4115	0.3358	0.3679	0.3587	0.107	0.3869	0.4014	0.1074	0.1077	0.3022	0.1031	0.114	0.4035	0.3914	0.4361	0.1135	0.1042	0.1059	0.4012	0.1104	0.102	0.4273	0.4548	0.1036	0.3943	0.1065	0.417	0.4013
AB	0.0952	0.0976	0.1003	0.4151	0.4184	0.0984	0.1047	0.1071	0.3898	0.1055	0.1094	0.1037	0.1053	0.4132	0.1047	0.1107	0.1082	0.3985	0.11	0.1111	0.395	0.1168	0.1145	0.1077	0.1132	0.3994	0.1056	0.1171	0.1084	0.111	0.4071	0.3966	0.3873	0.107	0.3235	0.1049	0.406	0.3901	0.406	0.3946	0.1057	0.4277	0.4128	0.1167	0.1092	0.4117	0.1089	0.4763
AC	0.1114	0.1004	0.101	0.0987	0.0965	0.0982	0.1098	0.3727	0.3991	0.3853	0.1026	0.4006	0.1071	0.1058	0.1104	0.4059	0.1081	0.107	0.1126	0.3899	0.4036	0.1138	0.1081	0.3834	0.4004	0.1095	0.3756	0.1063	0.4151	0.1081	0.4025	0.4007	0.3999	0.3682	0.4094	0.1073	0.4048	0.412	0.3579	0.3937	0.1101	0.1078	0.3965	0.4046	0.4002	0.1087	0.3957	0.1094
AD	0.4083	0.4157	0.0999	0.3591	0.3621	0.4182	0.4197	0.419	0.1062	0.4164	0.4047	0.1069	0.3099	0.112	0.4025	0.3801	0.4162	0.4323	0.1144	0.1135	0.1127	0.4152	0.4084	0.4157	0.4179	0.3543	0.4254	0.113	0.1139	0.1111	0.1103	0.4247	0.1114	0.1055	0.4111	0.1067	0.1104	0.4103	0.1092	0.3927	0.3905	0.3975	0.3834	0.1097	0.1091	0.3972	0.4078	0.443
AE	0.1152	0.1008	0.4059	0.0995	0.3765	0.1065	0.1065	0.1098	0.1058	0.39	0.1046	0.3979	0.1056	0.34	0.3642	0.3979	0.11	0.4102	0.1164	0.1115	0.1123	0.3738	0.1135	0.3987	0.1118	0.1096	0.1073	0.3729	0.4064	0.1114	0.1128	0.1082	0.1095	0.4059	0.1134	0.1126	0.4121	0.387	0.1081	0.1077	0.1058	0.389	0.371	0.3258	0.1051	0.4275	0.1087	0.3869
AF	0.3913	0.1032	0.3752	0.1047	0.3953	0.1032	0.4061	0.1083	0.3992	0.4013	0.3744	0.4048	0.3765	0.4021	0.4229	0.115	0.1133	0.4214	0.4157	0.4208	0.1172	0.1151	0.3725	0.4084	0.1133	0.385	0.3967	0.3952	0.1099	0.1131	0.1143	0.4001	0.1124	0.3999	0.1087	0.3964	0.3966	0.3873	0.1069	0.3679	0.4063	0.3782	0.3955	0.1133	0.4273	0.1088	0.4108	0.1811
Time [s]	39597.2
Temp. [°C]	30
Cycle Nr.	34
<>	1	2	3	4	5	6	7	8	9	10	11	12	13	14	15	16	17	18	19	20	21	22	23	24	25	26	27	28	29	30	31	32	33	34	35	36	37	38	39	40	41	42	43	44	45	46	47	48
A	0.4055	0.1041	0.1062	0.1051	0.3781	0.419	0.1018	0.3878	0.4188	0.3783	0.425	0.1013	0.4251	0.1004	0.3998	0.099	0.4346	0.1034	0.3598	0.2009	0.0989	0.102	0.1016	0.4342	0.104	0.4269	0.4243	0.271	0.1032	0.1036	0.1072	0.3884	0.3902	0.1026	0.1049	0.1059	0.447	0.4319	0.3517	0.4294	0.4146	0.113	0.1095	0.4407	0.4367	0.4225	0.4265	0.1092
B	0.1062	0.4172	0.4352	0.4167	0.3987	0.1011	0.1061	0.1009	0.3836	0.414	0.1	0.4159	0.3303	0.1009	0.4207	0.3515	0.3619	0.101	0.0998	0.4417	0.4071	0.4226	0.4073	0.3882	0.441	0.4341	0.1034	0.4154	0.1024	0.3854	0.105	0.1031	0.1061	0.4182	0.2135	0.4443	0.1058	0.455	0.1099	0.4326	0.1099	0.1087	0.1107	0.4372	0.1088	0.4249	0.4038	0.1298
C	0.1057	0.4191	0.1024	0.4309	0.101	0.4195	0.0993	0.0998	0.111	0.1016	0.4095	0.3893	0.4134	0.1004	0.4024	0.0986	0.3933	0.1027	0.0998	0.1022	0.202	0.1023	0.4424	0.1034	0.103	0.101	0.0994	0.1016	0.3868	0.1062	0.1031	0.4163	0.1021	0.3925	0.1063	0.1029	0.1027	0.2202	0.1045	0.4003	0.1063	0.1058	0.4435	0.3634	0.1071	0.3897	0.1106	0.1054
D	0.1051	0.1023	0.3961	0.1022	0.4259	0.105	0.3663	0.1033	0.102	0.0986	0.4201	0.1029	0.3827	0.3895	0.1011	0.1005	0.4167	0.1008	0.104	0.2081	0.3755	0.4265	0.102	0.3069	0.4242	0.4184	0.1023	0.1044	0.3489	0.3976	0.3645	0.3946	0.1041	0.4257	0.1024	0.4244	0.4263	0.4161	0.1091	0.4308	0.4244	0.1142	0.3862	0.4152	0.429	0.4198	0.1129	0.324
E	0.1051	0.4435	0.1039	0.1028	0.105	0.3715	0.3916	0.1034	0.3708	0.0984	0.0983	0.1033	0.3817	0.1024	0.4257	0.3927	0.1011	0.1027	0.4241	0.1018	0.1023	0.4267	0.3806	0.3967	0.3469	0.1048	0.1039	0.1082	0.4381	0.1035	0.1022	0.1046	0.4311	0.1067	0.437	0.1072	0.105	0.4034	0.1084	0.4265	0.1077	0.1168	0.1083	0.4309	0.3919	0.3566	0.1061	0.3673
F	0.3861	0.1004	0.4067	0.3775	0.1005	0.0986	0.3406	0.0998	0.4105	0.0994	0.4116	0.4183	0.345	0.1008	0.0994	0.1003	0.1022	0.1008	0.4456	0.1018	0.1016	0.4095	0.4211	0.4222	0.1064	0.1035	0.4585	0.105	0.4293	0.4274	0.1061	0.1051	0.1053	0.4096	0.3598	0.1057	0.3948	0.443	0.4267	0.1768	0.415	0.1086	0.1093	0.3852	0.4183	0.1087	0.1237	0.1512
G	0.1039	0.1102	0.1039	0.1042	0.422	0.1041	0.4524	0.1053	0.4381	0.3596	0.4098	0.4014	0.4104	0.4125	0.1023	0.1041	0.4382	0.4653	0.1041	0.1024	0.4676	0.448	0.1019	0.4329	0.4298	0.4568	0.1032	0.3972	0.4323	0.4053	0.1058	0.1014	0.1084	0.4158	0.386	0.4364	0.1105	0.3583	0.3586	0.4608	0.4174	0.4234	0.438	0.1078	0.4286	0.3564	0.1078	0.109
H	0.3965	0.3858	0.3727	0.2979	0.1006	0.4146	0.4312	0.4107	0.376	0.0995	0.0996	0.1023	0.1006	0.4448	0.1015	0.1009	0.2628	0.1015	0.1023	0.1044	0.1251	0.1042	0.4028	0.4232	0.1023	0.4272	0.1028	0.1045	0.1049	0.1057	0.4017	0.1107	0.417	0.4342	0.3651	0.4316	0.3714	0.1061	0.4205	0.3972	0.1071	0.1067	0.3095	0.1131	0.2733	0.1155	0.446	0.3999
I	0.3751	0.1015	0.1031	0.1016	0.4111	0.3801	0.3621	0.097	0.101	0.428	0.0999	0.0986	0.4241	0.1014	0.0997	0.1033	0.1045	0.4246	0.3677	0.1015	0.1037	0.1033	0.1018	0.4389	0.1054	0.405	0.1027	0.3584	0.3683	0.1021	0.3787	0.1028	0.1049	0.1056	0.4278	0.4402	0.1114	0.1333	0.1072	0.1128	0.1063	0.1097	0.1092	0.3911	0.4102	0.1382	0.1085	0.3741
J	0.4032	0.4063	0.3996	0.4047	0.4211	0.4244	0.347	0.4105	0.0994	0.3714	0.098	0.1024	0.1008	0.1041	0.1006	0.4276	0.1003	0.1021	0.4481	0.4397	0.1037	0.1017	0.1011	0.4051	0.1031	0.1035	0.4131	0.1034	0.4125	0.112	0.4197	0.1033	0.3955	0.1083	0.4134	0.1045	0.4594	0.1066	0.1229	0.4104	0.4221	0.1085	0.1073	0.1065	0.1081	0.4472	0.4332	0.418
K	0.4017	0.4254	0.0988	0.1012	0.4355	0.1008	0.3655	0.4334	0.0989	0.0984	0.0997	0.0985	0.0988	0.4161	0.1006	0.4222	0.4123	0.4276	0.1018	0.4111	0.1014	0.1023	0.101	0.1011	0.1032	0.3761	0.1092	0.4228	0.1045	0.4203	0.4265	0.4038	0.2946	0.4117	0.1073	0.1035	0.1057	0.4436	0.1048	0.1028	0.3851	0.3932	0.1094	0.3475	0.1339	0.1083	0.1039	0.107
L	0.3826	0.0969	0.1005	0.0996	0.0976	0.098	0.0988	0.3883	0.0984	0.0965	0.1968	0.0988	0.1001	0.42	0.0994	0.1076	0.0986	0.436	0.0998	0.4057	0.1012	0.1037	0.1008	0.4018	0.3635	0.4085	0.1017	0.1074	0.3576	0.3957	0.3871	0.1075	0.3574	0.1032	0.35	0.4185	0.4263	0.1038	0.1062	0.1008	0.106	0.1059	0.412	0.1073	0.3623	0.1079	0.3881	0.1424
M	0.0997	0.0976	0.0972	0.0969	0.0959	0.4073	0.407	0.4283	0.403	0.0996	0.357	0.4275	0.3994	0.4179	0.1013	0.0995	0.4246	0.0985	0.3721	0.1001	0.1006	0.3949	0.1014	0.1017	0.1009	0.3635	0.3904	0.1032	0.4237	0.3218	0.3858	0.1034	0.3992	0.4173	0.1017	0.4075	0.4218	0.4233	0.3797	0.3949	0.2334	0.1044	0.1038	0.4051	0.1049	0.1097	0.4227	0.4543
N	0.101	0.3772	0.3877	0.3706	0.3818	0.4034	0.4023	0.4509	0.4476	0.0974	0.3492	0.0987	0.0984	0.4326	0.0993	0.4146	0.4427	0.3509	0.4034	0.3904	0.4034	0.4275	0.3464	0.1006	0.1005	0.4518	0.105	0.4032	0.1043	0.452	0.1351	0.1043	0.1036	0.105	0.3782	0.4474	0.1043	0.1041	0.4143	0.4103	0.3872	0.2295	0.1056	0.1065	0.2556	0.1191	0.4388	0.2286
O	0.3933	0.4017	0.4056	0.0978	0.4062	0.0976	0.0963	0.4029	0.4091	0.0975	0.0961	0.4133	0.0994	0.4333	0.0979	0.401	0.1033	0.4098	0.4122	0.4125	0.3543	0.3945	0.101	0.1048	0.1017	0.4515	0.4023	0.4116	0.1031	0.103	0.101	0.1028	0.1009	0.4067	0.4262	0.3665	0.4528	0.1053	0.3725	0.3912	0.3793	0.3729	0.1054	0.418	0.3645	0.334	0.397	0.1052
P	0.0966	0.4058	0.0975	0.3968	0.3917	0.4125	0.0975	0.0973	0.0979	0.3771	0.0981	0.1013	0.0991	0.4033	0.0963	0.0969	0.0975	0.1007	0.3824	0.1005	0.1034	0.1011	0.1036	0.1032	0.3396	0.1034	0.3803	0.4079	0.4007	0.3766	0.4122	0.1061	0.3957	0.4098	0.3388	0.4003	0.1063	0.1058	0.2938	0.3564	0.1046	0.1098	0.1093	0.1071	0.1085	0.1088	0.1114	0.117
Q	0.3821	0.0959	0.0949	0.3733	0.3712	0.0969	0.0965	0.392	0.0961	0.3672	0.3996	0.3815	0.0963	0.0974	0.1	0.4041	0.0994	0.0967	0.4114	0.0988	0.1009	0.1048	0.1017	0.1032	0.101	0.3849	0.4126	0.101	0.1051	0.4178	0.1047	0.3866	0.4098	0.3714	0.1046	0.1046	0.4134	0.3937	0.1268	0.4172	0.3791	0.4162	0.1061	0.407	0.4197	0.4014	0.115	0.3634
R	0.4149	0.4041	0.4026	0.3136	0.0972	0.4518	0.3153	0.0977	0.0974	0.4078	0.4128	0.0974	0.4321	0.0972	0.3614	0.0996	0.4004	0.4167	0.1037	0.4017	0.3707	0.1024	0.1083	0.3963	0.4138	0.1092	0.1091	0.1027	0.4156	0.1137	0.3608	0.4298	0.1045	0.1075	0.411	0.4002	0.1112	0.1077	0.4169	0.1058	0.4199	0.4301	0.3043	0.414	0.1082	0.1394	0.3954	0.4683
S	0.4083	0.0989	0.3873	0.0961	0.4209	0.0965	0.4251	0.0977	0.0978	0.3749	0.4007	0.0991	0.2332	0.101	0.4261	0.4254	0.1002	0.4052	0.418	0.4047	0.4007	0.4368	0.1081	0.3763	0.1036	0.3986	0.4275	0.1022	0.1026	0.4135	0.4352	0.4189	0.1038	0.435	0.1068	0.4369	0.1038	0.3945	0.4037	0.4314	0.421	0.4103	0.1038	0.4226	0.1131	0.107	0.4331	0.1101
T	0.096	0.3951	0.4249	0.4016	0.0987	0.4247	0.0982	0.0988	0.0984	0.097	0.4361	0.4275	0.1009	0.0986	0.1031	0.1013	0.1004	0.4106	0.4078	0.3981	0.4125	0.1052	0.1082	0.372	0.1065	0.3616	0.3691	0.3872	0.1123	0.1094	0.1083	0.3597	0.3779	0.1067	0.2265	0.1064	0.4284	0.3696	0.1053	0.1051	0.4278	0.1072	0.4001	0.1065	0.1099	0.1078	0.4146	0.4054
U	0.4296	0.0972	0.0959	0.2929	0.3834	0.0994	0.4073	0.0976	0.0996	0.4331	0.0982	0.1003	0.1002	0.4116	0.1023	0.4175	0.1029	0.1093	0.4069	0.1051	0.1046	0.3895	0.4046	0.4083	0.3874	0.1118	0.1028	0.3848	0.1053	0.3887	0.1038	0.1048	0.1054	0.1078	0.1074	0.3766	0.412	0.1088	0.1061	0.4464	0.3949	0.1078	0.427	0.3841	0.1047	0.353	0.1121	0.4391
V	0.0959	0.4008	0.0948	0.0996	0.0971	0.098	0.4686	0.0976	0.0978	0.101	0.4691	0.1002	0.4471	0.4291	0.1051	0.1008	0.1051	0.4204	0.4272	0.1079	0.1115	0.1052	0.1106	0.1135	0.4319	0.4143	0.1055	0.1088	0.4013	0.4364	0.1079	0.404	0.1107	0.1117	0.449	0.4261	0.3601	0.417	0.1087	0.1069	0.4174	0.1065	0.4564	0.1072	0.3587	0.4448	0.4324	0.4608
W	0.1061	0.4124	0.4213	0.4125	0.0969	0.0957	0.3951	0.4151	0.3998	0.3973	0.102	0.0984	0.4332	0.3838	0.1006	0.102	0.4351	0.1027	0.4016	0.1023	0.1045	0.4263	0.1065	0.1094	0.4334	0.1061	0.3761	0.4158	0.3906	0.2947	0.1068	0.4172	0.416	0.4485	0.1092	0.3806	0.104	0.3912	0.1026	0.1062	0.4192	0.1025	0.1049	0.1054	0.3833	0.1036	0.4199	0.3753
X	0.0934	0.4065	0.0997	0.4075	0.4173	0.0964	0.099	0.3914	0.0989	0.1008	0.1026	0.0999	0.1004	0.0991	0.3941	0.108	0.1043	0.3759	0.438	0.1063	0.1111	0.1092	0.1085	0.41	0.1107	0.1021	0.4175	0.1081	0.1056	0.4225	0.1075	0.3889	0.4143	0.369	0.4173	0.1076	0.3967	0.4088	0.1107	0.399	0.4145	0.3964	0.1034	0.397	0.1069	0.4144	0.3997	0.4795
Y	0.4163	0.4061	0.4081	0.0963	0.4078	0.4004	0.4391	0.1044	0.1054	0.1034	0.1054	0.0982	0.1001	0.1002	0.1016	0.4435	0.1068	0.4078	0.4194	0.4154	0.3751	0.1091	0.3976	0.1095	0.1082	0.1009	0.1076	0.3911	0.1076	0.1073	0.104	0.3872	0.108	0.4161	0.1056	0.105	0.1021	0.4138	0.4185	0.442	0.1041	0.1069	0.3852	0.3901	0.3953	0.1087	0.4178	0.1066
Z	0.0929	0.0955	0.4466	0.4089	0.0967	0.3676	0.1069	0.4559	0.3919	0.3834	0.104	0.1016	0.3826	0.1019	0.4137	0.1084	0.4342	0.3995	0.1089	0.1072	0.3458	0.3845	0.1094	0.4399	0.1079	0.3682	0.2044	0.4471	0.1091	0.4445	0.1068	0.4344	0.411	0.1121	0.1107	0.109	0.444	0.1071	0.4005	0.4371	0.1074	0.1071	0.4239	0.1103	0.105	0.1046	0.11	0.4102
AA	0.1085	0.0973	0.1003	0.0988	0.0978	0.102	0.4357	0.148	0.1059	0.4049	0.4254	0.4582	0.1055	0.1049	0.3977	0.436	0.4152	0.1073	0.4406	0.4275	0.4225	0.3385	0.3786	0.368	0.1083	0.3992	0.415	0.1077	0.1079	0.3048	0.1029	0.1146	0.413	0.4034	0.4506	0.1136	0.1045	0.1056	0.4146	0.11	0.1017	0.4404	0.4717	0.1036	0.3991	0.1063	0.4262	0.4105
AB	0.0949	0.0973	0.0987	0.4319	0.435	0.0983	0.1041	0.1061	0.3919	0.1047	0.1088	0.1023	0.1047	0.4267	0.104	0.1102	0.1063	0.4035	0.1083	0.1089	0.4022	0.1137	0.1134	0.1061	0.1131	0.4096	0.1052	0.1161	0.1075	0.1115	0.4232	0.4051	0.3941	0.1068	0.3277	0.1052	0.4172	0.3968	0.4192	0.4034	0.1058	0.444	0.4256	0.1167	0.1085	0.4309	0.1108	0.4906
AC	0.1098	0.101	0.1007	0.099	0.0967	0.0983	0.111	0.3782	0.4089	0.3959	0.1034	0.4094	0.1074	0.1064	0.1111	0.4177	0.1073	0.108	0.1121	0.396	0.4172	0.1128	0.1091	0.3903	0.4106	0.1097	0.3802	0.1063	0.4297	0.1088	0.413	0.4121	0.4086	0.3784	0.4184	0.1074	0.4185	0.4227	0.3608	0.4025	0.1099	0.1073	0.4033	0.4145	0.4085	0.1086	0.4045	0.1091
AD	0.4154	0.4314	0.0998	0.3663	0.3678	0.4285	0.4329	0.4367	0.1072	0.4276	0.4114	0.1065	0.3105	0.1115	0.4096	0.3892	0.4314	0.4469	0.1145	0.1133	0.1139	0.4273	0.4183	0.428	0.4289	0.3602	0.4422	0.1136	0.1139	0.1109	0.1099	0.4378	0.1122	0.1061	0.4254	0.1076	0.1104	0.4258	0.1091	0.3978	0.4064	0.4062	0.394	0.1102	0.1088	0.4105	0.4161	0.4454
AE	0.1151	0.1011	0.4158	0.0999	0.3751	0.1072	0.1072	0.1103	0.1068	0.3984	0.1059	0.4148	0.1064	0.3423	0.369	0.4105	0.11	0.4245	0.1166	0.1125	0.1138	0.381	0.1159	0.4009	0.1128	0.1087	0.1084	0.3738	0.4189	0.1123	0.1134	0.1091	0.109	0.4176	0.1136	0.1132	0.4236	0.3913	0.107	0.1075	0.1056	0.3979	0.3842	0.3289	0.1033	0.4366	0.1093	0.3916
AF	0.4057	0.1036	0.386	0.1052	0.4067	0.1033	0.4199	0.1075	0.4094	0.4078	0.3785	0.4137	0.386	0.4108	0.438	0.1157	0.1133	0.4414	0.4283	0.4281	0.1178	0.1132	0.3805	0.4185	0.1144	0.3904	0.3993	0.3994	0.111	0.1138	0.1153	0.4151	0.1115	0.4148	0.1095	0.4071	0.4086	0.3926	0.1083	0.3708	0.4138	0.3825	0.4054	0.1145	0.4407	0.1089	0.421	0.1808
Time [s]	40797.1
Temp. [°C]	30
Cycle Nr.	35
<>	1	2	3	4	5	6	7	8	9	10	11	12	13	14	15	16	17	18	19	20	21	22	23	24	25	26	27	28	29	30	31	32	33	34	35	36	37	38	39	40	41	42	43	44	45	46	47	48
A	0.4139	0.1041	0.1064	0.1048	0.3873	0.4303	0.1016	0.3918	0.4272	0.3824	0.4353	0.1016	0.4362	0.1004	0.4083	0.0991	0.4461	0.1035	0.3633	0.2039	0.0991	0.1022	0.1018	0.4489	0.1043	0.4385	0.4363	0.2928	0.1032	0.1033	0.1073	0.3942	0.3924	0.103	0.105	0.1058	0.4627	0.4485	0.3531	0.4449	0.4231	0.113	0.1091	0.4546	0.4468	0.4323	0.437	0.1088
B	0.1065	0.4255	0.4525	0.4282	0.3999	0.1016	0.1085	0.1015	0.3898	0.4272	0.1001	0.4296	0.3321	0.1011	0.4348	0.3561	0.3638	0.101	0.1	0.4564	0.409	0.4344	0.4183	0.3917	0.4543	0.4475	0.1034	0.4301	0.1022	0.3792	0.1052	0.103	0.1063	0.4283	0.2291	0.4671	0.1058	0.4657	0.1097	0.4455	0.1097	0.1085	0.1101	0.4481	0.1083	0.4349	0.4123	0.1331
C	0.1049	0.4318	0.1027	0.4463	0.1013	0.4306	0.0992	0.0996	0.1159	0.1015	0.4199	0.3921	0.4257	0.1005	0.4128	0.0987	0.402	0.1025	0.0998	0.1022	0.2155	0.1023	0.455	0.1034	0.1027	0.1009	0.0993	0.1016	0.395	0.1059	0.1031	0.4286	0.102	0.398	0.106	0.1027	0.1025	0.2345	0.1042	0.4106	0.106	0.1055	0.4542	0.3687	0.1069	0.3963	0.11	0.1051
D	0.1059	0.1031	0.4013	0.1027	0.4439	0.1056	0.3736	0.104	0.1025	0.0993	0.4347	0.1038	0.3881	0.3961	0.1018	0.1012	0.4333	0.1014	0.1046	0.2262	0.3775	0.4394	0.1025	0.3129	0.4388	0.4323	0.103	0.1052	0.3538	0.403	0.3669	0.4077	0.1051	0.4402	0.1032	0.437	0.4405	0.4289	0.1097	0.4459	0.4396	0.1152	0.3891	0.4287	0.4385	0.4343	0.1156	0.3266
E	0.1054	0.4604	0.1052	0.1036	0.1064	0.3752	0.3986	0.1042	0.3798	0.0989	0.0989	0.1043	0.392	0.1032	0.4418	0.3997	0.1018	0.1032	0.4379	0.1024	0.1029	0.44	0.387	0.4074	0.3532	0.1061	0.1043	0.1084	0.4538	0.1041	0.103	0.1051	0.4456	0.1074	0.4546	0.108	0.1057	0.4082	0.1091	0.4425	0.1087	0.1182	0.1089	0.4442	0.3974	0.3634	0.1066	0.3732
F	0.387	0.1	0.41	0.3814	0.1006	0.0979	0.3424	0.0996	0.4181	0.0991	0.4223	0.4297	0.3525	0.1003	0.099	0.0999	0.102	0.1004	0.4604	0.1016	0.1015	0.423	0.4338	0.434	0.1071	0.1033	0.474	0.1047	0.442	0.4352	0.1054	0.105	0.1052	0.4195	0.3685	0.1055	0.4014	0.4559	0.4394	0.191	0.4276	0.1088	0.109	0.3923	0.4359	0.1077	0.1228	0.1639
G	0.1044	0.1138	0.1052	0.1053	0.436	0.1052	0.4704	0.1062	0.4513	0.3673	0.4229	0.4115	0.4183	0.4202	0.1032	0.1051	0.4538	0.4839	0.105	0.1032	0.4853	0.4643	0.1024	0.447	0.4439	0.4756	0.1038	0.4053	0.4469	0.4185	0.1071	0.1025	0.1091	0.4316	0.3935	0.4531	0.1116	0.3662	0.366	0.475	0.4304	0.4348	0.4539	0.1087	0.4423	0.3629	0.1089	0.1097
H	0.3977	0.3877	0.3786	0.3046	0.1008	0.4274	0.4447	0.4226	0.3813	0.0996	0.0995	0.1027	0.1006	0.461	0.1016	0.1009	0.2821	0.1015	0.1024	0.1046	0.1325	0.1045	0.4177	0.4353	0.1024	0.4409	0.1027	0.1047	0.105	0.1058	0.4129	0.1106	0.4303	0.4469	0.371	0.4449	0.3713	0.1061	0.4331	0.4065	0.1069	0.1067	0.3151	0.1126	0.2791	0.1153	0.4591	0.4005
I	0.3805	0.1007	0.1024	0.1004	0.4244	0.3829	0.3659	0.0963	0.1004	0.4395	0.0993	0.0983	0.4388	0.1009	0.0992	0.1027	0.1041	0.4349	0.37	0.1009	0.1033	0.1025	0.1015	0.4539	0.1045	0.4129	0.1022	0.3627	0.3728	0.1017	0.3835	0.102	0.1042	0.1051	0.4385	0.4526	0.1109	0.1323	0.1065	0.1118	0.1054	0.1086	0.1083	0.3949	0.424	0.1471	0.1076	0.3742
J	0.4135	0.4163	0.4056	0.4084	0.4353	0.4377	0.3495	0.4161	0.0992	0.3796	0.0975	0.1022	0.1005	0.1038	0.1004	0.4394	0.1001	0.1017	0.4613	0.4551	0.1034	0.1016	0.1008	0.4081	0.1027	0.1034	0.4307	0.103	0.4246	0.1116	0.4324	0.103	0.4043	0.1081	0.4226	0.1042	0.4781	0.1061	0.1299	0.4225	0.4309	0.1081	0.1072	0.1059	0.1078	0.4616	0.4501	0.4251
K	0.4136	0.4362	0.0977	0.0997	0.4481	0.0998	0.3686	0.4445	0.098	0.0976	0.0988	0.098	0.0981	0.4247	0.1003	0.4338	0.4223	0.4426	0.1011	0.4199	0.1007	0.1014	0.1009	0.1009	0.1024	0.3765	0.1089	0.4352	0.1038	0.4364	0.4395	0.4109	0.2927	0.4235	0.1071	0.1033	0.1051	0.4607	0.1043	0.1024	0.3936	0.3991	0.1094	0.3528	0.1454	0.1083	0.1034	0.1075
L	0.3883	0.0978	0.1015	0.1005	0.0991	0.099	0.0997	0.402	0.0992	0.0977	0.2025	0.0995	0.1011	0.4323	0.1003	0.1076	0.0992	0.4513	0.0998	0.4188	0.1013	0.1039	0.1009	0.4077	0.3733	0.4169	0.1019	0.1092	0.3629	0.406	0.3948	0.1082	0.3594	0.1041	0.3598	0.428	0.4425	0.1045	0.1062	0.1018	0.1066	0.1061	0.4163	0.1069	0.3656	0.1088	0.393	0.1419
M	0.0995	0.0972	0.0968	0.0965	0.0963	0.4177	0.4174	0.4425	0.4053	0.0993	0.3562	0.4442	0.4129	0.4297	0.1012	0.0995	0.4398	0.0985	0.3767	0.1	0.1006	0.4025	0.1014	0.1012	0.1008	0.3717	0.3972	0.103	0.4383	0.3213	0.3963	0.1033	0.4107	0.4368	0.1015	0.4199	0.4358	0.4386	0.3845	0.394	0.2492	0.1036	0.1032	0.4114	0.1041	0.1087	0.4361	0.4671
N	0.1005	0.3803	0.3951	0.3764	0.3899	0.4104	0.415	0.4662	0.4621	0.0974	0.3543	0.0978	0.0983	0.4495	0.0994	0.4257	0.457	0.3556	0.4113	0.3972	0.4113	0.4418	0.3469	0.1003	0.1005	0.4644	0.1049	0.4101	0.1041	0.4714	0.1446	0.1037	0.1033	0.1043	0.3841	0.4657	0.1044	0.1037	0.4172	0.4232	0.3956	0.235	0.1054	0.1063	0.2642	0.1226	0.4506	0.2528
O	0.4014	0.4172	0.42	0.0982	0.4206	0.0977	0.097	0.4178	0.4203	0.098	0.0961	0.4211	0.0997	0.4521	0.0982	0.4131	0.1034	0.4265	0.4251	0.4255	0.3587	0.4008	0.1005	0.1049	0.1021	0.4653	0.4141	0.4222	0.1031	0.1029	0.1009	0.1031	0.1014	0.4214	0.4415	0.3709	0.4663	0.1054	0.3738	0.4001	0.3762	0.3776	0.1056	0.4297	0.3733	0.3407	0.4025	0.1054
P	0.0961	0.415	0.0972	0.41	0.3953	0.4246	0.0975	0.0972	0.0976	0.3836	0.0978	0.1006	0.099	0.4183	0.0964	0.0972	0.0977	0.1011	0.3901	0.1008	0.1038	0.1016	0.1039	0.1028	0.3418	0.1029	0.384	0.418	0.4068	0.3792	0.4205	0.1054	0.4064	0.4156	0.3386	0.4062	0.1049	0.1056	0.2929	0.36	0.1045	0.1088	0.108	0.1069	0.1078	0.1091	0.1103	0.1171
Q	0.3855	0.0964	0.0956	0.3815	0.376	0.097	0.0968	0.3971	0.0962	0.3702	0.4131	0.3916	0.0962	0.0973	0.0997	0.4043	0.0991	0.0966	0.4245	0.0988	0.1009	0.104	0.1015	0.103	0.1008	0.3874	0.4173	0.1011	0.1045	0.4267	0.1039	0.3988	0.4179	0.3711	0.1046	0.105	0.4233	0.4007	0.1353	0.4271	0.3842	0.4174	0.1064	0.4166	0.4285	0.4043	0.1135	0.3814
R	0.4282	0.4185	0.4118	0.3112	0.0971	0.4675	0.3162	0.0976	0.0973	0.4189	0.4171	0.0974	0.4483	0.0971	0.3696	0.0998	0.4083	0.429	0.1033	0.4132	0.3745	0.1025	0.1083	0.4023	0.4277	0.1086	0.1089	0.1022	0.4202	0.1122	0.359	0.4359	0.1038	0.1062	0.4213	0.4093	0.1102	0.107	0.4261	0.1048	0.4273	0.439	0.3019	0.4193	0.1066	0.1387	0.4028	0.4791
S	0.4166	0.0992	0.397	0.096	0.4384	0.0964	0.4379	0.0974	0.0974	0.3791	0.4067	0.0989	0.2512	0.1005	0.4394	0.4396	0.0999	0.4154	0.4284	0.4127	0.4105	0.4556	0.1071	0.3767	0.1035	0.4125	0.4407	0.102	0.1028	0.427	0.4503	0.4288	0.104	0.4526	0.1067	0.4502	0.1036	0.4023	0.4121	0.4463	0.4326	0.4138	0.1037	0.4344	0.1132	0.1068	0.4358	0.1098
T	0.0965	0.4022	0.4392	0.4107	0.099	0.4389	0.0983	0.0989	0.0983	0.0969	0.4518	0.4454	0.1007	0.0986	0.1028	0.1016	0.1007	0.421	0.4175	0.4036	0.4216	0.1042	0.108	0.3832	0.1074	0.3613	0.3759	0.3974	0.1155	0.1079	0.1087	0.3658	0.3808	0.1074	0.2323	0.1071	0.4471	0.3715	0.1051	0.1057	0.4364	0.1081	0.402	0.1071	0.1108	0.1089	0.425	0.4062
U	0.4412	0.0969	0.0956	0.2972	0.3907	0.0995	0.4155	0.0974	0.0995	0.4448	0.0981	0.1003	0.0998	0.4244	0.1022	0.4279	0.1026	0.1088	0.421	0.1054	0.1041	0.4	0.406	0.4176	0.3972	0.115	0.1028	0.3928	0.1048	0.3938	0.1041	0.1047	0.1048	0.108	0.1066	0.3837	0.4223	0.1078	0.1051	0.4586	0.4	0.1072	0.4363	0.3851	0.1041	0.3497	0.1124	0.4491
V	0.0959	0.4041	0.095	0.1004	0.0971	0.0989	0.489	0.0976	0.0979	0.1011	0.491	0.1007	0.4638	0.4454	0.1052	0.1013	0.1052	0.4317	0.4399	0.1082	0.1116	0.1063	0.1108	0.1134	0.4464	0.4293	0.1061	0.1086	0.4115	0.4517	0.1082	0.416	0.1093	0.1126	0.4666	0.4361	0.3626	0.4264	0.1073	0.1067	0.4263	0.1067	0.4727	0.1061	0.3623	0.4604	0.4468	0.4717
W	0.1049	0.4245	0.4332	0.4272	0.0966	0.0957	0.3973	0.4253	0.4065	0.4002	0.1015	0.0985	0.45	0.3934	0.0999	0.1013	0.4495	0.1021	0.4067	0.1017	0.1036	0.4418	0.106	0.1078	0.4466	0.106	0.389	0.4323	0.3982	0.296	0.1072	0.4301	0.4314	0.4651	0.1085	0.3861	0.1043	0.3995	0.1029	0.1054	0.4332	0.1034	0.1054	0.1051	0.3914	0.1039	0.4342	0.3807
X	0.0937	0.4182	0.0997	0.4191	0.434	0.0971	0.0985	0.4011	0.0993	0.1006	0.1021	0.1007	0.1003	0.0998	0.4024	0.1079	0.1044	0.3816	0.4553	0.1068	0.1108	0.1092	0.1083	0.4202	0.1102	0.1024	0.4307	0.1069	0.1061	0.4397	0.1078	0.3965	0.4253	0.3744	0.4282	0.1071	0.4058	0.412	0.1115	0.4051	0.4229	0.4025	0.1045	0.4033	0.1072	0.422	0.4085	0.4916
Y	0.4228	0.4178	0.4169	0.0964	0.414	0.4019	0.456	0.1045	0.1053	0.1031	0.1055	0.0982	0.1005	0.0998	0.1018	0.4593	0.1062	0.4191	0.4333	0.422	0.3839	0.1094	0.4146	0.1093	0.1084	0.1015	0.1075	0.4045	0.1076	0.1068	0.105	0.391	0.1075	0.4328	0.1058	0.1054	0.1025	0.4269	0.436	0.4585	0.1046	0.1073	0.3992	0.3909	0.4088	0.1097	0.4303	0.1077
Z	0.093	0.0958	0.462	0.4201	0.0967	0.3714	0.1069	0.4766	0.398	0.3871	0.1042	0.1021	0.3847	0.1022	0.4192	0.1089	0.4485	0.409	0.1096	0.1095	0.3525	0.3999	0.1101	0.4564	0.1088	0.3781	0.218	0.4646	0.1101	0.4618	0.1073	0.4529	0.4168	0.1136	0.1114	0.1093	0.4635	0.1072	0.4104	0.4485	0.1071	0.1062	0.4342	0.1098	0.106	0.1062	0.1118	0.4268
AA	0.1064	0.0968	0.0998	0.0984	0.0975	0.1012	0.451	0.1577	0.1046	0.4161	0.4378	0.4758	0.1052	0.1033	0.4005	0.4501	0.4251	0.1063	0.454	0.439	0.436	0.3401	0.384	0.3797	0.1074	0.4115	0.4263	0.1067	0.1072	0.3069	0.102	0.1136	0.4231	0.4149	0.4652	0.1134	0.1039	0.1043	0.429	0.1098	0.102	0.4546	0.4875	0.1032	0.4069	0.1064	0.4391	0.4204
AB	0.0951	0.0976	0.0992	0.4477	0.4531	0.099	0.1038	0.1066	0.3986	0.105	0.1089	0.1025	0.1052	0.4426	0.1043	0.1106	0.1064	0.4101	0.1089	0.1101	0.4108	0.1152	0.1143	0.1068	0.1138	0.422	0.1062	0.1167	0.1085	0.1107	0.4383	0.4155	0.399	0.1076	0.3306	0.1057	0.4297	0.4015	0.435	0.4126	0.1061	0.4612	0.4426	0.1174	0.1093	0.4469	0.1101	0.5014
AC	0.1111	0.1014	0.1011	0.0994	0.097	0.0991	0.1108	0.3855	0.4191	0.4073	0.1042	0.4175	0.1077	0.1062	0.112	0.4322	0.1077	0.1091	0.1128	0.4055	0.4299	0.1141	0.1101	0.4	0.4239	0.1097	0.3848	0.1066	0.446	0.1088	0.4248	0.4231	0.418	0.3849	0.4276	0.1082	0.4313	0.4351	0.3677	0.4137	0.1106	0.1085	0.4124	0.4267	0.4191	0.1098	0.4186	0.1114
AD	0.4222	0.4464	0.0994	0.372	0.3745	0.4395	0.4408	0.4524	0.1063	0.436	0.418	0.1064	0.3113	0.1109	0.4169	0.398	0.4465	0.4594	0.1132	0.1131	0.1124	0.4414	0.4254	0.4363	0.4416	0.3681	0.4595	0.113	0.1143	0.1115	0.1092	0.4533	0.111	0.106	0.442	0.108	0.1105	0.4445	0.1096	0.4056	0.4201	0.4149	0.4071	0.1099	0.1089	0.4218	0.4259	0.4573
AE	0.1166	0.1024	0.427	0.101	0.3784	0.1085	0.1081	0.1117	0.1081	0.4076	0.1074	0.4348	0.1085	0.3471	0.374	0.4228	0.11	0.4397	0.1175	0.1138	0.1146	0.3883	0.1162	0.4077	0.1137	0.1102	0.1093	0.3785	0.4312	0.112	0.113	0.1099	0.1089	0.429	0.1144	0.1122	0.434	0.3953	0.1076	0.1087	0.1051	0.4064	0.3966	0.3317	0.1047	0.446	0.1095	0.3986
AF	0.4219	0.1036	0.3969	0.1051	0.4186	0.1035	0.4346	0.1078	0.4175	0.4145	0.3789	0.4189	0.396	0.4159	0.452	0.1158	0.1112	0.4612	0.4446	0.4391	0.1177	0.1145	0.3846	0.43	0.1133	0.3979	0.4026	0.4054	0.1106	0.1132	0.1139	0.4277	0.1115	0.4285	0.1093	0.4178	0.4166	0.3965	0.1076	0.3756	0.4223	0.3854	0.4113	0.1126	0.4527	0.1085	0.4299	0.1899
Time [s]	41997
Temp. [°C]	30
Cycle Nr.	36
<>	1	2	3	4	5	6	7	8	9	10	11	12	13	14	15	16	17	18	19	20	21	22	23	24	25	26	27	28	29	30	31	32	33	34	35	36	37	38	39	40	41	42	43	44	45	46	47	48
A	0.4236	0.1048	0.1068	0.1053	0.3991	0.4437	0.1021	0.3986	0.4373	0.3866	0.4473	0.1019	0.4498	0.101	0.4177	0.0996	0.4601	0.1037	0.3684	0.2066	0.0995	0.1024	0.1023	0.4644	0.1048	0.4518	0.4505	0.3145	0.1037	0.1038	0.1076	0.4029	0.4008	0.1032	0.1056	0.1062	0.4753	0.4601	0.3612	0.4592	0.4388	0.1135	0.11	0.4698	0.4594	0.442	0.4476	0.1091
B	0.1054	0.4352	0.4667	0.4364	0.4003	0.1007	0.1109	0.1008	0.4012	0.4392	0.0996	0.4416	0.3347	0.1005	0.4461	0.3613	0.3671	0.1003	0.0994	0.4705	0.4172	0.4463	0.4293	0.3957	0.4652	0.4595	0.1026	0.442	0.1017	0.3907	0.1045	0.1025	0.1055	0.4386	0.2455	0.4802	0.1048	0.4785	0.109	0.4564	0.1089	0.1077	0.1091	0.4588	0.1078	0.4457	0.4207	0.1322
C	0.1055	0.4453	0.103	0.4622	0.1016	0.4455	0.0996	0.0999	0.1238	0.1019	0.4314	0.3953	0.4396	0.1009	0.4245	0.0987	0.4098	0.1027	0.1002	0.1025	0.2304	0.1024	0.4704	0.1037	0.1031	0.1014	0.0998	0.1018	0.4059	0.1066	0.1033	0.4419	0.1023	0.4057	0.1065	0.103	0.1028	0.2521	0.1049	0.4228	0.1069	0.1063	0.4677	0.3757	0.1075	0.4052	0.1107	0.1051
D	0.1052	0.1026	0.4044	0.1023	0.4585	0.1052	0.3741	0.1038	0.1023	0.0991	0.4468	0.1034	0.3921	0.4014	0.1013	0.1007	0.449	0.1008	0.1042	0.2422	0.3814	0.4495	0.102	0.3148	0.4508	0.4465	0.1024	0.1048	0.3582	0.4058	0.3656	0.417	0.1046	0.4549	0.1026	0.4488	0.4521	0.4397	0.1093	0.4586	0.4544	0.1144	0.3892	0.4394	0.4486	0.4457	0.1147	0.3282
E	0.1046	0.4734	0.1042	0.1025	0.1055	0.3753	0.4049	0.1032	0.3825	0.0984	0.0982	0.1034	0.399	0.1027	0.4558	0.4068	0.1011	0.1024	0.4513	0.1019	0.1022	0.4518	0.3956	0.4163	0.3586	0.105	0.1038	0.1079	0.466	0.1036	0.1023	0.1046	0.4567	0.1067	0.4654	0.1072	0.105	0.4139	0.1082	0.4541	0.1078	0.1171	0.1083	0.4541	0.4023	0.3729	0.1061	0.3791
F	0.394	0.1001	0.4187	0.3882	0.1006	0.0981	0.342	0.0996	0.4289	0.0988	0.4356	0.4422	0.353	0.1004	0.099	0.0997	0.1019	0.1003	0.4742	0.1016	0.1015	0.4362	0.4457	0.446	0.1087	0.1033	0.4899	0.1046	0.4547	0.4477	0.1054	0.1047	0.1052	0.43	0.3758	0.1056	0.4098	0.4702	0.4523	0.2036	0.4401	0.1088	0.1088	0.3965	0.4505	0.1083	0.1232	0.1716
G	0.1055	0.1171	0.1055	0.1054	0.4483	0.1051	0.4862	0.1061	0.463	0.371	0.4366	0.4238	0.4266	0.427	0.1035	0.1052	0.4684	0.5024	0.1051	0.1031	0.4987	0.4798	0.1024	0.4586	0.4557	0.4901	0.1041	0.412	0.4584	0.4278	0.1072	0.1026	0.1095	0.4481	0.4009	0.4679	0.1118	0.3746	0.3707	0.4873	0.4442	0.4421	0.4704	0.1093	0.4565	0.3654	0.1097	0.1106
H	0.4021	0.3854	0.3831	0.3101	0.1002	0.4409	0.4546	0.4329	0.3866	0.0991	0.0988	0.1022	0.0999	0.4748	0.1011	0.1005	0.3013	0.1009	0.102	0.104	0.1402	0.104	0.4325	0.4457	0.1019	0.4545	0.102	0.104	0.1045	0.1054	0.422	0.11	0.444	0.4598	0.3783	0.458	0.3751	0.1056	0.4452	0.4165	0.1065	0.1058	0.3194	0.111	0.2842	0.115	0.4727	0.4058
I	0.387	0.1008	0.1028	0.1006	0.4407	0.3905	0.3676	0.0964	0.1007	0.4546	0.0993	0.0984	0.4559	0.1012	0.0993	0.1028	0.1039	0.4475	0.3742	0.1008	0.1034	0.1026	0.1013	0.4683	0.1045	0.4213	0.102	0.367	0.381	0.1016	0.3889	0.1021	0.1044	0.105	0.4505	0.4676	0.111	0.1322	0.1063	0.112	0.1055	0.1088	0.1084	0.3975	0.4377	0.1602	0.1076	0.3822
J	0.424	0.4257	0.4096	0.4124	0.4462	0.4526	0.3557	0.4206	0.0986	0.3891	0.0973	0.1018	0.1003	0.1035	0.1	0.4527	0.0999	0.1014	0.4766	0.4689	0.1031	0.1014	0.1009	0.4097	0.1023	0.1033	0.4487	0.1029	0.436	0.1115	0.4456	0.1026	0.4148	0.1075	0.4325	0.1037	0.4939	0.1059	0.1394	0.4343	0.4447	0.1077	0.1067	0.1058	0.1077	0.4838	0.4655	0.4276
K	0.4248	0.4501	0.0982	0.1006	0.4621	0.1003	0.3747	0.4572	0.0987	0.0982	0.099	0.0984	0.0985	0.4314	0.1006	0.4486	0.4347	0.4598	0.1012	0.4285	0.1008	0.1018	0.1008	0.1009	0.1028	0.3818	0.1089	0.4489	0.1038	0.4527	0.455	0.421	0.2934	0.4332	0.1071	0.1034	0.1052	0.4787	0.1045	0.1023	0.4013	0.4119	0.109	0.3577	0.1567	0.1069	0.1033	0.1065
L	0.3935	0.0971	0.1008	0.0997	0.0981	0.0984	0.0989	0.4123	0.0986	0.0969	0.2062	0.099	0.1004	0.4451	0.0997	0.1073	0.0988	0.465	0.0998	0.431	0.1012	0.1037	0.1006	0.4109	0.3822	0.4257	0.1017	0.1102	0.3585	0.4147	0.4023	0.1081	0.3599	0.1043	0.3645	0.437	0.4543	0.1037	0.1059	0.101	0.1057	0.1056	0.4239	0.1058	0.3681	0.1087	0.3965	0.143
M	0.0994	0.0971	0.0968	0.0964	0.0962	0.4302	0.4294	0.456	0.4138	0.0993	0.3555	0.4606	0.4281	0.4429	0.1011	0.0993	0.4542	0.0984	0.3815	0.0999	0.1004	0.4092	0.1012	0.1017	0.1007	0.3759	0.4055	0.103	0.4509	0.3163	0.4092	0.1029	0.423	0.4536	0.1013	0.4328	0.4499	0.4555	0.3864	0.3934	0.2686	0.1037	0.103	0.4144	0.104	0.1084	0.4509	0.4786
N	0.1011	0.3843	0.403	0.3866	0.3983	0.4188	0.428	0.4824	0.4773	0.0976	0.3588	0.0985	0.0983	0.4665	0.0993	0.4379	0.4752	0.3553	0.4205	0.4053	0.4211	0.4561	0.3465	0.1002	0.1003	0.4768	0.1048	0.4168	0.1041	0.4889	0.158	0.1039	0.1034	0.1048	0.3885	0.4829	0.1047	0.1039	0.4283	0.438	0.4007	0.2397	0.1059	0.1063	0.2737	0.1282	0.4633	0.2742
O	0.407	0.4301	0.4345	0.0977	0.4344	0.0975	0.0964	0.4308	0.4336	0.0977	0.0958	0.4277	0.0995	0.4712	0.0981	0.4256	0.1035	0.4414	0.439	0.4369	0.3654	0.4071	0.101	0.1049	0.102	0.4778	0.4268	0.436	0.103	0.103	0.1009	0.1031	0.1014	0.4415	0.4544	0.3707	0.4819	0.1052	0.379	0.4099	0.3792	0.379	0.1057	0.4427	0.3816	0.3456	0.4074	0.1058
P	0.0962	0.4257	0.0972	0.4251	0.3953	0.4369	0.0974	0.0971	0.0978	0.3923	0.0978	0.101	0.0989	0.4344	0.0962	0.0969	0.0974	0.1009	0.3966	0.1007	0.1034	0.1016	0.1034	0.1026	0.3426	0.1028	0.3892	0.4272	0.4154	0.3827	0.4309	0.105	0.4181	0.4185	0.3409	0.4144	0.1048	0.1053	0.2952	0.355	0.1041	0.1087	0.1071	0.1054	0.1072	0.1091	0.1111	0.1171
Q	0.3896	0.0958	0.0947	0.3877	0.3824	0.0966	0.0963	0.4012	0.096	0.3747	0.4244	0.4004	0.0961	0.0972	0.0996	0.4081	0.0993	0.0968	0.437	0.0989	0.1008	0.1051	0.1015	0.1031	0.1006	0.3899	0.4213	0.1012	0.1047	0.4373	0.1044	0.4089	0.4258	0.3732	0.1044	0.1044	0.4339	0.4011	0.1466	0.4372	0.3899	0.4182	0.1062	0.4262	0.4362	0.4081	0.1119	0.3975
R	0.4427	0.4333	0.4224	0.3102	0.0972	0.4839	0.315	0.0978	0.0974	0.4302	0.42	0.0975	0.4667	0.0975	0.3772	0.0998	0.4184	0.4429	0.1036	0.4267	0.38	0.103	0.1082	0.41	0.4424	0.1091	0.1092	0.1024	0.4244	0.113	0.3618	0.4478	0.1042	0.107	0.4342	0.4187	0.1104	0.1075	0.4402	0.1054	0.4336	0.4537	0.3024	0.4265	0.1075	0.1384	0.413	0.4878
S	0.4247	0.0991	0.4072	0.096	0.4549	0.0964	0.4525	0.0974	0.0977	0.3848	0.4136	0.0991	0.2699	0.1006	0.4543	0.4555	0.0998	0.4274	0.4394	0.4227	0.4209	0.473	0.1068	0.3822	0.104	0.4261	0.4539	0.1021	0.103	0.4412	0.4652	0.4373	0.1044	0.4696	0.1075	0.4657	0.1039	0.4127	0.42	0.4629	0.437	0.4222	0.1047	0.4462	0.1138	0.1082	0.4559	0.1117
T	0.0963	0.4098	0.4518	0.421	0.0988	0.4539	0.0984	0.0995	0.0984	0.0972	0.4654	0.4595	0.1013	0.099	0.1035	0.1015	0.1011	0.4311	0.4257	0.4127	0.4304	0.1061	0.1085	0.3909	0.108	0.3659	0.38	0.3965	0.1194	0.1089	0.1083	0.3661	0.3774	0.1068	0.2354	0.1067	0.4604	0.3756	0.105	0.105	0.4448	0.1068	0.4029	0.1064	0.1105	0.1097	0.4364	0.4133
U	0.4543	0.0976	0.0956	0.2998	0.3977	0.0993	0.4246	0.0971	0.0993	0.4586	0.098	0.0998	0.0998	0.4371	0.1019	0.4391	0.1023	0.1083	0.4357	0.1053	0.104	0.4126	0.4078	0.4284	0.4096	0.1196	0.1025	0.4027	0.1049	0.4026	0.1029	0.1047	0.105	0.1075	0.1068	0.392	0.4347	0.1083	0.1049	0.4717	0.4067	0.1064	0.4478	0.3856	0.1037	0.3485	0.1113	0.4613
V	0.0958	0.4064	0.095	0.0997	0.0973	0.0985	0.506	0.0981	0.0982	0.1014	0.5084	0.1005	0.4816	0.4596	0.1058	0.1013	0.1048	0.4433	0.4523	0.1088	0.1119	0.107	0.1107	0.113	0.46	0.4437	0.1057	0.1086	0.4199	0.4657	0.1073	0.427	0.1105	0.1121	0.4832	0.4504	0.3641	0.4376	0.1084	0.1071	0.436	0.107	0.4904	0.108	0.3638	0.4771	0.4597	0.4802
W	0.1058	0.4381	0.4456	0.4419	0.0965	0.0952	0.3991	0.4353	0.4134	0.4118	0.1014	0.0978	0.4686	0.3965	0.0997	0.1009	0.4649	0.102	0.4132	0.1018	0.1033	0.459	0.1056	0.1074	0.462	0.1055	0.4026	0.4468	0.4077	0.2992	0.1072	0.4427	0.4436	0.4789	0.1087	0.3908	0.1042	0.4052	0.1031	0.1052	0.447	0.1023	0.1048	0.1052	0.3932	0.1033	0.446	0.384
X	0.0934	0.4304	0.0997	0.4305	0.4486	0.0964	0.0986	0.4127	0.0989	0.1004	0.1024	0.0995	0.1006	0.0986	0.4105	0.1076	0.1034	0.3889	0.4678	0.1048	0.1101	0.1078	0.1074	0.4316	0.1088	0.1017	0.4436	0.107	0.1053	0.4571	0.1061	0.4033	0.4393	0.3732	0.4382	0.1073	0.4121	0.4179	0.111	0.4093	0.4334	0.4093	0.1035	0.412	0.1071	0.4346	0.4183	0.5065
Y	0.4338	0.4295	0.4261	0.0959	0.4203	0.4066	0.4711	0.1044	0.1049	0.1027	0.1047	0.0975	0.1	0.0994	0.1019	0.4728	0.106	0.4303	0.4476	0.4269	0.3927	0.1092	0.4317	0.1091	0.1066	0.1008	0.1074	0.4182	0.1075	0.1067	0.1034	0.3912	0.1078	0.4486	0.1055	0.1052	0.1018	0.4423	0.4491	0.4709	0.1036	0.1062	0.4103	0.3903	0.4174	0.1082	0.4383	0.1054
Z	0.0929	0.0951	0.4778	0.4328	0.0969	0.3732	0.1071	0.4969	0.4059	0.3932	0.1041	0.1016	0.392	0.1024	0.427	0.1086	0.4627	0.4181	0.1084	0.1082	0.3581	0.4155	0.1092	0.4672	0.1082	0.387	0.2324	0.4818	0.1089	0.4806	0.1056	0.4671	0.4203	0.1142	0.1096	0.1089	0.4827	0.1073	0.4193	0.4633	0.1057	0.1049	0.4451	0.1095	0.1059	0.1066	0.1109	0.4261
AA	0.109	0.0973	0.0998	0.0985	0.0988	0.102	0.4686	0.173	0.1052	0.4285	0.4524	0.4951	0.1068	0.1043	0.4064	0.4646	0.4359	0.1084	0.469	0.4536	0.4479	0.3426	0.3957	0.3906	0.1086	0.4254	0.4402	0.1078	0.1083	0.3088	0.1041	0.1137	0.4346	0.4308	0.4807	0.1134	0.1056	0.1055	0.4428	0.1089	0.1011	0.4698	0.499	0.1033	0.4124	0.1061	0.4505	0.4284
AB	0.0952	0.0975	0.0993	0.464	0.4709	0.0996	0.1037	0.1068	0.402	0.1049	0.1083	0.1034	0.1052	0.4576	0.1045	0.1097	0.1066	0.4169	0.1089	0.1106	0.4199	0.1158	0.1144	0.1066	0.1132	0.4348	0.1063	0.1157	0.1087	0.1093	0.4531	0.4246	0.4033	0.1083	0.3321	0.1058	0.4422	0.4044	0.4484	0.4208	0.1057	0.477	0.4591	0.1166	0.1082	0.4619	0.1097	0.5131
AC	0.1114	0.1011	0.1012	0.0994	0.097	0.0992	0.1108	0.391	0.4273	0.4176	0.1038	0.4259	0.1072	0.1061	0.1129	0.4454	0.1065	0.1092	0.1123	0.4127	0.4425	0.1142	0.1095	0.4088	0.4341	0.1101	0.3907	0.1065	0.4621	0.1086	0.4412	0.4354	0.4284	0.3943	0.4367	0.1088	0.4457	0.4457	0.3724	0.424	0.1112	0.1105	0.4214	0.4388	0.4291	0.1096	0.4315	0.1118
AD	0.4287	0.4628	0.1005	0.3798	0.384	0.4514	0.4538	0.4673	0.1076	0.4477	0.4244	0.109	0.3138	0.1118	0.424	0.4019	0.4646	0.4742	0.1144	0.1159	0.1138	0.4561	0.4325	0.447	0.4545	0.3755	0.4767	0.1126	0.1154	0.1122	0.1112	0.4687	0.1121	0.1069	0.4597	0.1071	0.1113	0.4613	0.1105	0.4137	0.4355	0.423	0.421	0.1084	0.1091	0.4339	0.4348	0.4664
AE	0.1157	0.1007	0.4361	0.1005	0.3787	0.108	0.1077	0.111	0.1064	0.414	0.1058	0.4527	0.1072	0.3451	0.3773	0.4322	0.1091	0.453	0.1158	0.1126	0.1146	0.3937	0.1151	0.4106	0.1118	0.1095	0.1079	0.3822	0.4451	0.1106	0.1131	0.108	0.1074	0.4413	0.1128	0.1132	0.4423	0.3968	0.1072	0.107	0.105	0.4168	0.4057	0.3319	0.1051	0.4563	0.11	0.4029
AF	0.4365	0.1037	0.4088	0.1052	0.4327	0.1039	0.45	0.1081	0.4285	0.4223	0.3903	0.4282	0.4047	0.4277	0.4664	0.1145	0.1134	0.4807	0.4574	0.4491	0.118	0.1168	0.3958	0.4416	0.1133	0.4042	0.408	0.4083	0.1111	0.1129	0.1155	0.4418	0.1102	0.4435	0.1096	0.426	0.4281	0.3995	0.1076	0.3778	0.4283	0.3845	0.4191	0.1119	0.4671	0.1076	0.4383	0.1859
Time [s]	43196.9
Temp. [°C]	30
Cycle Nr.	37
<>	1	2	3	4	5	6	7	8	9	10	11	12	13	14	15	16	17	18	19	20	21	22	23	24	25	26	27	28	29	30	31	32	33	34	35	36	37	38	39	40	41	42	43	44	45	46	47	48
A	0.4299	0.1036	0.1054	0.1038	0.4051	0.4541	0.1012	0.4036	0.4442	0.3893	0.4561	0.1009	0.4584	0.1	0.423	0.0988	0.4699	0.1027	0.3703	0.2071	0.0989	0.1013	0.1012	0.4765	0.1042	0.4611	0.4611	0.3321	0.1021	0.1028	0.1063	0.403	0.405	0.1022	0.1046	0.1049	0.4858	0.4671	0.365	0.469	0.4425	0.1121	0.1082	0.4806	0.4677	0.4515	0.4569	0.1083
B	0.1061	0.4468	0.4847	0.448	0.4065	0.1014	0.1162	0.101	0.407	0.4543	0.1003	0.4556	0.3321	0.1009	0.4589	0.3671	0.3703	0.1009	0.1	0.4855	0.4227	0.4576	0.4419	0.4012	0.4785	0.4738	0.1033	0.4574	0.1022	0.3893	0.105	0.1029	0.1061	0.4578	0.2656	0.4979	0.1054	0.4933	0.1095	0.4694	0.1099	0.1085	0.1098	0.4685	0.1083	0.4588	0.4273	0.1302
C	0.1045	0.46	0.1022	0.4754	0.1009	0.4589	0.0992	0.0993	0.1326	0.1013	0.443	0.3936	0.4517	0.1003	0.4355	0.0985	0.4165	0.1025	0.0999	0.1018	0.2445	0.102	0.4837	0.1031	0.1026	0.1009	0.0993	0.1015	0.4158	0.106	0.1031	0.4552	0.1019	0.4121	0.106	0.1025	0.1025	0.2702	0.1043	0.4284	0.1062	0.1058	0.4815	0.3812	0.1069	0.4132	0.1103	0.1049
D	0.1047	0.1028	0.4111	0.1025	0.4703	0.1051	0.3792	0.1035	0.102	0.0991	0.4601	0.1036	0.3951	0.4056	0.1011	0.1007	0.4633	0.101	0.1042	0.2605	0.3832	0.4622	0.1021	0.3173	0.4641	0.4612	0.1026	0.1051	0.3585	0.4103	0.3605	0.4259	0.1046	0.4673	0.1027	0.4631	0.4646	0.4525	0.1092	0.4708	0.4696	0.1148	0.3944	0.4473	0.4605	0.4571	0.1148	0.3265
E	0.1044	0.484	0.1032	0.102	0.105	0.3748	0.4116	0.1025	0.3873	0.098	0.098	0.1027	0.4065	0.1019	0.4672	0.4155	0.1003	0.1021	0.4646	0.1013	0.1016	0.4619	0.4017	0.4271	0.3629	0.1044	0.1034	0.108	0.4782	0.1032	0.1018	0.1041	0.4679	0.1062	0.4751	0.1064	0.1048	0.4196	0.1081	0.4671	0.1075	0.1162	0.1081	0.4691	0.4075	0.3776	0.1059	0.383
F	0.3997	0.0993	0.4261	0.3936	0.0998	0.0972	0.3336	0.0988	0.4383	0.0986	0.4461	0.4543	0.3565	0.0999	0.0986	0.0994	0.1012	0.0998	0.49	0.1007	0.1011	0.4483	0.4569	0.4566	0.1103	0.1028	0.5036	0.104	0.4658	0.4585	0.1048	0.104	0.1044	0.4387	0.3786	0.1049	0.414	0.4824	0.4661	0.2151	0.4548	0.1081	0.1082	0.3989	0.4627	0.1069	0.1223	0.1866
G	0.1043	0.1205	0.1038	0.1042	0.4589	0.1035	0.498	0.1048	0.4716	0.3716	0.4465	0.4306	0.4331	0.4313	0.1018	0.1037	0.4803	0.5159	0.1039	0.102	0.5093	0.4923	0.1016	0.4693	0.4646	0.4996	0.1026	0.4166	0.468	0.4345	0.1059	0.1013	0.1076	0.4584	0.401	0.4802	0.1098	0.3777	0.3769	0.4966	0.4537	0.4486	0.4857	0.1075	0.467	0.359	0.1078	0.1086
H	0.403	0.3942	0.3894	0.3136	0.1006	0.455	0.4655	0.447	0.3916	0.0994	0.0994	0.1025	0.1002	0.4878	0.1013	0.1008	0.3235	0.1011	0.1022	0.1043	0.1504	0.1042	0.447	0.4566	0.102	0.4666	0.1027	0.1045	0.1045	0.1057	0.4324	0.1102	0.4584	0.4736	0.3855	0.4678	0.376	0.106	0.4612	0.427	0.1067	0.1063	0.3266	0.1112	0.2879	0.1151	0.4845	0.4085
I	0.3948	0.1021	0.1034	0.1015	0.4574	0.3986	0.3752	0.0972	0.1014	0.4691	0.1002	0.0991	0.4719	0.1017	0.0999	0.1036	0.1046	0.4639	0.3781	0.1016	0.1039	0.1034	0.102	0.4817	0.1056	0.4311	0.1028	0.3691	0.3933	0.1023	0.3967	0.1028	0.105	0.1058	0.465	0.4813	0.1116	0.1332	0.1075	0.1127	0.1065	0.1097	0.109	0.4011	0.4536	0.1753	0.1084	0.3862
J	0.4381	0.4403	0.4167	0.419	0.4608	0.4665	0.3553	0.4297	0.0994	0.3988	0.0978	0.1025	0.1009	0.1041	0.1005	0.4666	0.1002	0.1019	0.4922	0.4845	0.1038	0.1017	0.1011	0.4116	0.103	0.1039	0.4666	0.1034	0.4518	0.1121	0.463	0.1034	0.4292	0.1083	0.4442	0.1047	0.5106	0.107	0.1516	0.4475	0.4586	0.1087	0.1077	0.1066	0.1081	0.5032	0.4771	0.4304
K	0.4349	0.462	0.0979	0.1004	0.4718	0.1002	0.3764	0.4715	0.0984	0.0979	0.099	0.0982	0.0984	0.4396	0.1003	0.4607	0.4446	0.4758	0.1011	0.438	0.1007	0.1016	0.1007	0.1008	0.1026	0.3835	0.1086	0.4629	0.1037	0.4689	0.4668	0.4288	0.2948	0.4441	0.1069	0.1032	0.1049	0.4949	0.1042	0.1022	0.4063	0.4075	0.1088	0.3634	0.1723	0.107	0.1031	0.1065
L	0.3986	0.0975	0.1009	0.1002	0.0983	0.0986	0.0989	0.427	0.0986	0.097	0.2093	0.0993	0.1005	0.4592	0.0997	0.1071	0.0985	0.4768	0.0994	0.445	0.1009	0.1034	0.1005	0.4167	0.3912	0.4356	0.1016	0.1127	0.3608	0.4261	0.4117	0.1094	0.3693	0.1053	0.364	0.4491	0.4697	0.104	0.1059	0.1011	0.1062	0.1058	0.431	0.1065	0.379	0.1088	0.3997	0.1416
M	0.0993	0.097	0.0963	0.0964	0.0958	0.4429	0.441	0.4686	0.4175	0.0992	0.3545	0.476	0.4418	0.4557	0.101	0.0992	0.4688	0.0985	0.3872	0.0999	0.1004	0.4167	0.101	0.1015	0.1006	0.3757	0.4135	0.1029	0.4598	0.3166	0.423	0.103	0.4383	0.4691	0.1015	0.4448	0.4626	0.4709	0.3892	0.3972	0.2861	0.1035	0.1031	0.4199	0.1038	0.1084	0.466	0.4885
N	0.1003	0.3928	0.4105	0.395	0.4058	0.4298	0.4394	0.4948	0.4891	0.097	0.3618	0.0977	0.0979	0.481	0.0989	0.4491	0.4891	0.3586	0.4312	0.4116	0.4312	0.4691	0.3432	0.1001	0.1002	0.4854	0.1047	0.4233	0.1041	0.5065	0.1721	0.1037	0.1032	0.1045	0.3924	0.4963	0.1045	0.104	0.433	0.453	0.4065	0.2464	0.106	0.1069	0.2816	0.1356	0.4771	0.2896
[truncated: 3,043 more rows]

## Sheet: Figure 1A2
Method name: HRM_1536_longterm
Application: SparkControl				V2.3
[truncated: 4,394 more rows]

## Sheet: Figure 1A3
Method name: HRM_1536_longterm
[truncated: 4,395 more rows]

[truncated: 28 more sheets: Figure 1B1, Figure 1B2, Figure 1B3, Figure 1C1, Figure 1C2, Figure 1C3, Figure 1C4, Figure 1D1, FIgure 1D2, Figure 1D3, Figure 1D4, Figure 2C, Figure 2D Heatmaps, Figure 2D Timecourses, Figure 3A, Figure 3C, Figure 4A, Figure 4C CLA, Figure 4C SUL, Figure 4C TAZ …]
